# Supplementary material for: The MOV10 RNA helicase is a dosage-dependent host restriction factor for LINE1 retrotransposition in mice
Source: PLoS Genet. 2023 May 1;19(5):e1010566. doi: 10.1371/journal.pgen.1010566 (PMC10174503; doi:10.1371/journal.pgen.1010566)
Supplement: S1 Table — (XLSX) [file pgen.1010566.s005.xlsx]

## Sheet: S1 Table Reads in CLIP libs
gene	gene	mmu_mov10_CLIP_1	mmu_mov10_CLIP_2	mmu_mov10_CLIP_3	mmu_mov10_CLIP_4	mmu_RNASeq_PreAdultTestis_21DTestis_S3	mmu_RNASeq_PreAdultTestis_21DTestis_S5	average_clip	average_rnaseq	fold_change (CLIP/RNA-seq)
St8sia2	St8sia2-chr7:81084005-81158567:-1	36.7282	36.9603	37.7944	42.946	0.0686798	0.118326	38.6072	0.0935027	412.9
Flrt1	Flrt1-chr19:7166501-7180218:-1	30.7231	31.7371	32.5888	36.7171	0.110223	0.054257	32.9415	0.0822402	400.553
AI414108	AI414108-chr9:27160269-27165127:1	23.4591	23.1426	24.2198	37.3448	0.0569799	0.109076	27.0416	0.0830279	325.693
Pcyt1b	Pcyt1b-chrX:90900201-90995286:1	4.65997	4.65943	5.35858	10.6232	0	0.0405431	6.32529	0.0202716	312.028
Ldlrad3	Ldlrad3-chr2:101790357-102026533:-1	3.12448	3.14187	3.05124	1.06122	0	0.0182256	2.5947	0.00911279	284.732
AI646023	AI646023-chr10:75012869-75023074:-1	14.1826	10.0816	12.2815	8.13819	0.0401167	0.0460769	11.171	0.0430968	259.206
Rnf152	Rnf152-chr1:107173493-107253286:-1	1.84008	1.92273	1.80689	0.820143	0	0.0124282	1.59746	0.00621409	257.071
Gm15070	Gm15070-chrX:140891124-140911605:1	10.0338	9.55139	11.8674	24.9341	0.0515434	0.0592013	14.0967	0.0553724	254.579
A130040M12Rik	A130040M12Rik-chr13:62184506-62397529:-1	1.53948	1.11142	1.42426	11.2942	0.0312736	0	3.84233	0.0156368	245.724
Sfxn2	Sfxn2-chr19:46647854-46672555:1	3.28386	2.98039	3.46568	2.18113	0.0244602	0	2.97776	0.0122301	243.478
Ildr2	Ildr2-chr1:168184269-168246962:1	15.1	15.826	14.6432	4.6826	0.0670376	0.0384988	12.563	0.0527682	238.078
AK089957	AK089957-chr3:89014346-89017085:1	4.5219	5.13002	5.45401	3.15361	0	0.0386861	4.56488	0.0193431	235.996
Bche	Bche-chr3:73439730-73512336:-1	2.24491	2.03745	2.03075	1.40586	0	0.0164622	1.92975	0.00823109	234.446
Nfic	Nfic-chr10:80858935-80893538:-1	43.5013	41.696	40.744	32.244	0.161036	0.184962	39.5463	0.172999	228.593
Syt7	Syt7-chr19:10463579-10527670:1	62.0745	58.8536	59.9337	69.9961	0.344459	0.273902	62.7145	0.30918	202.841
Srgap3	Srgap3-chr6:112667965-112897259:-1	30.5461	28.3025	29.6275	44.1324	0.140119	0.195423	33.1521	0.167771	197.603
Ppp1r16b	Ppp1r16b-chr2:158492365-158592069:1	11.1686	11.583	10.5151	14.1359	0.074979	0.0492108	11.8507	0.0620949	190.848
Cbfa2t3	Cbfa2t3-chr8:125149035-125223008:-1	1.60761	1.41198	1.75917	0.206665	0	0.0133099	1.24635	0.00665495	187.282
Mamld1	Mamld1-chrX:68303430-68407891:1	5.16503	4.36601	4.35164	5.045	0	0.0519863	4.73192	0.0259931	182.045
Atp1b2	Atp1b2-chr11:69413251-69419461:-1	93.2356	91.2065	93.1159	60.2118	0.499025	0.429875	84.4424	0.46445	181.812
AU015836	AU015836-chrX:91213994-91220808:1	68.971	72.624	65.847	95.4612	0.246103	0.600667	75.7258	0.423385	178.858
Lrp8	Lrp8-chr4:107474863-107549444:1	82.6104	82.4643	82.1929	107.381	0.548433	0.455683	88.6621	0.502058	176.597
Wipf3	Wipf3-chr6:54402876-54453761:1	59.7298	56.9517	56.9864	83.3903	0.285383	0.453853	64.2646	0.369618	173.867
BC021767	BC021767-chr3:94464510-94471073:-1	51.7177	52.7845	49.4668	44.6929	0.289955	0.285458	49.6655	0.287706	172.626
KIAA1447	KIAA1447-chr11:120151106-120153480:1	12.3861	12.9541	12.0361	13.8828	0	0.149016	12.8148	0.074508	171.992
Aldh5a1	Aldh5a1-chr13:24999447-25029529:-1	5.92403	6.72071	5.87161	5.53777	0.0163429	0.0563131	6.01353	0.036328	165.534
Olfr1033	Olfr1033-chr2:85860796-85884964:1	1.98611	1.87767	1.99626	1.64896	0.0246563	0	1.87725	0.0123281	152.274
mKIAA1217	mKIAA1217-chr2:20729080-20732161:1	18.436	16.4195	18.8982	7.55307	0.115505	0.0884439	15.3267	0.101974	150.299
Rin3	Rin3-chr12:103521283-103629063:1	1.11146	1.68124	1.25678	1.93785	0.0206971	0	1.49683	0.0103486	144.642
St8sia1	St8sia1-chr6:142770060-142912971:-1	7.98911	8.64679	8.203	5.80953	0.0718198	0.035353	7.66211	0.0535864	142.986
Prelp	Prelp-chr1:135806881-135817977:-1	25.6906	23.8109	23.4732	8.45566	0.0256286	0.264926	20.3576	0.145277	140.129
Parvb	Parvb-chr15:84062472-84146038:1	24.858	26.8099	24.3269	27.4314	0.174364	0.20027	25.8565	0.187317	138.036
BC049805	BC049805-chr8:86190432-86192365:-1	29.0424	26.8915	22.9395	22.1267	0.0954379	0.274043	25.25	0.184741	136.678
Slc7a14	Slc7a14-chr3:31101777-31209240:-1	0.401881	0.35461	0.454428	1.5126	0.00997821	0	0.680879	0.0049891	136.473
Rbms2	Rbms2-chr10:127566525-127617352:-1	61.9242	63.0681	63.5267	166.892	0.691053	0.623641	88.8527	0.657347	135.169
Zc3h7b	Zc3h7b-chr15:81575277-81626698:1	96.8912	94.4542	90.6701	128.477	0.6623	0.857516	102.623	0.759908	135.047
Gas7	Gas7-chr11:67346499-67502493:1	95.0016	98.6865	92.9251	137.928	0.88917	0.695035	106.135	0.792103	133.992
Stac2	Stac2-chr11:97897937-97914775:-1	7.04362	6.14682	6.58609	5.66801	0.0605369	0.0347655	6.36114	0.0476512	133.494
Zfp704	Zfp704-chr3:9427009-9610084:-1	31.1996	31.7762	31.5724	36.0704	0.241987	0.262915	32.6547	0.252451	129.35
Oct-1	Oct-1-chr1:167861792-167932764:-1	30.0601	22.2409	20.6899	1.30212	0.292052	0	18.5733	0.146026	127.191
Ptpre	Ptpre-chr7:142729506-142877976:1	17.2315	16.7461	16.691	13.045	0.124211	0.126813	15.9284	0.125512	126.908
2900026A02Rik	2900026A02Rik-chr5:113515342-113592332:-1	6.43765	6.26006	8.07931	4.44033	0.0632329	0.0363138	6.30434	0.0497734	126.661
Tmem20	Tmem20-chr19:38470469-38480096:1	11.5249	11.1824	11.66	9.8203	0.135544	0.0389205	11.0469	0.0872322	126.638
Kdm6b	Kdm6b-chr11:69212019-69227174:-1	14.2844	14.5977	14.3574	12.0855	0.0759993	0.145484	13.8312	0.110742	124.896
Vangl1	Vangl1-chr3:101960618-102008615:-1	1.46175	2.04102	1.78002	0.896206	0.0251262	0	1.54475	0.0125631	122.959
Sntg1	Sntg1-chr1:8352741-9289810:-1	0.699852	0.694724	0.692438	2.70188	0.0195485	0	1.19722	0.00977425	122.488
Gpm6b	Gpm6b-chrX:162676874-162826964:1	53.6923	51.3335	51.5596	40.9614	0.42943	0.388607	49.3867	0.409019	120.744
Amot	Amot-chrX:141880966-141921588:-1	14.7414	15.0923	13.823	24.4781	0.147297	0.138421	17.0337	0.142859	119.234
9830001H06Rik	9830001H06Rik-chr2:156836177-156905000:-1	14.9819	15.1908	14.6467	32.496	0.223189	0.104141	19.3288	0.163665	118.1
Rnf150	Rnf150-chr8:85387254-85615169:1	3.30608	3.37141	3.27631	2.92374	0.0166016	0.0381364	3.21939	0.027369	117.629
mFLJ00294	mFLJ00294-chr8:28249244-28267140:-1	18.1293	18.6527	18.5914	25.1677	0.218981	0.125758	20.1353	0.17237	116.815
Spock2	Spock2-chr10:59569004-59596660:1	227.784	239.011	224.774	178.457	1.73549	1.99333	217.506	1.86441	116.662
Lppr4	Lppr4-chr3:117022062-117063793:-1	9.54679	8.5989	7.98179	1.84464	0.0905042	0.0297002	6.99303	0.0601022	116.352
mKIAA4162	mKIAA4162-chr17:71158411-71170752:1	3.304	3.3735	3.61147	1.97506	0.0246103	0.0282667	3.06601	0.0264385	115.968
D3Bwg0562e	D3Bwg0562e-chr3:117022062-117063793:-1	11.9037	10.6225	9.93093	2.31407	0.113536	0.0372583	8.69279	0.0753971	115.293
Lphn1	Lphn1-chr8:86423996-86465852:1	107.573	105.266	105.086	95.7716	1.0647	0.731208	103.424	0.897953	115.178
Gm10536	Gm10536-chr18:57095913-57100171:1	1.93942	1.10012	1.42545	0.48306	0.021669	0	1.23701	0.0108345	114.173
Prkce	Prkce-chr17:86567124-87057258:1	12.8113	11.5375	10.7528	17.3036	0.103297	0.135593	13.1013	0.119445	109.685
AK037070	AK037070-chrX:95515436-95518118:1	18.9337	20.2575	21.0611	10.4286	0.206385	0.118524	17.6702	0.162454	108.77
Rasgrp3	Rasgrp3-chr17:75835244-75928392:1	1.08883	1.23525	1.51531	0.0834457	0.018716	0	0.980709	0.00935799	104.799
Flt1	Flt1-chr5:148373771-148537563:-1	0.888769	0.819239	0.879354	0	0.0124127	0	0.646841	0.00620635	104.222
BC106167	BC106167-chr3:87973639-87975983:1	37.1612	34.766	30.2704	31.935	0.51162	0.135608	33.5331	0.323614	103.621
mKIAA1555	mKIAA1555-chr4:119766568-119808015:1	0.634934	0.720322	0.662725	0.243301	0.010914	0	0.56532	0.00545698	103.596
Adam6b	Adam6b-chr12:114727775-114730045:1	2.1823	0.618945	1.43945	4.16725	0.0406378	0	2.10199	0.0203189	103.45
Prrg1	Prrg1-chrX:75694951-75829234:-1	7.23152	5.83398	6.90506	3.20211	0.0718198	0.0412451	5.79317	0.0565325	102.475
Spnb1	Spnb1-chr12:77681474-77811533:-1	5.47681	5.27549	5.33603	3.67201	0.061577	0.0353628	4.94009	0.0484699	101.921
Slc16a14	Slc16a14-chr1:84903279-84931657:-1	0.703278	0.199464	0.596424	6.48123	0.0392884	0	1.9951	0.0196442	101.562
Rab11fip1	Rab11fip1-chr8:28249244-28285117:-1	17.2667	17.7652	17.7067	24.0218	0.231735	0.14639	19.1901	0.189063	101.501
Rgma	Rgma-chr7:80520405-80564784:1	4.63797	2.63085	4.12059	4.95085	0.0246761	0.0566845	4.08506	0.0406803	100.419
BC023202	BC023202-chr12:25645521-25649258:1	49.4981	52.5198	50.0982	34.5644	0.370339	0.567148	46.6701	0.468744	99.5643
Mllt6	Mllt6-chr11:97524725-97546771:1	75.7725	75.7167	74.8896	88.2814	0.748868	0.845551	78.6651	0.797209	98.6755
AK171953	AK171953-chr1:13333668-13337134:-1	2.02509	2.29744	1.34699	0.356046	0	0.030574	1.50639	0.015287	98.5407
Tsx	Tsx-chrX:100609805-100619921:1	6.58773	4.02428	8.02209	32.3118	0	0.260123	12.7365	0.130061	97.9267
Vma21	Vma21-chrX:69062117-69070044:1	17.8103	12.7968	13.2022	10.548	0.154772	0.126977	13.5893	0.140874	96.464
Mme	Mme-chr3:63099509-63186152:1	9.23924	8.61241	9.78185	10.0845	0.105202	0.0906241	9.4295	0.0979131	96.3048
B4galt6	B4galt6-chr18:20843099-20904904:-1	7.82197	7.01844	7.07576	10.7685	0.0794494	0.0912534	8.17117	0.0853514	95.7356
Epas1	Epas1-chr17:87153203-87232749:1	46.3776	45.611	49.213	64.8112	0.482825	0.613976	51.5032	0.5484	93.9154
Pi15	Pi15-chr1:17591981-17621019:1	3.57937	3.45163	3.2379	0	0.0399921	0.0153113	2.56723	0.0276517	92.8415
Prnd	Prnd-chr2:131735663-131781865:1	9.08743	8.54607	9.59959	67.1886	0.293912	0.214823	23.6054	0.254368	92.8003
Phactr2	Phactr2-chr10:12927522-13194201:-1	16.5886	16.1385	16.3998	19.9895	0.176024	0.202177	17.2791	0.1891	91.3752
Kirrel	Kirrel-chr3:86882513-86978668:-1	5.36723	4.64524	4.75509	3.96917	0.0741869	0.028403	4.68418	0.0512949	91.3186
Zfp248	Zfp248-chr6:118377336-118405523:-1	8.4608	5.6312	7.01584	3.2594	0.0756256	0.0579077	6.09181	0.0667666	91.2403
mKIAA0602	mKIAA0602-chr12:114307190-114311968:1	18.8577	19.8025	18.3275	30.8991	0.243781	0.24	21.9717	0.24189	90.8334
Prkcb	Prkcb-chr7:129432638-129777914:1	5.89399	4.98844	5.28939	26.5645	0.104529	0.132065	10.6841	0.118297	90.3159
Aph1a	Aph1a-chr3:95697918-95702212:1	4.22023	2.64153	3.1265	2.60975	0.0325188	0.0373502	3.1495	0.0349345	90.1544
Fkbp14	Fkbp14-chr6:54527598-54547337:-1	32.1869	34.4624	33.7643	46.1053	0.49105	0.331768	36.6297	0.411409	89.0348
Kif1a	Kif1a-chr1:94912032-94998441:-1	9.29262	9.86582	9.77716	8.6641	0.122148	0.0892793	9.39993	0.105714	88.9187
2900097C17Rik	2900097C17Rik-chr2:156213798-156218714:-1	29.566	33.3516	32.1971	55.0636	0.450462	0.409599	37.5446	0.430031	87.3067
AK086914	AK086914-chrX:49404067-49405713:-1	32.5987	36.6982	33.1749	26.482	0.168103	0.579235	32.2384	0.373669	86.2754
Setbp1	Setbp1-chr18:78947116-79306129:-1	1.03717	0.941319	1.12587	0.0826661	0.0185411	0	0.796755	0.00927056	85.9446
Diras2	Diras2-chr13:52599743-52626204:-1	0.854876	0.646562	0.966651	5.86734	0	0.048758	2.08386	0.024379	85.4774
Slc11a2	Slc11a2-chr15:100218330-100254644:-1	49.882	43.0543	43.8066	24.4906	0.530024	0.424295	40.3084	0.47716	84.4757
Nfatc2	Nfatc2-chr2:168301909-168427154:-1	3.11773	3.17883	3.16837	0.353869	0.0176375	0.040516	2.4547	0.0290768	84.4213
Nova2	Nova2-chr7:19511236-19550667:1	2.26923	2.18265	2.34281	1.4253	0.0110235	0.0379838	2.055	0.0245036	83.8651
AK209647	AK209647-chrX:155824148-155827543:1	17.5124	16.1423	15.4016	36.349	0.353283	0.156066	21.3513	0.254675	83.8377
Hmgn2	Hmgn2-chr4:133520653-133523905:-1	11.4722	13.7588	9.63651	5.55159	0.0732448	0.168254	10.1048	0.120749	83.6838
Trim12	Trim12-chr7:111459592-111463979:-1	2.3252	1.00492	1.37721	0	0	0.0284182	1.17683	0.0142091	82.8223
1700025G04Rik	1700025G04Rik-chr1:153731653-153937449:-1	7.28276	6.05252	6.75077	8.09948	0.094616	0.0760714	7.04638	0.0853437	82.5648
mACS4	mACS4-chrX:138752535-138762675:-1	41.0451	36.0651	36.0981	34.4785	0.359682	0.550828	36.9217	0.455255	81.1011
AI606181	AI606181-chr19:41667852-41668599:1	6.07353	6.89032	5.61898	4.40075	0	0.141711	5.7459	0.0708556	81.093
Tgfb2	Tgfb2-chr1:188447064-188529870:-1	3.52111	4.1895	3.69016	1.45456	0.0575723	0.022042	3.21383	0.0398072	80.735
AK164875	AK164875-chr17:17658378-17662738:-1	49.2456	49.6368	51.4011	43.5908	0.550218	0.656271	48.4686	0.603245	80.3464
Ywhah	Ywhah-chr5:33361464-33370614:1	40.2698	39.0451	42.623	61.1141	0.418542	0.721088	45.763	0.569815	80.3121
Arhgef37	Arhgef37-chr18:61653447-61696189:-1	0.510823	0.28976	0.722016	3.05359	0.0285369	0	1.14405	0.0142685	80.18
Igf1	Igf1-chr10:87321800-87399791:1	58.8038	58.3804	59.7416	16.0546	0.543082	0.664449	48.2451	0.603765	79.907
AK199358	AK199358-chr4:132753316-132755299:1	53.2903	56.2061	53.9027	58.9	0.558196	0.854839	55.5748	0.706518	78.6602
Ociad2	Ociad2-chr5:73713437-73729877:-1	1.12585	1.06438	1.27306	4.11284	0	0.0481599	1.89403	0.02408	78.6559
Arsk	Arsk-chr13:76197869-76236107:-1	1.59937	1.56703	1.56187	0.362146	0.0324902	0	1.2726	0.0162451	78.3376
Plp1	Plp1-chrX:133357374-133372280:1	14.779	15.2926	15.7932	18.7694	0.217747	0.208415	16.1585	0.213081	75.8327
Kndc1	Kndc1-chr7:147080594-147127438:1	0.747608	0.848149	0.905741	1.11726	0.0238656	0	0.904689	0.0119328	75.8152
AK031097	AK031097-chr3:69358392-69364723:1	17.2192	19.2389	18.2906	3.83398	0.204049	0.184144	14.6457	0.194097	75.4556
AK013883	AK013883-chr16:8850297-8852434:1	15.4537	15.9979	16.6006	27.3287	0.302161	0.198316	18.8452	0.250238	75.3091
Clstn2	Clstn2-chr9:97344813-97933585:-1	0.654747	0.825333	0.740356	0.217441	0.0162566	0	0.609469	0.00812828	74.9814
Hip1	Hip1-chr5:135882387-136020991:-1	14.4534	14.2144	14.0615	36.8879	0.230695	0.301102	19.9043	0.265899	74.8566
Fam71e2	Fam71e2-chr7:4704828-4722871:-1	1.21874	0.691319	1.03357	2.12489	0.0340422	0	1.26713	0.0170211	74.4446
AK079855	AK079855-chr18:10813979-10816844:1	40.493	40.2168	41.7139	39.7688	0.57962	0.517795	40.5481	0.548708	73.8975
Tead1	Tead1-chr7:119822833-120050318:1	7.37944	6.7257	7.87553	8.50863	0.111169	0.0957639	7.62232	0.103466	73.6697
Mical2	Mical2-chr7:119369349-119498707:1	4.38976	4.15695	4.38941	14.2771	0.121603	0.0651792	6.80331	0.093391	72.8476
Mll1	Mll1-chr9:44611437-44689356:-1	8.83637	9.2273	8.06151	3.72654	0.0953625	0.109531	7.46293	0.102447	72.847
Arhgap31	Arhgap31-chr16:38598455-38713147:-1	7.8086	8.31264	7.19671	9.37825	0.0597568	0.164724	8.17405	0.112241	72.8262
Nacc2	Nacc2-chr2:25911055-25978330:-1	14.8331	15.4421	15.5886	24.1667	0.272966	0.209014	17.5076	0.24099	72.6487
Slc7a11	Slc7a11-chr3:50168857-50247534:-1	0.844731	1	0.830591	1.20752	0.00820707	0.0188528	0.97071	0.0135299	71.7453
Kcnh1	Kcnh1-chr1:194014753-194334039:1	0.0578188	0	0.0653787	3.85952	0.0129201	0.0148397	0.995679	0.0138799	71.7352
Casq1	Casq1-chr1:174140024-174150025:-1	2.50556	1.65814	1.65268	0.832094	0.0466575	0	1.66212	0.0233287	71.2477
Creb3l2	Creb3l2-chr6:37277375-37392147:-1	15.5995	11.7758	13.0784	6.26395	0.145795	0.18268	11.6794	0.164238	71.1128
Lasp1	Lasp1-chr11:97660985-97700077:1	31.8803	33.5745	31.6956	61.0074	0.564538	0.555782	39.5395	0.56016	70.586
Prrc2b	Prrc2b-chr2:32006667-32090056:1	15.1847	15.5172	15.1167	9.35423	0.172679	0.218168	13.7932	0.195424	70.581
Bend4	Bend4-chr5:67783385-67819037:-1	54.5982	54.737	55.4986	81.62	0.895553	0.854946	61.6134	0.87525	70.3953
Prrg3	Prrg3-chrX:69207963-69218066:1	5.39022	5.57327	5.40063	2.58316	0.0304935	0.105072	4.73682	0.0677827	69.8825
Patl1	Patl1-chr19:11986888-12019585:1	5.38487	5.34541	5.54529	6.51455	0.0644623	0.0987194	5.69753	0.0815908	69.8305
Itpkb	Itpkb-chr1:182260606-182353789:1	50.0361	48.5902	49.3458	78.6481	0.796058	0.83121	56.655	0.813634	69.6321
Ttyh3	Ttyh3-chr5:141096531-141124984:-1	41.0517	39.5313	39.1005	32.0661	0.6142	0.477888	37.9374	0.546044	69.4769
Prtg	Prtg-chr9:72655080-72765113:1	4.85383	4.91851	4.58261	3.38041	0.0315912	0.0967595	4.43384	0.0641753	69.0895
Sema6a	Sema6a-chr18:47404907-47528521:-1	0.685084	0.597858	0.476713	0.105007	0	0.0135256	0.466166	0.00676279	68.9309
Slc7a2	Slc7a2-chr8:41947720-42007423:1	12.1424	13.0598	12.7791	8.22208	0.17619	0.161894	11.5508	0.169042	68.3311
Zfhx2	Zfhx2-chr14:55680495-55710884:-1	0.929238	0.632523	0.630442	1.06467	0	0.0238497	0.814218	0.0119249	68.2791
Slc6a17	Slc6a17-chr3:107270465-107320935:-1	0.829734	1.00015	1.23142	0.103333	0.0231764	0	0.791159	0.0115882	68.2728
Slc25a23	Slc25a23-chr17:57183133-57199285:-1	8.42693	8.10342	8.34901	13.9929	0.161406	0.123591	9.71806	0.142499	68.1976
Trim67	Trim67-chr8:127316918-127358603:1	0.56267	0.585145	0.2651	1.86862	0	0.024069	0.820384	0.0120345	68.1693
AK008866	AK008866-chr4:53578621-53580681:1	13.6264	14.3222	13.8219	9.58301	0.223892	0.154294	12.8384	0.189093	67.8945
Zic3	Zic3-chrX:55283804-55294908:1	0.719826	0.612473	0.7122	1.07574	0	0.0230937	0.78006	0.0115468	67.5561
Crtc1	Crtc1-chr8:72906256-72963471:-1	8.95294	8.50543	8.47744	6.38164	0.130121	0.11209	8.07936	0.121106	66.7133
Mdga1	Mdga1-chr17:29964902-30024826:-1	2.82393	2.34117	2.21065	1.40674	0.0242705	0.0418146	2.19562	0.0330425	66.4484
Ccbe1	Ccbe1-chr18:66206819-66451491:-1	17.8193	18.2016	17.4725	13.2331	0.367332	0.13501	16.6816	0.251171	66.4154
Slc36a1	Slc36a1-chr11:55017841-55049831:1	5.26844	5.3706	4.92124	6.16179	0.0853101	0.0783879	5.43052	0.081849	66.348
AK020722	AK020722-chr17:10395722-10398032:-1	13.9394	14.1921	14.3475	7.47805	0.239607	0.137603	12.4893	0.188605	66.2192
Gatsl2	Gatsl2-chr5:134575617-134617627:1	5.1353	3.65354	4.03519	3.38195	0.0777985	0.0446786	4.0515	0.0612386	66.1592
AI118078	AI118078-chr9:55174755-55286150:1	0.754338	0.641838	0.639726	0.751544	0.0210704	0	0.696862	0.0105352	66.1459
Ammecr1	Ammecr1-chrX:139285690-139401270:-1	13.1461	11.8967	13.7479	9.0092	0.186784	0.175529	11.95	0.181157	65.9649
Vdr	Vdr-chr15:97684857-97738726:-1	16.5997	17.2179	16.0887	16.1602	0.233159	0.2678	16.5166	0.250479	65.94
Clip3	Clip3-chr7:31076771-31093385:1	4.88091	4.11749	4.81152	1.99501	0.0559324	0.0642424	3.95123	0.0600874	65.758
AK008665	AK008665-chr7:28254092-28254478:-1	209.168	233.665	235.31	222.215	3.57707	3.28682	225.09	3.43195	65.5866
Ush1g	Ush1g-chr11:115176505-115183231:-1	1.81653	1.47201	1.90732	2.97324	0.0289942	0.0333019	2.04227	0.031148	65.5667
Nhsl2	Nhsl2-chrX:99044723-99287393:1	5.05444	4.70014	4.59099	1.92623	0.0678909	0.056711	4.06795	0.062301	65.2951
Trim62	Trim62-chr4:128561383-128588569:1	1.67886	1.75813	2.0444	2.5733	0.0288582	0.0331457	2.01367	0.0310019	64.9531
Sema5a	Sema5a-chr15:32174567-32626095:1	13.8975	14.4388	14.3637	9.32787	0.163448	0.237794	13.007	0.200621	64.8334
Dpysl5	Dpysl5-chr5:31013936-31101741:1	7.8399	5.62183	5.5197	8.69512	0.0826365	0.13288	6.91914	0.107758	64.2099
Tspan7	Tspan7-chrX:10062241-10173729:1	3.19569	3.29588	2.62802	1.62087	0.0389512	0.0447383	2.68512	0.0418448	64.1685
4921507P07Rik	4921507P07Rik-chr6:50523302-50546588:-1	1.59254	1.60597	1.60069	10.4014	0.118623	0	3.80014	0.0593114	64.071
AK038731	AK038731-chr16:43619100-43622027:1	22.7094	20.8027	23.1267	7.86966	0.220635	0.362022	18.6271	0.291328	63.9385
Gria3	Gria3-chrX:38754030-39031777:1	1.10305	0.938543	1.66303	0.412112	0.0205405	0.0117961	1.02918	0.0161683	63.6544
AK087762	AK087762-chr14:27177032-27219941:1	0.36581	0.276671	0.27576	7.04615	0	0.0625923	1.9911	0.0312961	63.6212
Abcd3	Abcd3-chr3:121461827-121518132:-1	21.7496	18.885	19.5099	15.2531	0.407275	0.187114	18.8494	0.297194	63.4245
Phactr1	Phactr1-chr13:42775991-43233880:1	4.79388	4.39481	5.14691	6.07871	0.0865644	0.0745691	5.10358	0.0805668	63.3459
Gm608	Gm608-chr16:44173509-44227577:1	9.28898	10.0558	9.54193	16.4236	0.190029	0.167894	11.3276	0.178962	63.2962
Zfp874a	Zfp874a-chr13:67541366-67552559:-1	1.14722	0.86767	0.720679	1.39697	0	0.032716	1.03313	0.016358	63.1577
Fam3c	Fam3c-chr6:22256521-22306080:-1	13.9527	14.8794	13.5682	11.5379	0.249428	0.179054	13.4845	0.214241	62.9409
Sft2d2	Sft2d2-chr1:167104471-167124563:-1	35.874	36.6287	35.2405	46.9103	0.617929	0.613826	38.6634	0.615877	62.7778
Ppp1r9a	Ppp1r9a-chr6:4852973-5115660:1	31.7804	32.5639	32.7023	37.3966	0.477215	0.594566	33.6108	0.53589	62.7195
Atxn1	Atxn1-chr13:45650261-46060344:-1	2.57415	2.31909	2.6539	7.61843	0.101509	0.0194317	3.79139	0.0604703	62.6984
Neurabin	Neurabin-chr6:4853319-5115660:1	34.0419	34.8371	35.0294	39.9805	0.511173	0.636876	35.9722	0.574025	62.6667
Nkain2	Nkain2-chr10:31409124-32609720:-1	0.862438	0.733816	0.975202	0.429622	0.0240899	0	0.75027	0.012045	62.2891
Diap2	Diap2-chrX:126284277-127000368:1	12.9815	12.703	12.6107	16.0446	0.289087	0.148844	13.5849	0.218966	62.0415
Tug1	Tug1-chr11:3539796-3548810:-1	54.5098	54.6807	52.4019	54.986	0.732777	1.01633	54.1446	0.874553	61.9112
Nrn1	Nrn1-chr13:36817494-36826322:-1	2.07147	2.93757	2.63511	0.515951	0	0.0664577	2.04002	0.0332288	61.3932
Tmod2	Tmod2-chr9:75413428-75459131:-1	5.74464	6.31226	5.59697	3.5996	0.0807352	0.0927303	5.31337	0.0867328	61.2614
Cds2	Cds2-chr2:132088992-132137776:1	51.0176	53.7445	51.7187	57.7641	0.981348	0.767421	53.5612	0.874384	61.2559
Prrt2	Prrt2-chr7:134161055-134164724:-1	7.60928	2.82792	4.59879	0.392126	0.0586331	0.0673443	3.85703	0.0629887	61.2336
Ikzf4	Ikzf4-chr10:128069470-128083048:-1	1.04871	0.973425	0.970222	0	0	0.0244691	0.748088	0.0122345	61.1456
Zfp957	Zfp957-chr14:79612161-79647173:-1	4.50382	4.93919	4.41367	3.141	0.100642	0.0385314	4.24942	0.0695866	61.0666
Insr	Insr-chr8:3150921-3279616:-1	9.93896	9.87219	9.35736	14.5345	0.162043	0.197067	10.9257	0.179555	60.849
Prm2	Prm2-chr16:10791473-10792189:-1	1.34967	0.765591	0.763072	15.4638	0.150798	0	4.58552	0.0753991	60.8167
Igf2	Igf2-chr7:149836672-149846939:-1	14.1372	13.605	13.1192	9.32511	0.239654	0.175165	12.5466	0.207409	60.492
Prlr	Prlr-chr15:10106992-10278310:1	6.76949	6.77636	6.16525	13.3362	0.17112	0.102203	8.26183	0.136661	60.4548
Chst10	Chst10-chr1:38920717-38955004:-1	0.18626	0.211309	0.351022	0.92785	0.0138738	0	0.41911	0.0069369	60.4175
D17Wsu92e	D17Wsu92e-chr17:27888179-27957486:-1	46.8154	49.8061	48.0518	70.4635	0.808169	0.97981	53.7842	0.89399	60.162
Lpp	Lpp-chr16:24393435-24992663:1	13.0316	12.1419	12.1437	8.61873	0.198266	0.185024	11.484	0.191645	59.9232
Clic5	Clic5-chr17:44325520-44417116:1	1.45654	1.70573	1.91263	0.514923	0.0104993	0.0361775	1.39745	0.0233384	59.878
Dpy19l3	Dpy19l3-chr7:36470518-36539472:-1	4.9532	4.64205	4.80941	4.34482	0.0601541	0.0967279	4.68737	0.078441	59.7566
AK045371	AK045371-chr2:71109122-71111999:-1	1.00452	0.976807	1.13586	0.714855	0.0320669	0	0.958009	0.0160334	59.7507
Tet3	Tet3-chr6:83312367-83391671:-1	10.6184	10.1021	10.5323	4.78843	0.158185	0.143437	9.01029	0.150811	59.7455
Gng12	Gng12-chr6:66846390-66971354:1	40.893	42.3116	40.2457	85.727	0.803796	0.947513	52.2943	0.875655	59.7202
AK016251	AK016251-chr1:166994154-167022060:-1	0.805068	1.04381	0.520189	0.687503	0.0256999	0	0.764143	0.01285	59.4666
Rnf44	Rnf44-chr13:54780759-54795320:-1	49.1667	44.7293	48.9238	23.1394	0.753375	0.64898	41.4898	0.701177	59.1716
Lass6	Lass6-chr2:68699613-68949346:1	24.1705	23.6059	23.4094	19.1601	0.281797	0.485496	22.5865	0.383647	58.8731
Mxra7	Mxra7-chr11:116664713-116689359:-1	9.30122	9.08651	9.20269	16.2169	0.173203	0.198937	10.9518	0.18607	58.8586
Sort1	Sort1-chr3:108087049-108164428:1	49.8324	50.5866	49.1938	64.0559	0.875219	0.943391	53.4172	0.909305	58.7451
Adra2b	Adra2b-chr2:127189021-127192956:1	0.104929	0.11904	0.118648	2.40443	0.0234473	0	0.686761	0.0117236	58.5792
Tcf7l1	Tcf7l1-chr6:72576373-72738949:-1	0.445043	0.504894	0.838721	2.66037	0	0.0380747	1.11226	0.0190374	58.425
E330016A19Rik	E330016A19Rik-chr9:78278324-78290953:-1	0.817013	1.04275	0.692878	0.101748	0.0228211	0	0.663597	0.0114105	58.1565
AK171902	AK171902-chr15:55084110-55090824:1	5.84289	6.07046	6.74594	5.63742	0.0687181	0.14207	6.07418	0.105394	57.633
Kctd11	Kctd11-chr11:69691765-69694486:-1	1.06209	1.20492	0.857825	0.755824	0.0339047	0	0.970164	0.0169523	57.229
Gng7	Gng7-chr10:80411368-80477669:-1	5.08126	3.35151	3.87496	8.82984	0.184841	0	5.28439	0.0924205	57.1777
Pgap3	Pgap3-chr11:98249985-98261803:-1	3.06683	3.09268	2.31188	0.848743	0.0380728	0.0437294	2.33004	0.0409011	56.9676
Iqsec2	Iqsec2-chrX:148578810-148659778:1	4.82379	4.12127	5.05047	1.42398	0.0133076	0.122278	3.85488	0.067793	56.8625
Sept9	Sept9-chr11:117060974-117223638:1	18.2135	19.8935	21.0331	33.879	0.476272	0.348112	23.2548	0.412192	56.4174
Trp53inp2	Trp53inp2-chr2:155207591-155215582:1	23.6084	21.8934	22.0429	26.6441	0.459691	0.377135	23.5472	0.418413	56.2774
Kcnd3	Kcnd3-chr3:105255247-105476919:1	13.3602	13.5802	13.6369	9.6927	0.230421	0.218628	12.5675	0.224524	55.9739
Mex3a	Mex3a-chr3:88336316-88345315:1	9.72438	9.00418	9.0554	6.48266	0.159779	0.146814	8.56665	0.153297	55.8828
Ptp4a1	Ptp4a1-chr1:30997147-31006599:-1	2.9007	3.51775	3.16687	3.58754	0.0670539	0.0513442	3.29321	0.059199	55.6296
BC046404	BC046404-chr11:62418385-62462024:-1	4.6314	5.25425	4.32618	0.802478	0.13499	0	3.75358	0.0674952	55.6125
She	She-chr3:89635291-89662767:1	0.934552	0.897121	1.30061	0.429734	0.0321283	0	0.890504	0.0160641	55.4343
Efna5	Efna5-chr17:62952305-63230665:-1	2.82715	2.22733	2.3088	0.704171	0.052646	0.0201559	2.01687	0.036401	55.4069
5031439G07Rik	5031439G07Rik-chr15:84776149-84818400:-1	5.25278	4.4694	4.17627	5.8875	0.0733613	0.105326	4.94649	0.0893436	55.3648
Tnrc6b	Tnrc6b-chr15:80541742-80771515:1	10.8636	10.6294	10.9369	11.9902	0.189513	0.212487	11.1051	0.201	55.249
5330426P16Rik	5330426P16Rik-chr16:50719409-50732885:-1	1.07798	0.611474	0.914192	1.20823	0	0.034584	0.952969	0.017292	55.1104
Sox12	Sox12-chr2:152219347-152223781:-1	13.4097	12.3606	12.4253	16.9784	0.291328	0.215107	13.7935	0.253217	54.4729
Wasf2	Wasf2-chr4:132686547-132754244:1	27.1162	28.2838	27.5168	31.6668	0.466103	0.58634	28.6459	0.526221	54.437
Rad54l2	Rad54l2-chr9:106590410-106691543:-1	13.2854	13.6654	12.3185	24.9283	0.306771	0.284152	16.0494	0.295461	54.3198
Bcl2	Bcl2-chr1:108434755-108610866:-1	1.28095	0.968812	0.905273	1.11668	0.0119267	0.0273973	1.06793	0.019662	54.3145
Arhgap32	Arhgap32-chr9:31923720-32073095:1	13.4003	13.3235	13.9606	17.7759	0.277572	0.260846	14.6151	0.269209	54.289
Scd2	Scd2-chr19:44368165-44381351:1	188.884	188.672	186.08	183.278	3.30146	3.61695	186.729	3.4592	53.9802
Ppp2r2c	Ppp2r2c-chr5:37259808-37346316:1	11.68	12.6696	12.512	0.510383	0.137368	0.21037	9.34299	0.173869	53.7359
Gm4841	Gm4841-chr18:60427954-60432920:-1	1.01868	0.825479	1.64553	0	0.0325188	0	0.87242	0.0162594	53.6563
Bahcc1	Bahcc1-chr11:120094260-120153610:1	3.03258	3.18238	2.87187	3.02135	0.0254122	0.0875631	3.02705	0.0564876	53.5878
Ssbp3	Ssbp3-chr4:106584074-106722298:1	8.98912	9.63145	9.8821	2.61212	0.19529	0.0961306	7.7787	0.14571	53.3847
Rab43	Rab43-chr6:87738846-87761772:-1	16.8697	17.3985	16.6476	23.9884	0.308428	0.393613	18.7261	0.35102	53.3475
Eif2c1	Eif2c1-chr4:126112256-126145664:-1	8.24363	7.5614	7.93318	3.96093	0.16984	0.090034	6.92479	0.129937	53.2934
AB350566	AB350566-chr8:113660807-113663665:1	60.5271	62.7672	58.9671	89.0872	1.2912	1.29766	67.8372	1.29443	52.4071
Hnrnpa3	Hnrnpa3-chr2:75497315-75507463:1	7.7477	8.16181	8.40314	9.60938	0.14133	0.182619	8.48051	0.161974	52.3571
AK017111	AK017111-chr4:146437474-146442544:-1	1.46367	2.21402	1.65505	1.21521	0	0.0626108	1.63699	0.0313054	52.291
Ppapdc2	Ppapdc2-chr19:29038409-29041290:1	4.15579	4.87726	5.18529	3.99763	0.0640447	0.11034	4.55399	0.0871924	52.2292
Mtap1b	Mtap1b-chr13:100191418-100286556:-1	15.4204	15.164	14.3637	12.6873	0.26126	0.291966	14.4088	0.276613	52.0902
Hmbox1	Hmbox1-chr14:65430437-65568683:-1	11.2774	11.2858	11.0931	18.315	0.204881	0.29415	12.9928	0.249515	52.0722
Pag1	Pag1-chr3:9687481-9833678:-1	5.72245	5.8834	5.20686	6.14667	0.129871	0.0917948	5.73985	0.110833	51.7882
Igf1r	Igf1r-chr7:75097142-75378552:1	29.0732	27.7714	28.4428	22.7884	0.52404	0.519446	27.0189	0.521743	51.7859
Edem1	Edem1-chr6:108778634-108809349:1	28.8835	28.6044	25.9743	39.7455	0.546715	0.645384	30.8019	0.596049	51.6768
Zfp703	Zfp703-chr8:28087807-28091933:1	3.99879	3.96949	5.08684	5.10448	0.111696	0.0641452	4.5399	0.0879204	51.6365
BC003348	BC003348-chr9:14135884-14137544:1	31.0807	33.2859	27.5533	101.072	0.722306	1.14871	48.2479	0.935506	51.5741
Zfp708	Zfp708-chr13:67170333-67209539:-1	0.511392	0.812232	0.925211	0.1019	0.022855	0	0.587683	0.0114275	51.4271
Gja1	Gja1-chr10:56097078-56110224:1	38.0013	37.8019	34.5273	22.2056	0.722171	0.572045	33.134	0.647108	51.2033
Ywhab	Ywhab-chr2:163820932-163844322:1	47.6252	42.211	39.5477	60.349	0.897942	0.954955	47.4332	0.926448	51.199
Cd93	Cd93-chr2:148262386-148269270:-1	8.39937	8.11725	9.07547	1.9216	0.125127	0.143718	6.87842	0.134423	51.1701
Chpt1	Chpt1-chr10:87935557-87966714:-1	11.0148	10.1773	9.11658	8.14569	0.202999	0.174869	9.6136	0.188934	50.8833
Ywhaz	Ywhaz-chr15:36700016-36724292:-1	40.0379	35.6714	38.5066	52.03	0.826609	0.8098	41.5615	0.818204	50.796
Arf3	Arf3-chr15:98568056-98593548:-1	111.169	110.641	109.204	165.959	2.49213	2.40563	124.243	2.44888	50.7347
Tbrg3	Tbrg3-chr15:82720912-82728890:-1	6.00426	4.63903	4.68229	2.06277	0.0925314	0.0797092	4.34709	0.0861203	50.4769
AK083054	AK083054-chr4:71770982-71775032:-1	0.815601	0.693964	0.345841	5.38335	0.0455633	0.0261664	1.80969	0.0358648	50.4586
Cecr6	Cecr6-chr6:120438956-120443824:-1	0.424112	0.577377	0.767303	0.422541	0	0.0217704	0.547833	0.0108852	50.3283
Nlgn2	Nlgn2-chr11:69636624-69651285:-1	5.32532	5.63328	5.1265	2.79619	0.0964856	0.0923506	4.72032	0.0944181	49.9938
Lrrc8d	Lrrc8d-chr5:106128987-106244233:1	3.73756	3.12436	4.00381	2.6458	0.109893	0.0252441	3.37788	0.0675687	49.9918
Pde6a	Pde6a-chr18:61380152-61449371:1	0.19676	0.334832	0.222487	1.76429	0	0.0252501	0.629591	0.0126251	49.8684
mKIAA0878	mKIAA0878-chr13:76006984-76014986:-1	21.7766	22.5631	25.0509	22.8246	0.506307	0.419994	23.0538	0.46315	49.7761
Magt1	Magt1-chrX:103163423-103207237:-1	12.245	13.1768	14.2533	9.32918	0.261554	0.231088	12.2511	0.246321	49.7362
Nfat5	Nfat5-chr8:109817369-109903416:1	27.8523	29.0497	28.37	32.7619	0.652499	0.53614	29.5085	0.594319	49.6509
Pard3b	Pard3b-chr1:61685397-62688857:1	6.53491	6.44204	6.42085	6.47911	0.163041	0.0977034	6.46923	0.130372	49.6212
AK047030	AK047030-chr2:72779124-72782612:-1	0.828604	0.537164	0.669246	0.589668	0.0264513	0	0.656171	0.0132256	49.6136
Lpar2	Lpar2-chr8:72346463-72355000:1	13.4304	11.4463	13.2975	15.7106	0.268758	0.274389	13.4712	0.271574	49.6042
Rreb1	Rreb1-chr13:37917906-38043873:1	4.18397	4.02433	3.90824	4.10806	0.0474247	0.116723	4.05615	0.0820738	49.4207
1700110M21Rik	1700110M21Rik-chr14:101596906-101599285:-1	1.10902	1.25817	1.75564	16.7947	0.0991283	0.113856	5.22939	0.106492	49.1058
Slc16a2	Slc16a2-chrX:100892752-101017326:-1	15.6974	15.3288	16.9634	6.03794	0.244208	0.30599	13.5069	0.275099	49.0982
Foxk1	Foxk1-chr5:142877450-142937968:1	4.60368	4.90817	5.33105	6.41023	0.0743662	0.142358	5.31328	0.108362	49.0326
Cpne3	Cpne3-chr4:19446398-19497250:-1	10.1095	9.92107	9.67803	4.63437	0.207888	0.143265	8.58574	0.175576	48.9003
AK077428	AK077428-chr9:45664852-45667735:-1	8.01942	8.44805	7.93447	13.2686	0.128001	0.257282	9.41764	0.192641	48.887
Zfp931	Zfp931-chr2:177801582-177813129:-1	1.85722	1.84362	2.10006	0	0	0.059584	1.45022	0.029792	48.6783
Gdi-1	Gdi-1-chr11:87793034-87794337:-1	64.1325	63.9959	63.7854	101.028	1.2005	1.80976	73.2354	1.50513	48.6572
Timp2	Timp2-chr11:118162374-118216724:-1	78.2214	78.7802	76.8448	99.2891	1.68168	1.75594	83.2839	1.71881	48.4545
Slco2a1	Slco2a1-chr9:102891041-102998330:1	1.33226	1.02777	0.964129	0.477837	0.0119082	0.0273548	0.950498	0.0196315	48.417
mKIAA1286	mKIAA1286-chr17:28942873-28975733:1	13.8372	15.8697	15.39	22.7507	0.371722	0.329916	16.9619	0.350819	48.3494
Hivep3	Hivep3-chr4:119487282-119808015:1	0.595167	0.675207	0.621217	0.228063	0.0102304	0.0117504	0.529913	0.0109904	48.2161
Ids	Ids-chrX:67596244-67618259:-1	17.7759	17.3394	17.0006	11.8343	0.389794	0.277152	15.9876	0.333473	47.9426
Ank	Ank-chr15:27396431-27524661:1	10.9889	12.9862	12.1669	22.4667	0.23021	0.381929	14.6522	0.306069	47.872
Rgs17	Rgs17-chr10:4424140-4520876:1	1.81538	2.05952	2.67998	2.71299	0.0450737	0.0517705	2.31697	0.0484221	47.8494
mKIAA4050	mKIAA4050-chr9:44630769-44658136:-1	3.02917	3.51465	2.88031	1.50898	0.0615359	0.0530088	2.73328	0.0572724	47.7242
Hpca	Hpca-chr4:128788818-128798983:-1	0.21714	0.492683	0.491062	4.11038	0	0.0557308	1.32782	0.0278654	47.6511
Hlf	Hlf-chr11:90197848-90252230:-1	1.26386	1.19485	1.74668	0.279817	0.0470699	0	1.1213	0.023535	47.6441
Dcaf12l1	Dcaf12l1-chrX:42139743-42143373:-1	2.92162	3.44711	3.56791	3.60939	0.0522289	0.089983	3.38651	0.071106	47.6262
Klf12	Klf12-chr14:100269861-100549013:-1	4.32461	3.35257	4.40105	4.3804	0.0805309	0.0924956	4.11466	0.0865133	47.561
Zfp395	Zfp395-chr14:65977512-66017766:1	14.3128	15.2762	15.6518	15.7608	0.39979	0.241678	15.2504	0.320734	47.5485
Dcbld1	Dcbld1-chr10:51953424-52041182:1	1.41807	1.48008	1.53935	1.58236	0.0633762	0	1.50497	0.0316881	47.4931
Gpc6	Gpc6-chr14:117324536-118378750:1	1.31668	1.39417	1.43921	0.918266	0.019615	0.0337938	1.26708	0.0267044	47.4485
4833424O15Rik	4833424O15Rik-chr3:117278378-117392423:1	2.23848	1.73149	1.9559	3.34529	0.0454735	0.0522296	2.31779	0.0488516	47.4456
Ndst1	Ndst1-chr18:60845629-60908318:-1	40.5045	38.5112	39.8952	36.3614	0.922749	0.716953	38.8181	0.819851	47.3477
Rab6b	Rab6b-chr9:103014403-103087599:1	2.61724	2.37537	2.56485	0.347673	0.0389896	0.0447824	1.97628	0.041886	47.1824
Slc41a1	Slc41a1-chr1:133724588-133745439:1	27.0311	26.9462	26.2562	30.7278	0.613936	0.56867	27.7403	0.591303	46.9139
Ppt1	Ppt1-chr4:122513469-122536417:1	124.117	118.042	119.243	118.054	2.74209	2.39492	119.864	2.56851	46.6669
Mtap2	Mtap2-chr1:66221902-66489156:1	1.82628	2.29387	2.39695	0.584844	0.0510123	0.0251105	1.77549	0.0380614	46.648
BC054394	BC054394-chr2:166924293-166927029:-1	2.58448	2.63885	3.21464	3.08989	0.0577525	0.0663329	2.88197	0.0620427	46.4513
Slc7a1	Slc7a1-chr5:149138985-149211479:-1	38.9095	40.3882	37.5458	20.5195	0.73943	0.746788	34.3408	0.743109	46.2123
Dnm3	Dnm3-chr1:163912586-164408164:-1	5.85691	5.68111	5.52996	5.10582	0.104702	0.13529	5.54345	0.119996	46.1968
AK138089	AK138089-chr9:59325551-59329547:-1	2.16988	2.22724	1.98624	0.617669	0.0230894	0.0530398	1.75026	0.0380646	45.9812
Dcbld2	Dcbld2-chr16:58408647-58469857:1	17.7334	18.7598	17.0217	20.5082	0.382252	0.42441	18.5058	0.403331	45.8823
Butr1	Butr1-chr11:58731558-58740466:1	47.1071	41.3202	40.8691	35.3615	0.872017	0.930034	41.1645	0.901025	45.6862
Srr	Srr-chr11:74717529-74739299:-1	6.29031	6.27125	5.96323	11.4579	0.198775	0.130462	7.49567	0.164618	45.5336
Trp53i11	Trp53i11-chr2:93027740-93041913:1	4.2775	4.35074	4.83679	5.87815	0.0988805	0.113571	4.8358	0.106226	45.5237
Tcfe3	Tcfe3-chrX:7339786-7352327:1	4.5585	4.91296	3.60817	6.81243	0.101864	0.116998	4.97301	0.109431	45.4444
Tfe3	Tfe3-chrX:7339786-7352327:1	5.07527	5.46992	4.0172	7.58471	0.113411	0.130261	5.53678	0.121836	45.4444
Gcnt4	Gcnt4-chr13:97694643-97720868:1	4.45829	5.05786	4.8579	2.98811	0.108681	0.0832188	4.34054	0.09595	45.2375
Brpf3	Brpf3-chr17:28938070-28975733:1	11.3465	13.0131	12.6197	18.7172	0.332521	0.286443	13.9241	0.309482	44.9917
Kctd12	Kctd12-chr14:103375797-103381853:-1	51.071	48.3471	47.8025	97.1443	1.2037	1.52254	61.0912	1.36312	44.8173
Enah	Enah-chr1:183834575-183950110:-1	17.9801	17.8355	17.5725	19.4438	0.44418	0.371035	18.208	0.407607	44.6704
Zfp362	Zfp362-chr4:128450328-128483355:-1	4.87231	5.03983	4.05101	4.42595	0.0960671	0.11034	4.59727	0.103204	44.5457
Rgs9	Rgs9-chr11:109086668-109165489:-1	0.287049	0.361836	0.324581	1.65236	0.0213812	0.00818596	0.656458	0.0147836	44.4045
Gpr55	Gpr55-chr1:87836111-87857629:-1	12.471	13.7806	14.2847	17.2656	0.361916	0.29098	14.4505	0.326448	44.2658
Zfp609	Zfp609-chr9:65539389-65675370:-1	9.36573	9.48684	8.21289	6.09374	0.202879	0.1717	8.2898	0.187289	44.262
Dach1	Dach1-chr14:98186065-98568761:-1	0.290804	0.329912	0.526123	0.173836	0	0.0149275	0.330169	0.00746374	44.2364
Prr12	Prr12-chr7:52283076-52308250:-1	1.87701	1.99634	1.72447	1.87006	0.0393219	0.045164	1.86697	0.042243	44.196
BC024978	BC024978-chr7:27982141-27990187:1	5.14413	3.33482	3.32384	3.41672	0.109476	0.0628707	3.80488	0.0861735	44.1537
msi2	msi2-chr11:88152883-88180422:-1	31.3845	27.1356	29.0133	25.6357	0.615472	0.669709	28.2923	0.642591	44.0285
Nptxr	Nptxr-chr15:79616780-79635138:-1	4.00566	3.59761	3.20832	1.16399	0.0932395	0.0428369	2.9939	0.0680382	44.0032
mKIAA0306	mKIAA0306-chr7:26073092-26074724:1	12.0136	11.812	11.7731	10.1072	0.178969	0.342599	11.4265	0.260784	43.8159
Med12l	Med12l-chr3:58809746-59122333:1	3.18025	3.46782	3.17711	8.85941	0.110393	0.10302	4.67115	0.106707	43.7756
Fndc3b	Fndc3b-chr3:27315083-27609360:-1	17.347	15.2316	17.1296	14.9744	0.557554	0.182969	16.1707	0.370261	43.6736
Gm7694	Gm7694-chr1:172228323-172236462:-1	1.29298	1.34463	0.852857	3.11314	0.0481547	0.0276546	1.6509	0.0379046	43.5541
4831426I19Rik	4831426I19Rik-chr12:106168158-106248018:-1	22.397	22.6987	20.9356	23.8016	0.533845	0.498192	22.4582	0.516019	43.5221
AK033180	AK033180-chr2:169504696-169508600:1	0.846095	0.71991	0.478361	0.316111	0	0.0271447	0.590119	0.0135723	43.4795
Ankrd52	Ankrd52-chr10:127814179-127831061:1	7.81988	7.22233	7.14189	5.84319	0.168021	0.154388	7.00682	0.161204	43.4654
Aff1	Aff1-chr5:104121438-104284340:1	2.82591	3.52129	2.77633	5.30781	0.0828163	0.0832305	3.60784	0.0830234	43.4556
Lair1	Lair1-chr7:3958674-4014805:-1	0.568401	0.644841	0.64272	0.679555	0	0.029177	0.633879	0.0145885	43.4506
Map1lc3b	Map1lc3b-chr8:124114367-124121946:1	11.8207	10.3999	11.4568	31.9659	0.323441	0.433411	16.4108	0.378426	43.3659
Dtx4	Dtx4-chr19:12540825-12576634:-1	18.9019	19.9928	19.927	20.2479	0.365216	0.547144	19.7674	0.45618	43.3325
5930403L14Rik	5930403L14Rik-chr4:154004800-154010474:-1	0.436652	0.247687	0.576035	0.145012	0.0162623	0	0.351347	0.00813114	43.21
Tspan18	Tspan18-chr2:93041916-93174643:-1	1.19922	1.18304	1.76872	2.02593	0.0582556	0.0133821	1.54422	0.0358189	43.112
C130074G19Rik	C130074G19Rik-chr1:186695804-186706914:-1	11.5808	9.68944	9.49387	21.0567	0.45287	0.148615	12.9552	0.300743	43.0773
BC026208	BC026208-chr5:134618783-134620110:1	3.10994	3.17536	3.51657	2.1689	0.138989	0	2.99269	0.0694943	43.0638
4930458L03Rik	4930458L03Rik-chr13:65018713-65024502:1	0	0.144925	0.144448	2.16363	0.0285458	0	0.613249	0.0142729	42.9661
Dab1	Dab1-chr4:103292269-104417446:1	0.134026	0.0760249	0.0757748	2.47029	0.0149746	0.0171994	0.689029	0.016087	42.8314
Gab3	Gab3-chrX:72212181-72330243:-1	1.51606	0.859972	1.14286	2.01393	0	0.0648516	1.3832	0.0324258	42.6575
Fam101b	Fam101b-chr11:75832696-75841283:-1	6.23441	6.00523	5.71945	1.64073	0.0788566	0.150954	4.89995	0.114905	42.6434
Fam120c	Fam120c-chrX:147778765-147908676:1	4.33513	4.79817	4.90195	3.68701	0.153578	0.0542755	4.43056	0.103927	42.6316
AK194005	AK194005-chr16:58470002-58470407:-1	10.1724	12.6945	12.6527	6.08085	0.227311	0.261084	10.4001	0.244198	42.5889
Crb1	Crb1-chr1:141094830-141273652:-1	0.129874	0.14734	0.244759	0.301918	0.00967384	0	0.205973	0.00483692	42.5834
Xk	Xk-chrX:8849909-8890370:1	5.15943	4.73837	4.72278	2.1214	0.0915015	0.105096	4.1855	0.0982989	42.5793
Zfp874	Zfp874-chr13:67525484-67552559:-1	0.784425	0.622942	0.532194	1.48489	0	0.0402659	0.856113	0.020133	42.523
Dtna	Dtna-chr18:23468611-23818214:1	7.26186	6.69029	7.16427	7.13785	0.196034	0.137597	7.06357	0.166816	42.3436
Unc5d	Unc5d-chr8:29757188-30330107:-1	0.134382	0.152454	0.151952	0.401652	0.0100096	0	0.21011	0.0050048	41.9817
Slc31a2	Slc31a2-chr4:61947478-61959444:1	10.9022	12.3683	11.119	11.5007	0.382147	0.164596	11.4726	0.273372	41.967
Ywhag	Ywhag-chr5:136384248-136410510:-1	46.7959	46.4368	43.9438	89.9233	1.00202	1.71158	56.7749	1.3568	41.8447
BC029127	BC029127-chr19:61193517-61195083:-1	1.93352	1.75484	3.06086	1.54109	0	0.0992509	2.07258	0.0496255	41.7644
Timp3	Timp3-chr10:85763156-85812249:1	30.1033	31.2034	29.264	25.5686	0.617031	0.778186	29.0348	0.697608	41.6205
Tacr1	Tacr1-chr6:82352468-82510097:1	0.655426	0.557677	0.370561	0.16325	0	0.0210276	0.436728	0.0105138	41.5386
Cadm1	Cadm1-chr9:47338434-47661467:1	72.6343	69.4172	70.8431	74.0801	1.53846	1.92165	71.7437	1.73006	41.469
Gsk3b	Gsk3b-chr16:38089086-38246164:1	19.76	19.1804	18.6839	16.1228	0.333068	0.557435	18.4367	0.445251	41.4075
Adam23	Adam23-chr1:63492477-63643088:1	4.30653	4.31349	4.03607	1.77808	0.0953662	0.0796618	3.60854	0.087514	41.2339
Nucks1	Nucks1-chr1:133807034-133832897:1	47.3568	42.3501	44.3558	72.0209	1.05974	1.44324	51.5209	1.25149	41.1676
Nfia	Nfia-chr4:97248633-97785566:1	10.2242	10.352	10.4837	7.55762	0.196533	0.27276	9.65438	0.234646	41.1444
Elfn1	Elfn1-chr5:140383896-140450677:1	4.95514	3.544	2.92332	7.83447	0.0962843	0.138237	4.81423	0.117261	41.0559
Zbtb7b	Zbtb7b-chr3:89181567-89197124:-1	8.49978	8.83083	9.10529	19.076	0.279904	0.275563	11.378	0.277734	40.9672
Daam2	Daam2-chr17:49595346-49703661:-1	32.0653	31.6264	31.1875	37.552	0.812948	0.803442	33.1078	0.808195	40.9652
Padi2	Padi2-chr4:140462274-140508500:1	5.71626	5.53133	4.56259	4.02007	0.112707	0.129452	4.95756	0.12108	40.9446
mKIAA0787	mKIAA0787-chr5:123181179-123194139:-1	43.2422	43.0986	42.2662	60.7287	1.28292	1.03461	47.3339	1.15876	40.8487
Mecp2	Mecp2-chrX:71272160-71330974:-1	11.0535	10.3056	11.408	10.9725	0.269455	0.268224	10.9349	0.26884	40.6745
AK052414	AK052414-chr8:32924942-32928814:-1	1.38626	1.45172	1.32636	0	0.0238287	0.027369	1.04109	0.0255988	40.6693
Slc24a2	Slc24a2-chr4:86629029-86876443:-1	1.86359	1.99224	1.98568	1.14258	0.0400419	0.045991	1.74602	0.0430164	40.5897
9030425E11Rik	9030425E11Rik-chr9:40494046-40592128:1	1.52399	1.88611	1.25327	1.10425	0	0.0711171	1.4419	0.0355585	40.5502
Slc29a3	Slc29a3-chr10:60174819-60215529:-1	2.35417	1.95856	1.95212	1.25091	0.052606	0.0402812	1.87894	0.0464436	40.4564
Wasl	Wasl-chr6:24563809-24614994:-1	14.6225	15.1422	13.6505	18.6339	0.417939	0.349115	15.5123	0.383527	40.4464
Nav2	Nav2-chr7:56214442-56865457:1	1.57346	1.44272	1.55984	1.39583	0.0240824	0.0497886	1.49296	0.0369355	40.4208
Pak3	Pak3-chrX:139953133-140232338:1	10.4307	10.4781	10.3916	8.60664	0.328575	0.165109	9.97676	0.246842	40.4176
Hif3a	Hif3a-chr7:17616341-17647775:-1	0.408622	0.2649	0.264028	0.116317	0.0130443	0	0.263467	0.00652215	40.3957
Slc31a1	Slc31a1-chr4:62021734-62052802:1	58.5067	58.9758	56.8295	51.3144	1.28595	1.52624	56.4066	1.4061	40.1157
Onecut2	Onecut2-chr18:64500017-64558141:1	0.154208	0.139957	0.104623	0.153637	0.00689183	0	0.138106	0.00344591	40.0782
Pqlc3	Pqlc3-chr12:16995453-17006923:-1	0.716703	0.813087	0.607809	1.07107	0.0400384	0	0.802168	0.0200192	40.07
Srl	Srl-chr16:4480227-4523052:-1	4.23122	3.7649	3.84632	10.4975	0.129775	0.149056	5.585	0.139415	40.0601
Sipa1l3	Sipa1l3-chr7:30105396-30290478:-1	4.42726	5.48392	4.39313	5.04099	0.090855	0.150733	4.83632	0.120794	40.0378
Tmem108	Tmem108-chr9:103385265-103664166:-1	1.20153	1.11528	1.11161	3.26478	0	0.0841047	1.6733	0.0420524	39.7909
AK045970	AK045970-chr19:61198358-61216709:-1	1.96179	2.03209	2.12185	1.44465	0.0952999	0	1.8901	0.04765	39.6663
Vamp2	Vamp2-chr11:68902029-68905882:1	9.16081	8.87718	8.84797	19.0144	0.383824	0.195933	11.4751	0.289879	39.5858
Fbxo16	Fbxo16-chr14:65885537-65940338:1	3.20833	2.97802	3.62782	2.03411	0	0.149718	2.96207	0.0748588	39.5688
Drp2	Drp2-chrX:130939318-130991111:1	17.6937	15.3538	16.6203	11.8258	0.322254	0.455547	15.3734	0.3889	39.5304
Sox9	Sox9-chr11:112643523-112649070:1	15.1413	13.5613	13.1787	15.1845	0.467452	0.255668	14.2665	0.36156	39.458
Peg10	Peg10-chr6:4697305-4710515:1	23.3045	23.6816	24.8719	34.3306	0.737974	0.607725	26.5471	0.672849	39.4548
Zxdb	Zxdb-chrX:91969907-91975529:1	4.84759	4.91623	4.31869	4.09788	0.098476	0.131958	4.5451	0.115217	39.4481
Pvrl1	Pvrl1-chr9:43552658-43615543:1	2.69295	2.68479	2.8605	3.08948	0.0182352	0.125667	2.83193	0.071951	39.3591
Gm4980	Gm4980-chr7:106772576-106775612:-1	28.9658	28.0786	29.0626	35.0908	0.911641	0.628252	30.2994	0.769946	39.3527
Zmat1	Zmat1-chrX:131505911-131559860:-1	2.66545	2.53354	2.85104	3.01444	0.0482933	0.0924472	2.76612	0.0703703	39.308
AK043847	AK043847-chr14:24111514-24112864:-1	1.5285	1.73406	1.38268	1.52284	0	0.0784604	1.54202	0.0392302	39.3069
Slc5a3	Slc5a3-chr16:92058566-92087717:1	24.9775	26.4475	26.9596	22.3211	0.651169	0.631357	25.1764	0.641263	39.2607
Casc4	Casc4-chr2:121692705-121761942:1	17.9824	18.0403	18.401	17.9898	0.581162	0.343289	18.1034	0.462225	39.1657
Unc79	Unc79-chr12:104187068-104422206:1	0.331195	0.234834	0.374499	1.93856	0.0370042	0	0.719773	0.0185021	38.9022
AK030308	AK030308-chr2:180718936-180721979:1	2.98489	3.23238	2.14783	4.46075	0.0606363	0.104468	3.20646	0.0825521	38.8417
Pdzd2	Pdzd2-chr15:12286808-12669678:-1	2.97723	3.12508	2.95749	8.42734	0.118135	0.107121	4.37179	0.112628	38.8161
EG382421	EG382421-chr10:110937843-110938400:1	4.44086	3.35872	5.02151	0	0.165392	0	3.20527	0.0826958	38.7598
Fbrs	Fbrs-chr7:134628734-134635026:1	5.58737	5.63447	5.96693	8.19539	0.208091	0.119504	6.34604	0.163798	38.7432
9230105E10Rik	9230105E10Rik-chr7:111487267-111501871:-1	3.20584	2.13202	2.5	1.98246	0.0988099	0.0283726	2.45508	0.0635913	38.6072
Spred2	Spred2-chr11:19824444-19922599:1	4.71186	4.59964	3.96498	2.40179	0.146917	0.0562483	3.91957	0.101583	38.585
Ptprb	Ptprb-chr10:115712578-115826593:1	3.8177	3.37259	3.75072	1.24707	0.0699261	0.0883467	3.04702	0.0791364	38.5034
Slc48a1	Slc48a1-chr15:97614795-97623122:1	12.4971	13.3339	11.9442	21.6407	0.199471	0.572767	14.854	0.386119	38.47
AK049416	AK049416-chr14:49649251-49655068:-1	4.66245	4.54895	5.27207	4.45938	0.104187	0.143599	4.73571	0.123893	38.2243
Mtus2	Mtus2-chr5:148768895-149127640:1	0.315347	0.238504	0.356579	1.15199	0	0.0269789	0.515606	0.0134894	38.2229
Fam102a	Fam102a-chr2:32390878-32425269:1	70.5146	68.4424	66.8883	80.0109	1.8821	1.86009	71.464	1.87109	38.1937
Cyp26b1	Cyp26b1-chr6:84521407-84543901:-1	28.7867	29.2064	29.1103	15.778	0.627575	0.720816	25.7204	0.674196	38.1497
Rnf144a	Rnf144a-chr12:26991662-27100120:-1	22.9622	25.5057	24.3361	38.7398	0.768773	0.698179	27.8859	0.733476	38.0189
Gm2a	Gm2a-chr11:54911618-54924399:1	321.038	328.496	318.047	389.597	8.93263	8.93079	339.295	8.93171	37.9876
AK038603	AK038603-chr11:53378189-53380814:-1	1.64761	1.55765	1.86303	0.273584	0	0.0704787	1.33547	0.0352394	37.8971
Pstpip2	Pstpip2-chr18:78028651-78121617:1	0.268225	0.456446	0.37912	1.33616	0.0149843	0.0172106	0.609988	0.0160975	37.8934
6430548M08Rik	6430548M08Rik-chr8:122638051-122689206:1	3.12299	3.10915	3.31512	12.1917	0.156663	0.130864	5.43475	0.143763	37.8034
Cd274	Cd274-chr19:29441927-29462583:1	3.63277	1.28791	1.66877	1.35724	0.0761037	0.0291369	1.98667	0.0526203	37.7549
Xiap	Xiap-chrX:39412855-39462840:1	7.30658	7.07614	8.26192	8.78869	0.199112	0.21726	7.85833	0.208186	37.7467
Sh3d19	Sh3d19-chr3:85888355-85934442:1	6.95525	6.28327	6.84516	13.0249	0.273426	0.165289	8.27714	0.219358	37.7335
Mmd	Mmd-chr11:90048996-90139886:1	5.12589	4.62845	4.25836	4.89846	0.11688	0.134245	4.72779	0.125563	37.6528
Tmem164	Tmem164-chrX:139115942-139278036:1	13.2666	13.7848	12.8281	13.9586	0.429442	0.2864	13.4595	0.357921	37.6047
Msi2	Msi2-chr11:88152883-88579580:-1	23.0386	19.8881	21.2001	18.9958	0.591744	0.516543	20.7806	0.554144	37.5005
Slc7a8	Slc7a8-chr14:55341051-55400722:-1	14.6335	13.9453	14.0885	19.1614	0.373713	0.450699	15.4572	0.412206	37.4987
Mbtps2	Mbtps2-chrX:153973302-154036646:-1	3.39918	3.40641	4.16392	3.44303	0.0759576	0.116324	3.60313	0.0961407	37.4777
Tcf20	Tcf20-chr15:82639054-82742563:-1	111.748	109.821	109.079	143.743	3.38973	2.94164	118.598	3.16568	37.4636
AK162774	AK162774-chr11:21141342-21145240:1	1.90664	1.92272	2.15594	1.37192	0.0710093	0.0271865	1.8393	0.0490979	37.462
Cpa5	Cpa5-chr6:30561009-30581520:1	0	0.238687	0	13.8345	0.188056	0	3.51829	0.094028	37.4175
Reps2	Reps2-chrX:158849885-159081532:-1	10.1836	9.84151	9.19987	8.64276	0.216724	0.290411	9.46693	0.253568	37.3349
AK081204	AK081204-chr4:33107634-33110330:1	11.7912	12.3346	11.6014	14.0361	0.273751	0.393029	12.4408	0.33339	37.3161
Pcdhb16	Pcdhb16-chr18:37637421-37642690:1	0.862049	0.889073	0.886148	0.156156	0.017512	0.0201139	0.698357	0.0188129	37.1211
Pacs2	Pacs2-chr12:114252718-114312611:1	12.1758	13.3016	12.408	22.9136	0.453465	0.366515	15.1997	0.40999	37.0735
Phf8	Phf8-chrX:147955214-148068399:1	12.3379	12.1011	11.2831	9.69664	0.285587	0.328017	11.3547	0.306802	37.0099
Grik3	Grik3-chr4:125168074-125391416:1	2.24203	2.43756	2.00701	0.837647	0.04175	0.0599412	1.88106	0.0508456	36.9956
Slc6a8	Slc6a8-chrX:70918471-70927838:1	1.01838	0.840245	1.67496	3.04383	0.0413757	0.047523	1.64435	0.0444493	36.9939
Gm13251	Gm13251-chr4:145540560-146311514:-1	3.23553	2.96021	2.95047	2.91159	0.16326	0	3.01445	0.0816299	36.9282
Wnk3	Wnk3-chrX:147729059-147752851:1	22.593	23.3758	23.5033	36.195	0.787582	0.649453	26.4168	0.718518	36.7657
1500003O03Rik	1500003O03Rik-chr2:119373442-119412757:1	12.8724	12.9126	12.2572	20.1145	0.272505	0.521654	14.5392	0.397079	36.6153
Slc38a1	Slc38a1-chr15:96401848-96473343:-1	0.399199	0.420536	0.354667	1.36361	0.0127435	0.0219553	0.634504	0.0173494	36.5721
Alg2	Alg2-chr4:47482704-47487238:-1	12.1669	13.0363	12.0763	5.11813	0.30209	0.277578	10.5994	0.289834	36.5707
AK189470	AK189470-chr5:34516538-34517339:-1	139.04	120.349	130.434	182.135	4.2577	3.56858	142.989	3.91314	36.5408
AK083252	AK083252-chr19:29803938-29806797:-1	7.07587	2.12973	3.10245	0.143871	0.0968061	0.0741259	3.11298	0.085466	36.4236
Tmppe	Tmppe-chr9:114310212-114320318:1	3.25292	2.8703	2.86085	4.62124	0.0942268	0.0927655	3.40133	0.0934962	36.3793
2010011I20Rik	2010011I20Rik-chr2:172171076-172181248:1	17.1845	14.4267	15.286	30.5892	0.332802	0.73509	19.3716	0.533946	36.28
Naa50	Naa50-chr16:44139921-44163476:1	27.2561	26.4038	27.2175	27.1551	0.830537	0.658667	27.0081	0.744602	36.2719
Paqr9	Paqr9-chr9:95460235-95462539:1	0.716703	1.4229	0.810412	2.85619	0.0800768	0	1.45155	0.0400384	36.254
Mcts1	Mcts1-chrX:35953834-35966698:1	0.956757	2.17085	1.08185	0.953214	0.0712652	0	1.29067	0.0356326	36.2215
Fgd5	Fgd5-chr6:91928871-92025998:1	0.468406	0.683227	0.680979	0.333337	0.0299055	0	0.541487	0.0149528	36.2132
BC040804	BC040804-chr19:23801575-23803410:1	13.0468	12.5047	10.9374	6.72338	0.25133	0.346405	10.8031	0.298868	36.1466
Znrf3	Znrf3-chr11:5176331-5344849:-1	6.28296	6.29633	6.39402	5.63373	0.140398	0.201572	6.15176	0.170985	35.9783
8430431K14Rik	8430431K14Rik-chr19:31288032-31290885:-1	0.723546	1.14919	0.65452	0.144173	0	0.0371409	0.667858	0.0185704	35.9635
Hoxc4	Hoxc4-chr15:102849366-102867282:1	0.965705	0.912981	1.09197	0	0	0.0413094	0.742664	0.0206547	35.9562
A830082N09Rik	A830082N09Rik-chr10:33707232-33709100:-1	1.32584	1.00276	0.999465	0.220155	0.0493785	0	0.887057	0.0246893	35.9289
Ntn1	Ntn1-chr11:68022865-68200327:-1	3.81474	2.93961	3.74381	2.07958	0.0643349	0.11084	3.14444	0.0875875	35.9005
Mylk4	Mylk4-chr13:32792695-32873647:-1	1.17142	0.8306	0.745081	0.948257	0.0327206	0.018791	0.92384	0.0257558	35.8692
BC134356	BC134356-chr18:43480650-43482278:-1	13.4371	15.8194	12.6139	11.114	0.283267	0.455494	13.2461	0.369381	35.8603
Rrm2b	Rrm2b-chr15:37853707-37890809:-1	3.02061	3.32299	3.10505	5.83646	0.143178	0.0704787	3.82128	0.106828	35.7703
Asah2	Asah2-chr19:32059140-32182657:-1	1.45221	1.39789	1.44305	3.15673	0.0590017	0.0451785	1.86247	0.0520901	35.7548
2510009E07Rik	2510009E07Rik-chr16:21649117-21694737:-1	6.79802	6.1698	6.87297	1.03585	0.23233	0.0615802	5.21916	0.146955	35.5154
Gabrb3	Gabrb3-chr7:64845903-65084170:1	0.0726857	0.0824607	0.0821894	1.08625	0	0.0186554	0.330896	0.0093277	35.4745
Tmem35	Tmem35-chrX:130829763-130840507:1	28.208	30.5358	31.8962	21.6676	0.866107	0.718457	28.0769	0.792282	35.4381
Agtrap	Agtrap-chr4:147451169-147462172:-1	26.9593	28.6079	30.0206	25.2254	0.7559	0.815587	27.7033	0.785743	35.2575
Mbd6	Mbd6-chr10:126719011-126725826:-1	7.75779	6.94822	6.92536	4.88151	0.114049	0.261987	6.62822	0.188018	35.2531
Pls1	Pls1-chr9:95653060-95745697:-1	3.35137	2.91492	2.65269	0.111299	0.0998523	0.0286719	2.25757	0.0642621	35.1307
Mapk1ip1l	Mapk1ip1l-chr14:47917988-47942765:1	19.5969	20.4662	17.6031	21.4403	0.634355	0.49357	19.7766	0.563963	35.0673
Adora1	Adora1-chr1:136095798-136132007:-1	32.763	33.2012	34.3026	48.927	1.06867	1.06256	37.2985	1.06562	35.0017
Bmp2k	Bmp2k-chr5:97426707-97520066:1	12.8843	13.5162	12.9841	12.031	0.361396	0.37358	12.8539	0.367488	34.9777
AK149307	AK149307-chr18:37815560-37818790:1	1.40607	1.16012	1.30084	0.127351	0.0571269	0	0.998592	0.0285634	34.9605
R3hdm2	R3hdm2-chr10:126817965-126936439:1	5.07527	4.62681	5.32894	6.04971	0.162016	0.139566	5.27018	0.150791	34.9503
All-1	All-1-chr9:44622657-44630601:-1	2.75038	3.12026	2.60838	1.41429	0.118954	0.0227712	2.47333	0.0708626	34.9031
Pank1	Pank1-chr19:34885383-34953944:-1	5.14572	5.2032	4.68012	11.7022	0.124984	0.258397	6.6828	0.19169	34.8625
Foxj2	Foxj2-chr6:122770201-122795383:1	3.87213	4.20594	3.72631	2.87282	0.147279	0.0634351	3.6693	0.105357	34.8274
AK136863	AK136863-chr2:156023571-156026282:1	2.28429	2.76426	3.61615	3.18617	0.170148	0	2.96272	0.0850742	34.8251
AB341556	AB341556-chr11:79508390-79511514:1	32.7757	34.0349	29.4397	38.1845	0.885969	1.05152	33.6087	0.968745	34.693
Dpysl2	Dpysl2-chr14:67421700-67487436:-1	36.1561	36.2612	37.9332	17.4541	0.937044	0.908845	31.9512	0.922945	34.6187
P7	P7-chr8:81033233-81256047:1	6.64069	7.53376	7.22016	24.9376	0.342443	0.327767	11.5831	0.335105	34.5654
Tpcn1	Tpcn1-chr5:120984165-121038621:-1	5.74325	6.51563	5.33105	2.90369	0.0766197	0.220008	5.12341	0.148314	34.5443
Atp2b4	Atp2b4-chr1:135600841-135697330:-1	32.0994	29.8325	32.1268	16.5624	0.918562	0.68267	27.6553	0.800616	34.5425
rp58	rp58-chr1:179374791-179380891:1	13.6446	16.2347	12.92	21.6622	0.421409	0.51249	16.1154	0.466949	34.512
Calu	Calu-chr6:29298118-29326674:1	73.3953	77.9071	73.5422	55.265	2.35457	1.70968	70.0274	2.03213	34.4602
2610002M06Rik	2610002M06Rik-chrX:104978090-105011672:-1	7.07071	7.13922	8.07516	11.8348	0.205401	0.290361	8.52997	0.247881	34.4115
mt-Nd4-chrM	mt-Nd4-chrM:9875-11541:1	155.092	155.15	156.32	94.0434	4.20751	3.94241	140.151	4.07496	34.3933
Hivep1	Hivep1-chr13:42147389-42280394:1	6.18108	6.31645	6.56244	10.342	0.210873	0.217982	7.35049	0.214428	34.2796
Gli3	Gli3-chr13:15555067-15821857:1	1.80914	1.75923	1.75344	1.20162	0.0288762	0.0663329	1.63086	0.0476046	34.2584
Zdhhc2	Zdhhc2-chr8:41509168-41570195:1	16.288	14.6988	13.6737	9.95791	0.386029	0.411712	13.6546	0.39887	34.2332
A930011G23Rik	A930011G23Rik-chr5:99726262-100158078:-1	0.0834765	0.0947027	0	0.457421	0.00932678	0	0.1589	0.00466339	34.0739
AK044689	AK044689-chr10:68672509-68675845:-1	0.834624	1.26249	1.10104	1.66307	0	0.0714045	1.21531	0.0357023	34.04
Dgkk	Dgkk-chrX:6356431-6525488:1	0.634852	0.785704	1.10942	0.23	0.0257933	0.0148127	0.689994	0.020303	33.9848
Cd2ap	Cd2ap-chr17:42929899-43013372:-1	19.8889	16.6623	15.9155	7.01154	0.444434	0.431932	14.8696	0.438183	33.9346
Cgnl1	Cgnl1-chr9:71474315-71619408:-1	10.0059	10.0601	9.41723	10.9837	0.321329	0.276803	10.1167	0.299066	33.8278
Ppp3r1	Ppp3r1-chr11:17051141-17100382:1	33.5693	33.0801	34.6336	36.1303	0.903447	1.13201	34.3533	1.01773	33.7549
Dnahc9	Dnahc9-chr11:65644825-65982052:-1	0	0	0.0274302	0.338361	0.00542076	0	0.0914477	0.00271038	33.7398
Lrdd	Lrdd-chr7:148624413-148629906:-1	0.632078	0.573666	0.857668	0.125948	0	0.0324457	0.54734	0.0162228	33.7389
Mertk	Mertk-chr2:128524732-128627923:1	2.1864	2.08879	1.69156	1.71972	0.0257143	0.0886041	1.92162	0.0571592	33.6187
Rara	Rara-chr11:98799009-98836255:1	7.13874	8.42274	7.21111	5.40535	0.297773	0.122148	7.04448	0.209961	33.5515
Arrb1	Arrb1-chr7:106683995-106755280:1	9.93012	9.35502	9.52123	16.0261	0.415246	0.253375	11.2081	0.33431	33.5261
Rasl10b	Rasl10b-chr11:83222818-83234539:1	3.12797	3.671	3.41499	5.26562	0.120512	0.110734	3.86989	0.115623	33.4699
Iqsec1	Iqsec1-chr6:90609591-90760116:-1	12.9745	12.2432	10.7632	3.08059	0.365794	0.217851	9.76536	0.291822	33.4634
Pcdhb18	Pcdhb18-chr18:37649118-37654156:1	0.573725	0.371932	0.278031	0	0.0183148	0	0.305922	0.00915742	33.407
Myo1d	Myo1d-chr11:80295628-80593526:-1	3.96132	3.26182	3.32333	3.37375	0.142773	0.0655941	3.48006	0.104184	33.4031
AK046417	AK046417-chr2:173529436-173532839:1	5.2171	4.9552	4.8017	6.28568	0.162671	0.155699	5.31492	0.159185	33.3884
Shank1	Shank1-chr7:51565633-51613722:1	0.202203	0.286745	0.171481	0.956908	0.011296	0.0129743	0.404334	0.0121352	33.3193
Tbx18	Tbx18-chr9:87597634-87626094:-1	0.176533	0.500686	0.299423	1.84674	0.019724	0.0226544	0.705845	0.0211892	33.3115
Mtpn	Mtpn-chr6:35458823-35489887:-1	48.7385	47.5265	47.9478	71.3609	1.59827	1.65215	53.8934	1.62521	33.1609
Med13	Med13-chr11:86079216-86171026:-1	19.7968	17.6493	16.9969	15.9184	0.532418	0.530585	17.5904	0.531501	33.0956
AK143195	AK143195-chr17:13816500-13820493:-1	1.65035	1.87229	0.933067	1.64424	0.0921963	0	1.52499	0.0460981	33.0813
Unc5a	Unc5a-chr13:55050792-55107378:1	0.623553	0.707411	0.705083	1.03541	0.0464461	0	0.767863	0.0232231	33.0647
Reep1	Reep1-chr6:71657853-71760695:1	70.6793	71.1168	70.7537	117.856	3.03631	1.96351	82.6013	2.49991	33.0418
Rere	Rere-chr4:149656024-149996074:1	19.8717	18.7241	19.1619	15.5085	0.505724	0.609195	18.3165	0.55746	32.8572
Mgat3	Mgat3-chr15:80004150-80045948:1	3.71833	4.41926	3.60386	0.529223	0.118699	0.0681672	3.06767	0.0934331	32.8328
Celf2	Celf2-chr2:6460743-7317824:-1	12.9198	14.1315	13.8557	11.7464	0.453124	0.349442	13.1634	0.401283	32.8032
Jazf1	Jazf1-chr6:52718061-53018617:-1	4.66591	5.14216	6.48192	10.227	0.268107	0.136862	6.62925	0.202485	32.7395
Pld1	Pld1-chr3:27837601-28032283:1	0.440377	0.666134	0.829927	0.365622	0.016401	0.0188377	0.575515	0.0176194	32.6637
Acsl4	Acsl4-chrX:138752535-138825077:-1	24.3397	21.4572	21.5619	20.8516	0.658214	0.696321	22.0526	0.677267	32.5612
Dlgap1	Dlgap1-chr17:70318707-71170752:1	0.882539	0.936631	0.965741	0.70909	0.0318083	0.0219205	0.8735	0.0268644	32.5152
Rasgef1b	Rasgef1b-chr5:99646438-99681945:-1	8.66434	4.83676	5.5984	2.0553	0.184393	0.141192	5.2887	0.162792	32.4874
BC106179	BC106179-chr16:23220739-23225402:-1	0.303751	0.3446	0.114489	0.706128	0.0226253	0	0.367242	0.0113126	32.463
Ttn	Ttn-chr2:76542040-76820603:-1	0.493461	0.499067	0.480123	0.415411	0.0153863	0.0137451	0.472016	0.0145657	32.4061
Spred3	Spred3-chr7:29943847-29953665:-1	0.509122	0.577591	0.57569	1.72461	0	0.0522682	0.846752	0.0261341	32.4003
Galnt6	Galnt6-chr15:100520345-100559806:-1	0.715895	0.649737	0.647599	0.213973	0.0159973	0.0183741	0.556801	0.0171857	32.3991
2900024O10Rik	2900024O10Rik-chr13:81850528-81892273:1	4.69709	5.45874	5.44078	3.88072	0.153601	0.147018	4.86933	0.150309	32.3954
Plek2	Plek2-chr12:79989683-80007924:-1	0.53256	1.81254	1.50548	0	0.0595026	0	0.962645	0.0297513	32.3564
Tpte	Tpte-chr8:23393912-23481889:1	0.299492	1.01931	0.846628	0	0.0334621	0	0.541357	0.016731	32.3564
BC017647	BC017647-chr11:77908174-77970840:1	3.0249	3.4317	2.73633	1.20548	0.135188	0.0258789	2.5996	0.0805335	32.2798
mKIAA1148	mKIAA1148-chr11:105760997-105790616:1	8.55439	8.34939	8.37595	8.76077	0.331051	0.196251	8.51013	0.263651	32.278
Ddah1	Ddah1-chr3:145421655-145557240:1	17.0843	17.8814	17.6979	42.4978	0.738899	0.735522	23.7903	0.73721	32.2708
Lap1B	Lap1B-chr1:157851728-157883609:-1	19.8069	16.7011	19.5718	14.5779	0.618048	0.480881	17.6644	0.549464	32.1484
Tor1aip1	Tor1aip1-chr1:157851728-157883609:-1	20.6547	17.4159	20.4096	14.9238	0.644502	0.501464	18.351	0.572983	32.0271
Rhobtb3	Rhobtb3-chr13:76006984-76081271:-1	13.3611	13.8031	15.1925	14.799	0.433671	0.459787	14.2889	0.446729	31.9856
Rnft2	Rnft2-chr5:118640744-118695033:-1	2.58067	2.50948	2.60545	2.47929	0.041191	0.118277	2.54372	0.0797341	31.9026
Bhlhe40	Bhlhe40-chr6:108610622-108616918:1	0.398008	0	0.300032	1.1896	0.0296461	0	0.471911	0.0148231	31.8362
Klf13	Klf13-chr7:71031236-71083800:-1	18.4682	18.324	17.3435	7.04808	0.447663	0.514173	15.296	0.480918	31.8058
Etl4	Etl4-chr2:19831406-20732161:1	4.08422	3.73667	4.35752	1.54232	0.0809612	0.135258	3.43018	0.10811	31.7288
D630045J12Rik	D630045J12Rik-chr6:38073173-38204008:-1	1.65825	1.98979	1.91113	0.921369	0.0285039	0.0736623	1.62013	0.0510831	31.7157
Ubqln2	Ubqln2-chrX:149932774-149936100:1	7.82056	8.16814	8.98347	11.7492	0.388349	0.191163	9.18035	0.289756	31.683
Celf5	Celf5-chr10:80921972-80945453:-1	0.320901	0.364057	0.435431	0.831254	0.0143416	0.0164724	0.487911	0.015407	31.6681
Fbxl17	Fbxl17-chr17:63395300-63849928:-1	5.07531	4.85733	4.46057	5.29616	0.145125	0.166686	4.92234	0.155905	31.5726
Slc16a12	Slc16a12-chr19:34742895-34821600:-1	0.64031	0.726421	0.362016	0	0	0.0273902	0.432187	0.0136951	31.5578
mKIAA2030	mKIAA2030-chr6:38434074-38462762:1	9.58755	9.89352	9.62335	8.24354	0.275873	0.316861	9.33699	0.296367	31.5048
Zfp238	Zfp238-chr1:179372537-179380896:1	9.97999	11.9413	9.60978	15.8467	0.31361	0.440249	11.8444	0.37693	31.4235
Ppara	Ppara-chr15:85565993-85637280:1	1.1521	0.933598	1.2407	1.63976	0.0367781	0.0422423	1.24154	0.0395102	31.4233
AK077029	AK077029-chr9:114146814-114226145:-1	0.108741	0.123365	0.122959	4.22521	0.0728977	0	1.14507	0.0364488	31.4158
Zfp389	Zfp389-chr13:21596184-21598392:-1	31.3951	26.0858	26	29.9572	0.790479	1.02141	28.3595	0.905946	31.3038
2610203C20Rik	2610203C20Rik-chr9:41389421-41400909:1	1.13228	1.12399	1.28033	0.705056	0.0316273	0.0363263	1.06041	0.0339768	31.2099
Slc8a1	Slc8a1-chr17:81772444-82137716:-1	2.29457	2.17763	2.59458	0.329722	0.0788832	0.0396389	1.84913	0.0592611	31.2031
Satb2	Satb2-chr1:56850824-57028177:-1	0.85944	0.620468	0.618426	0.0778416	0.0349181	0	0.544044	0.017459	31.1612
AK040398	AK040398-chr7:29559917-29566532:-1	1.53057	0.868206	1.1538	0	0.0570034	0	0.888145	0.0285017	31.1611
AK138067	AK138067-chr1:94816190-94820960:1	4.09519	3.94904	3.82028	2.44802	0.0457553	0.183937	3.57813	0.114846	31.1559
Pitpnc1	Pitpnc1-chr11:107069205-107332033:-1	1.62562	1.63546	1.66476	2.10854	0.0342698	0.0787226	1.7586	0.0564962	31.1277
Kremen1	Kremen1-chr11:5091555-5161612:-1	8.33238	8.88004	9.51702	12.4104	0.263305	0.36723	9.78495	0.315268	31.0369
Phc3	Phc3-chr3:30798216-30868336:-1	7.74522	7.18315	7.59241	4.84118	0.236907	0.204079	6.84049	0.220493	31.0236
Eif4ebp2	Eif4ebp2-chr10:60895244-60915416:-1	41.1613	38.5642	37.3914	57.3663	1.75689	1.06831	43.6208	1.4126	30.8798
Mef2d	Mef2d-chr3:87946316-87973561:1	5.87378	6.24722	7.05689	3.77943	0.246103	0.12563	5.73933	0.185866	30.8788
Catsper1	Catsper1-chr19:5335740-5344152:1	0.400776	0.682011	0.453178	3.99292	0.089557	0	1.38222	0.0447785	30.868
Zfp148	Zfp148-chr16:33380860-33503988:1	8.52394	8.24673	9.29597	10.346	0.290063	0.299843	9.10317	0.294953	30.8631
Ctdsp2	Ctdsp2-chr10:126415772-126437030:1	30.9037	29.2318	30.4265	19.3346	0.965704	0.81619	27.4741	0.890947	30.837
AK133228	AK133228-chr15:6554340-6604302:-1	0.367002	0.277572	0.414988	2.5595	0.0273366	0.0313981	0.904766	0.0293674	30.8086
Trim44	Trim44-chr2:102140275-102241056:-1	26.714	26.1321	27.4608	46.2648	1.03603	1.01996	31.6429	1.02799	30.7813
Mtmr1	Mtmr1-chrX:68617934-68672370:1	5.50996	5.31798	5.57945	9.17656	0.183768	0.232178	6.39599	0.207973	30.7539
Ptprg	Ptprg-chr14:12386066-13074552:1	6.23367	5.93699	5.56937	4.37041	0.171971	0.187646	5.52761	0.179808	30.7416
Jhdm1d	Jhdm1d-chr6:39086618-39156771:-1	33.4187	34.5778	34.0241	33.941	1.23657	0.976447	33.9904	1.10651	30.7187
Pom121	Pom121-chr5:135852009-135870415:-1	11.3962	10.2423	9.62283	13.9344	0.413405	0.322881	11.2989	0.368143	30.6917
Nedd4l	Nedd4l-chr18:65047409-65377479:1	0.949637	0.868828	0.692776	0.06104	0.0342265	0.00786233	0.64307	0.0210444	30.5577
AY512909	AY512909-chrX:57736773-58061167:1	2.18615	2.27347	2.26599	1.08903	0.081419	0.0467578	1.95366	0.0640884	30.4838
Vash1	Vash1-chr12:88019649-88036630:1	3.00291	3.02822	3.16917	1.46265	0.0894702	0.0856358	2.66574	0.087553	30.4471
Frmd4a	Frmd4a-chr2:4073908-4535088:1	0.694118	0.7583	0.639527	0.512257	0.0229788	0.0197946	0.65105	0.0213867	30.4419
Akt3	Akt3-chr1:178952245-179178897:-1	21.544	22.1654	20.5145	24.4188	0.740647	0.716367	22.1607	0.728507	30.4193
Slc6a6	Slc6a6-chr6:91634060-91709056:1	11.4488	9.16028	9.74336	5.16289	0.336623	0.247447	8.87883	0.292035	30.4033
Trpm3	Trpm3-chr19:22213606-23064373:1	1.27548	1.02898	1.18585	1.29899	0.0570034	0.0218242	1.19733	0.0394138	30.3784
Lcn2	Lcn2-chr2:32240156-32243258:-1	0.968347	0.549287	0.547479	13.0243	0	0.248535	3.77235	0.124267	30.3567
AK192544	AK192544-chr19:10138121-10138506:-1	207.57	201.497	217.772	206.801	7.17268	6.59067	208.41	6.88168	30.2848
Polr3g	Polr3g-chr13:81812835-81850011:-1	5.14205	5.43583	4.49293	33.7653	0.417831	0.389926	12.209	0.403879	30.2294
Vcan	Vcan-chr13:89794914-89882116:-1	0.140343	0.127373	0.126954	0.363539	0.0125443	0	0.189552	0.00627215	30.2212
Fam199x	Fam199x-chrX:133584132-133617039:1	3.73328	3.50122	3.20827	2.18208	0.0556156	0.153308	3.15621	0.104462	30.214
Ank3	Ank3-chr10:68996455-69490183:1	0.6118	0.832892	0.731324	0.557289	0.0273424	0.0179456	0.683326	0.022644	30.1769
Zmiz1	Zmiz1-chr14:26278777-26484194:1	1.50444	1.77504	1.29287	0.899324	0.0134472	0.0772257	1.36792	0.0453365	30.1726
Rfx3	Rfx3-chr19:27836210-28085655:-1	2.67067	2.89998	2.8473	1.3684	0.0937804	0.068545	2.44659	0.0811627	30.1442
AK082757	AK082757-chr2:25992333-25993822:-1	23.006	21.6976	20.0591	28.4439	0.557447	0.995973	23.3017	0.77671	30.0004
AK018679	AK018679-chr16:49911574-49915120:1	18.8627	21.1352	20.6707	6.84431	0.468337	0.657457	16.8782	0.562897	29.9846
Fv1	Fv1-chr4:147243087-147244466:1	0.897826	0.339523	0.676812	2.08717	0.0668757	0	1.00033	0.0334378	29.9162
Ptch1	Ptch1-chr13:63609643-63666827:-1	10.5452	9.99063	10.0212	4.7501	0.288284	0.302322	8.82677	0.295303	29.8905
Elf4	Elf4-chrX:45764225-45816308:-1	5.64557	4.87985	5.54776	7.36562	0.255314	0.137998	5.8597	0.196656	29.7967
Cacng5	Cacng5-chr11:107735918-107776368:-1	3.44705	4.52166	4.14137	0.214643	0.0962843	0.110589	3.08118	0.103437	29.788
4930474N05Rik	4930474N05Rik-chr14:36908150-36913297:1	0.988038	0.224183	0.223445	1.57501	0	0.0507177	0.752668	0.0253589	29.6807
Dpyd	Dpyd-chr3:118265095-119135835:1	0.792706	0.963549	0.512202	0.959007	0.0253053	0.029065	0.806866	0.0271851	29.6804
Srd5a1	Srd5a1-chr13:69712326-69750340:-1	12.5696	10.1857	10.3084	2.06423	0.308657	0.283612	8.78196	0.296135	29.6553
Fam123b	Fam123b-chrX:92615652-92640178:-1	5.26736	5.47775	5.45973	4.81053	0.14168	0.212801	5.25384	0.177241	29.6424
Tmem184b	Tmem184b-chr15:79191113-79233732:-1	7.08279	7.61969	8.97546	5.47492	0.272881	0.219397	7.28821	0.246139	29.6102
Camkk2	Camkk2-chr5:123181179-123229418:-1	15.1191	15.1114	14.5424	19.5248	0.555955	0.530491	16.0744	0.543223	29.5909
Serf2	Serf2-chr2:121274963-121279161:1	32.0419	29.6996	29.9102	66.9709	1.2492	1.4348	39.6557	1.342	29.5497
Satb1	Satb1-chr17:51875511-51972614:-1	0.790955	0.897325	1.03197	0.606174	0.0407875	0.0156158	0.831605	0.0282016	29.4878
St3gal4	St3gal4-chr9:34854163-34924394:-1	4.88517	5.54214	5.06358	4.0559	0.227424	0.104485	4.88669	0.165954	29.446
Rap2c	Rap2c-chrX:48357090-48371194:-1	9.90827	9.12486	8.30398	12.3104	0.286529	0.388936	9.91189	0.337733	29.3483
Maml3	Maml3-chr3:51491534-51908927:-1	1.49075	1.62076	1.40472	2.35161	0.0694003	0.0478267	1.71696	0.0586135	29.293
Elovl2	Elovl2-chr13:41277750-41315771:-1	152.09	150.563	147.39	156.352	5.21934	5.13839	151.599	5.17886	29.2726
Il28ra	Il28ra-chr4:135242371-135264094:1	0.411867	0.584071	0.349289	0	0.0230088	0	0.336307	0.0115044	29.2328
Sos1	Sos1-chr17:80793091-80879792:-1	5.45832	5.35198	5.29029	7.10838	0.15682	0.240159	5.80224	0.198489	29.232
Ncoa2	Ncoa2-chr1:13129239-13364163:-1	10.8044	11.7859	11.8143	18.2462	0.444396	0.457094	13.1627	0.450745	29.2021
Fzd5	Fzd5-chr1:64777131-64784323:-1	5.19685	4.13379	4.79563	2.14246	0.186873	0.0919873	4.06718	0.13943	29.1701
OTTMUSG00000016325	OTTMUSG00000016325-chr2:177565186-177566838:-1	1.24924	0.850348	1.13007	0.497847	0	0.0641258	0.931876	0.0320629	29.064
Usp10	Usp10-chr8:122434751-122481456:1	3.57355	2.02707	2.0204	4.95901	0.0855579	0.131026	3.145	0.108292	29.0419
Rnf133	Rnf133-chr6:23598868-23600304:-1	0.315749	0	0	3.77496	0.0705569	0	1.02268	0.0352785	28.9887
BC040690	BC040690-chr8:48909515-48913177:-1	11.8387	11.7679	11.2192	13.9291	0.377922	0.463008	12.1887	0.420465	28.9887
BC033430	BC033430-chr1:180252296-180254095:-1	12.9062	11.5773	11.5392	8.97102	0.469491	0.30814	11.2485	0.388815	28.9301
Ksr2	Ksr2-chr5:117864008-118217996:1	0.251255	0.213783	0.284106	0.0625811	0.0140363	0	0.202931	0.00701813	28.9153
Lass2	Lass2-chr3:95119173-95127489:1	12.4903	11.6148	11.3451	10.4041	0.320287	0.47298	11.4636	0.396633	28.9022
Dynll2	Dynll2-chr11:87793026-87811799:-1	51.1305	50.0287	46.5509	76.1929	1.70238	2.18092	55.9758	1.94165	28.829
Sorbs3	Sorbs3-chr14:70580274-70611795:-1	9.8418	7.26421	6.56991	7.32448	0.264968	0.273902	7.7501	0.269435	28.7643
Utrn	Utrn-chr10:12101985-12589162:-1	11.0351	10.7632	10.6306	4.25492	0.358675	0.279548	9.17096	0.319111	28.739
AK040602	AK040602-chr1:39604432-39608846:-1	10.7007	8.78193	8.75303	4.76344	0.457881	0.116869	8.24977	0.287375	28.7073
Runx1t1	Runx1t1-chr4:13670448-13820789:1	1.02826	1.34152	0.639487	1.89523	0.0459547	0.0395867	1.22613	0.0427707	28.6674
BC032203	BC032203-chr17:46935064-46969262:-1	4.23079	3.81158	3.58798	3.78122	0.125127	0.143718	3.85289	0.134423	28.6625
Auts2	Auts2-chr5:131913551-133018212:-1	2.51051	2.47461	2.37339	2.74724	0.0919666	0.0845042	2.52644	0.0882354	28.6329
AK085337	AK085337-chr7:52824455-52830542:-1	1.01808	0.577496	0.575596	0	0.0379164	0	0.542792	0.0189582	28.631
Nqo2	Nqo2-chr13:34056527-34080333:1	5.10507	4.51746	4.7335	6.00167	0.25097	0.104821	5.08942	0.177895	28.6091
Flrt2	Flrt2-chr12:96930435-97023422:1	3.72439	3.23496	3.29012	3.59464	0.0780232	0.164295	3.46103	0.121159	28.566
Gnl3l	Gnl3l-chrX:147417675-147451864:-1	11.4322	11.4325	12.161	10.7149	0.435234	0.369489	11.4352	0.402362	28.4201
Sfxn5	Sfxn5-chr6:85163044-85283415:-1	3.21635	3.76293	2.50037	1.10153	0.13476	0.0515941	2.64529	0.0931773	28.3899
Slc41a2	Slc41a2-chr10:82693883-82800561:-1	29.3789	23.7155	27.2576	33.0227	0.799581	1.20839	28.3437	1.00399	28.2312
BC096410	BC096410-chr11:93984130-93987398:1	17.0529	22.9737	19.8852	26.5465	0.714491	0.820645	21.6146	0.767568	28.1598
Msrb3	Msrb3-chr10:120218156-120336026:-1	38.315	39.0451	39.2945	49.7138	1.64267	1.31499	41.5921	1.47883	28.1249
Nid1	Nid1-chr13:13529868-13604541:1	25.5878	23.7942	24.3257	17.6123	0.977519	0.645966	22.83	0.811742	28.1247
AK140583	AK140583-chr5:132463879-132467954:-1	0.810599	0.804659	0.916585	0.201899	0.0226419	0.0260059	0.683436	0.0243239	28.0973
Fads1	Fads1-chr19:10257377-10271361:1	28.2447	28.1267	27.2062	35.4357	0.911664	1.20821	29.7533	1.05994	28.0709
Hdac9	Hdac9-chr12:34732446-35601766:-1	0.551206	0.500267	0.747931	1.17155	0.0246343	0.0282943	0.742739	0.0264643	28.0656
Arnt2	Arnt2-chr7:91394788-91558468:-1	3.23151	2.94726	3.22415	5.36591	0.198226	0.0650506	3.69221	0.131638	28.0481
Tpk1	Tpk1-chr6:43295005-43616173:-1	0.161202	0	0.182279	3.69392	0.0720441	0	1.00935	0.036022	28.0204
1700034H15Rik	1700034H15Rik-chr1:193714109-193731405:-1	1.25506	1.32893	1.98683	0.666889	0.0934851	0	1.30943	0.0467425	28.0136
AK029153	AK029153-chr18:34911462-34916313:1	0.688907	0.390777	0.389491	0.686356	0.0384856	0	0.538883	0.0192428	28.0044
Crtc3	Crtc3-chr7:87731517-87833762:-1	4.31613	4.38652	4.47376	6.13667	0.160746	0.184629	4.82827	0.172688	27.9596
Bcng-1	Bcng-1-chr13:118391126-118449654:1	0.246862	0.280061	0.651325	0	0	0.0211197	0.294562	0.0105599	27.8945
Zfp275	Zfp275-chrX:70587958-70604418:1	34.843	33.7979	34.3458	33.2299	1.12882	1.31316	34.0542	1.22099	27.8906
Tacc1	Tacc1-chr8:26265023-26351372:-1	73.9175	73.8167	74.5866	126.554	3.2258	3.04248	87.2186	3.13414	27.8286
Gm1027	Gm1027-chr4:106353021-106400534:-1	0.612111	0.69443	0.494389	2.70074	0.0586207	0.0224434	1.12542	0.040532	27.7661
Ntrk2	Ntrk2-chr13:58907956-59231327:1	5.05123	4.4623	4.77534	3.01126	0.120276	0.191278	4.32503	0.155777	27.7643
Sspn	Sspn-chr6:145882666-145913744:1	5.24682	5.20838	5.50907	3.8272	0.188429	0.16833	4.94787	0.17838	27.7378
Mir1892	Mir1892-chr12:55746919-55746998:-1	5.1625	5.85677	5.8375	56.5772	0	1.325	18.3585	0.6625	27.7109
AY512908	AY512908-chr12:14288067-14292489:1	0.153703	0.174374	0.3476	1.22507	0.0343463	0	0.475187	0.0171731	27.6703
Nutf2	Nutf2-chr8:108384533-108404300:1	4.20356	4.29198	4.0402	5.65379	0.328763	0	4.54739	0.164381	27.6636
Bcl2l11	Bcl2l11-chr2:127951773-127988282:1	3.40662	3.74399	2.94922	2.91673	0.0713663	0.163939	3.25414	0.117652	27.6589
SAP2	SAP2-chrX:39502859-39559300:1	11.0872	9.43372	10.9698	2.76155	0.619386	0	8.56308	0.309693	27.6502
Sprn	Sprn-chr7:147336526-147340557:-1	2.87896	3.26613	4.14322	0.130377	0.0877267	0.10076	2.60467	0.0942436	27.6377
Col23a1	Col23a1-chr11:51103421-51397426:1	1.89751	2.15269	1.73299	0.290843	0.0163083	0.0936561	1.51851	0.0549822	27.6182
Dmrta1	Dmrta1-chr4:89354888-89361456:1	20.3813	21.2817	20.2944	23.1345	0.815709	0.728701	21.273	0.772205	27.5483
Lrrc4	Lrrc4-chr6:28778125-28781746:-1	4.21894	4.39824	4.25483	7.04339	0.1274	0.234125	4.97885	0.180762	27.5436
6230409E13Rik	6230409E13Rik-chr4:21858472-21928607:1	1.05589	0.784827	0.782245	0.399028	0.00813616	0.0467249	0.755498	0.0274305	27.5423
6030446N20Rik	6030446N20Rik-chr18:12140447-12279961:-1	0.811851	0.789455	0.655715	0.808844	0.0259164	0.0297669	0.766466	0.0278417	27.5294
Epb4.1l1	Epb4.1l1-chr2:156246787-156368949:1	1.44955	1.64449	1.45696	2.32673	0.0629833	0.0620064	1.71943	0.0624948	27.5132
Fzd3	Fzd3-chr14:65811277-65881299:-1	11.1175	11.0682	11.0684	4.84387	0.318686	0.374353	9.5245	0.346519	27.4862
Pdxk	Pdxk-chr10:77899491-77927692:-1	7.78327	8.09416	8.70927	8.40066	0.289873	0.312132	8.24684	0.301003	27.3979
Tc2n	Tc2n-chr12:102884774-102956711:-1	5.68417	5.9395	5.75081	5.96118	0.23398	0.191959	5.83392	0.21297	27.3932
Dlg2	Dlg2-chr7:98239295-99597598:1	1.06597	1.06421	1.10892	0.722176	0.0285841	0.0437745	0.990319	0.0361793	27.3725
Synpo	Synpo-chr18:60753643-60789738:-1	3.8917	3.6893	4.09914	1.64652	0.107215	0.136827	3.33166	0.122021	27.304
Fundc2	Fundc2-chrX:72627737-72642496:1	8.35879	8.7645	8.16283	5.04717	0.198105	0.357559	7.58332	0.277832	27.2947
Olfr78	Olfr78-chr7:109889234-109907984:-1	0.23627	0.670111	0.534325	0	0.0263983	0	0.360177	0.0131992	27.2879
Entpd7	Entpd7-chr19:43764178-43808342:1	2.21613	1.81578	1.80981	1.47195	0.0550237	0.0789984	1.82842	0.067011	27.2853
Fosl2	Fosl2-chr5:32438844-32460211:1	5.6924	5.85012	5.6037	4.47033	0.224473	0.171883	5.40414	0.198178	27.2691
Yipf6	Yipf6-chrX:96131654-96144358:1	3.58262	3.06498	2.92207	5.90992	0.118117	0.165813	3.8699	0.141965	27.2595
Nfatc1	Nfatc1-chr18:80802943-80909809:-1	0.444504	0.252141	0.31414	0.442858	0.012416	0.0142607	0.363411	0.0133384	27.2455
Corin	Corin-chr5:72691263-72895778:-1	5.3338	6.51657	5.93841	19.2123	0.38507	0.294854	9.25027	0.339962	27.2097
Lclat1	Lclat1-chr17:73457324-73592705:1	9.32342	10.2631	9.60304	6.62179	0.350671	0.308002	8.95284	0.329337	27.1845
2010106G01Rik	2010106G01Rik-chr2:126716130-126758970:-1	20.6794	19.0355	21.3861	11.5112	0.54268	0.7933	18.1531	0.66799	27.1757
AK171764	AK171764-chr9:44426349-44428203:1	1.11321	0.757749	1.00701	0.221817	0	0.0571429	0.774945	0.0285714	27.1231
mKIAA1272	mKIAA1272-chr2:146067034-146213440:-1	9.59305	9.68789	9.78142	8.28687	0.346949	0.341568	9.33731	0.344259	27.1229
Itih5	Itih5-chr2:10075169-10178155:1	28.0265	27.4813	28.2745	13.598	0.873062	0.922553	24.3451	0.897807	27.1161
Ptpn3	Ptpn3-chr4:57203712-57314708:-1	1.2838	1.31081	1.16133	1.02324	0.0717194	0.016475	1.1948	0.0440972	27.0946
Fam70a	Fam70a-chrX:35550477-35605657:-1	15.5463	15.176	14.1722	36.3804	0.727105	0.773271	20.3187	0.750188	27.0848
Prex2	Prex2-chr1:10983545-11293762:1	0.787417	0.54973	0.650656	0.48277	0.0067675	0.0388649	0.617643	0.0228162	27.0704
AK136844	AK136844-chr1:60540346-60542726:-1	3.46913	4.13245	3.33431	0.172814	0.116281	0.0890382	2.77718	0.10266	27.0523
Pip4k2b	Pip4k2b-chr11:97576470-97606017:-1	5.23095	5.74898	5.73006	7.73594	0.200905	0.251732	6.11148	0.226318	27.0039
Pcdhb17	Pcdhb17-chr18:37644674-37647943:1	0.378899	0.716425	0.42844	0	0.0282228	0	0.380941	0.0141114	26.9953
AK149453	AK149453-chr16:22875055-22894458:-1	0.700396	1.32431	0.791973	0	0.0521698	0	0.70417	0.0260849	26.9953
Tnfrsf11b	Tnfrsf11b-chr15:54082173-54110038:-1	0.439674	0.498802	0.828602	0	0.0327496	0	0.441769	0.0163748	26.9786
Ino80d	Ino80d-chr1:63004992-63160840:-1	10.6957	11.1175	10.7867	9.82092	0.348819	0.437741	10.6052	0.39328	26.9661
Abat	Abat-chr16:8513521-8621659:1	11.2665	11.5982	11.6779	26.8667	0.44291	0.696135	15.3523	0.569523	26.9565
Ube4a	Ube4a-chr9:44731209-44773682:-1	9.80752	9.05773	9.36229	6.5305	0.341401	0.30358	8.68951	0.322491	26.945
Tbkbp1	Tbkbp1-chr11:96997484-97011025:-1	4.21049	4.63624	3.92084	3.45463	0.110691	0.190705	4.05555	0.150698	26.9118
Tmx4	Tmx4-chr2:134420241-134469856:-1	20.799	20.4759	20.6677	27.1155	0.832235	0.823529	22.2645	0.827882	26.8934
Bcl2l2	Bcl2l2-chr14:55502261-55507070:1	24.5894	25.6878	26.4143	41.6472	1.09894	1.10444	29.5847	1.10169	26.8539
9530009M10Rik	9530009M10Rik-chr1:136676299-136700174:-1	2.24609	2.38889	1.90483	0.699304	0.0627386	0.0720598	1.80978	0.0673992	26.8516
Mrpl50	Mrpl50-chr4:49525468-49533954:-1	5.49881	5.56992	5.10747	3.71752	0.219421	0.151213	4.97343	0.185317	26.8374
Tshz2	Tshz2-chr2:169459145-169897315:1	8.03794	8.13486	7.97732	6.68308	0.323048	0.25231	7.7083	0.287679	26.7948
Gm672	Gm672-chr18:75590870-75857349:-1	4.00971	3.48753	3.92945	3.92828	0.149334	0.137217	3.83874	0.143275	26.7927
Nipal3	Nipal3-chr4:135001334-135050418:-1	6.31319	5.16345	5.89353	1.90157	0.114827	0.244934	4.81794	0.179881	26.784
Cdkl4	Cdkl4-chr17:80922889-80963173:-1	0.56363	0.639429	0.477994	0	0.031487	0	0.420263	0.0157435	26.6944
Emcn	Emcn-chr3:137004041-137094032:1	0.385801	0.437685	0.327184	0	0.0215527	0	0.287667	0.0107763	26.6944
AK030906	AK030906-chr16:77071888-77074664:1	0.594887	0.674889	0.504501	0	0.0332332	0	0.443569	0.0166166	26.6944
AK079777	AK079777-chr7:135126592-135128400:1	1.36982	2.07205	2.58154	0.227457	0	0.117192	1.56271	0.0585959	26.6693
Tns1	Tns1-chr1:73956804-74171020:-1	8.26383	7.89945	7.18129	22.9844	0.495853	0.373136	11.5822	0.434494	26.6568
Mafb	Mafb-chr2:160189412-160192800:-1	1.94984	1.24428	1.79138	1.45696	0.0272318	0.093833	1.61062	0.0605324	26.6075
Rimkla	Rimkla-chr4:119137890-119165202:-1	0.914616	1.15291	1.37894	0.708734	0	0.078248	1.0388	0.039124	26.5514
4933439F18Rik	4933439F18Rik-chr11:60230646-60264428:1	21.9916	23.1188	21.8906	30.7926	0.948689	0.893503	24.4484	0.921096	26.5427
Kctd17	Kctd17-chr15:78259057-78269732:1	12.6016	12.1384	13.4427	2.60574	0.159393	0.610248	10.1971	0.38482	26.4984
Gm10094	Gm10094-chr14:58417025-58423816:1	3.10526	2.5744	2.70098	2.14184	0.106754	0.0919607	2.63062	0.0993571	26.4764
Tbc1d16	Tbc1d16-chr11:119004356-119089812:-1	5.96923	6.30265	6.68288	3.29742	0.132067	0.288208	5.56305	0.210138	26.4733
Zdhhc9	Zdhhc9-chrX:45525147-45562054:-1	11.1087	6.48846	8.45699	4.49275	0.29493	0.28229	7.63672	0.28861	26.4603
AK171960	AK171960-chr11:55315017-55318689:1	6.4092	6.76088	5.34005	6.72155	0.276388	0.202015	6.30792	0.239201	26.3707
Tlr4	Tlr4-chr4:66488844-66503829:1	0.322153	0.243651	0.485699	0.213973	0.023996	0	0.316369	0.011998	26.3685
Taok1	Taok1-chr11:77342663-77421316:-1	24.995	23.3723	24.3115	26.9915	0.93709	0.956725	24.9176	0.946907	26.3147
Atp1a2	Atp1a2-chr1:174201839-174228194:-1	11.3256	11.1697	10.6963	15.8998	0.474528	0.462449	12.2728	0.468489	26.1967
Rab3d	Rab3d-chr9:21711954-21722564:-1	7.90328	5.93704	7.48746	4.46904	0.190925	0.301526	6.44921	0.246225	26.1923
Fam57b	Fam57b-chr7:133956196-133973732:1	0.87779	1.12032	0.868491	2.84225	0.0245187	0.0844846	1.42721	0.0545017	26.1866
Plekhg1	Plekhg1-chr10:6379238-6606163:-1	10.8749	10.4868	9.61388	13.5433	0.497065	0.355236	11.1297	0.426151	26.1169
Pip4k2a	Pip4k2a-chr2:18763882-18919747:-1	2.97465	3.50968	3.0945	2.13381	0.132942	0.0916162	2.92816	0.112279	26.0793
Plxna1	Plxna1-chr6:89266307-89312606:-1	38.5229	37.5788	37.0413	21.2869	1.27795	1.30342	33.6075	1.29069	26.0385
Homer3	Homer3-chr8:72806897-72818259:1	3.86559	3.50836	4.19618	4.15938	0.103656	0.198428	3.93238	0.151042	26.035
Mfap3l	Mfap3l-chr8:63111656-63155527:1	3.34585	3.10567	3.02666	2.66677	0.108751	0.124908	3.03624	0.116829	25.9887
Mbd5	Mbd5-chr2:48805027-49173593:1	1.56511	1.93701	1.76975	2.92963	0.084785	0.0730363	2.05038	0.0789106	25.9835
Nus1	Nus1-chr10:52137352-52159997:1	18.2601	18.0755	17.1051	32.4611	0.900083	0.758127	21.4754	0.829105	25.902
Ncs1	Ncs1-chr2:31101442-31150990:1	1.02354	0.812836	0.694424	1.01975	0.068616	0	0.887639	0.034308	25.8727
Shank3	Shank3-chr15:89330287-89390690:1	0.854365	1.0985	1.2881	0.34048	0.0254554	0.043856	0.89536	0.0346557	25.8359
Kcna5	Kcna5-chr6:126482568-126485572:-1	1.64925	2.18289	1.39867	0	0.0307116	0.0705491	1.3077	0.0506304	25.8284
Scamp1	Scamp1-chr13:94971387-95055785:-1	28.0336	27.4291	27.6924	21.4924	1.09451	0.936159	26.1619	1.01534	25.7667
L3mbtl3	L3mbtl3-chr10:25995257-26095776:-1	1.28576	1.07481	0.765197	0.876473	0.0604873	0.0173685	1.00056	0.0389279	25.7029
AK015544	AK015544-chr1:129380580-129383813:1	57.8506	57.6622	59.4941	67.5606	2.16881	2.55659	60.6419	2.3627	25.6664
Mef2c	Mef2c-chr13:83643032-83806683:1	3.25112	3.07361	2.94096	1.13368	0.13319	0.0695356	2.59984	0.101363	25.6489
AK014089	AK014089-chr14:119381879-119383882:-1	3.45969	2.94372	4.40105	1.93887	0.193274	0.0554974	3.18583	0.124386	25.6125
4933400F21Rik	4933400F21Rik-chr1:91573081-91580466:-1	0.448669	0.381756	0.3805	3.0173	0.0250648	0.0575774	1.05706	0.0413211	25.5815
Tmem104	Tmem104-chr11:115048800-115108338:1	1.43802	1.69667	1.88621	0.630387	0.0514142	0.0590529	1.41282	0.0552336	25.5791
Manea	Manea-chr4:26251652-26273798:-1	14.4568	13.3638	14.3289	8.9798	0.518475	0.480985	12.7823	0.49973	25.5784
Sept11	Sept11-chr5:93522482-93605470:1	7.73408	7.97654	7.63228	2.94208	0.335175	0.180456	6.57124	0.257816	25.4881
Rab3b	Rab3b-chr4:108551674-108615928:1	0.618634	1.12293	0.979329	3.32825	0.0552957	0.0635111	1.51229	0.0594034	25.4579
AK015545	AK015545-chr6:38502518-38504036:1	8.97235	7.4029	6.76366	0.812648	0.121512	0.348914	5.98789	0.235213	25.4573
Fign	Fign-chr2:63810630-63936068:-1	0.18612	0.21115	0.210455	0	0	0.0119423	0.151931	0.00597116	25.4442
Tem8	Tem8-chr6:87083846-87258392:-1	5.05465	4.64686	4.82866	2.34431	0.175268	0.156573	4.21862	0.165921	25.4255
Tet1	Tet1-chr10:62267317-62342761:-1	1.89621	1.92306	1.65683	0.228992	0.0385204	0.0737391	1.42627	0.0561298	25.4103
Ubn2	Ubn2-chr6:38383924-38474789:1	10.6044	11.123	10.5179	9.74542	0.388131	0.439931	10.4977	0.414031	25.3548
Slc9a7	Slc9a7-chrX:19682880-19868889:-1	1.41827	1.2872	1.60371	0.989112	0.0316925	0.0728022	1.32457	0.0522473	25.352
Thsd4	Thsd4-chr9:59814737-60358841:-1	0.992093	1.03172	1.35552	0.70013	0.0277115	0.0530477	1.01987	0.0403796	25.2569
Prkx	Prkx-chrX:75007373-75041298:-1	2.80144	2.98557	2.87975	6.68164	0.151759	0.152518	3.8371	0.152139	25.2211
Tanc2	Tanc2-chr11:105451299-105790616:1	4.71665	4.65879	4.61693	4.58229	0.235965	0.1325	4.64367	0.184232	25.2055
Sobp	Sobp-chr10:42722305-42894335:-1	3.31727	3.19888	3.46968	4.04861	0.129723	0.148996	3.50861	0.139359	25.1767
Iqca1l	Iqca1l-chr5:24049251-24061286:-1	0.914873	1.03791	0.886709	6.3804	0.116821	0.0670886	2.30497	0.0919547	25.0664
Acbd5	Acbd5-chr2:22923720-22970031:1	6.61407	6.64249	6.98845	12.423	0.290749	0.361775	8.167	0.326262	25.032
Cd59a	Cd59a-chr2:103935957-103955507:1	2.96958	2.59149	2.84126	2.95858	0.0510445	0.175885	2.84023	0.113465	25.0318
Wnt2b	Wnt2b-chr3:104747722-104764626:-1	2.77414	2.75381	2.74475	1.15161	0.129147	0.0593339	2.35608	0.0942405	25.0007
Zeb2	Zeb2-chr2:44839153-44968798:-1	2.38689	2.78417	2.2048	2.17709	0.105172	0.0862841	2.38824	0.0957281	24.9482
Zfp935	Zfp935-chr13:62554375-62568171:-1	2.00485	1.8954	2.07807	4.16131	0.074667	0.128641	2.53491	0.101654	24.9367
Mmp15	Mmp15-chr8:97876236-97898192:1	1.0617	0.985481	0.982239	0.192321	0.0647033	0	0.805434	0.0323516	24.8962
Ptges	Ptges-chr2:30744990-30758816:-1	1.13244	1.4132	1.66466	1.01542	0.0759159	0.029065	1.30643	0.0524905	24.8889
Zc3hav1l	Zc3hav1l-chr6:38237393-38249258:-1	1.6424	1.71994	1.78571	0.881093	0.0564628	0.0648516	1.50729	0.0606572	24.8493
Reep3	Reep3-chr10:66474255-66559604:-1	7.19419	6.34798	6.92968	3.45104	0.208393	0.273548	5.98072	0.240971	24.8193
Ccrn4l	Ccrn4l-chr3:51028368-51055575:1	3.00885	3.25094	3.40225	1.9271	0.160084	0.0735473	2.89728	0.116816	24.8022
Ptchd1	Ptchd1-chrX:152004278-152057869:-1	1.46386	1.15529	1.43936	1.07798	0.0711115	0.0326707	1.28412	0.0518911	24.7465
Map3k9	Map3k9-chr12:82815936-82882156:-1	2.0841	2.00972	1.80673	2.90694	0.0620948	0.115896	2.20187	0.0889953	24.7415
Igf2bp2	Igf2bp2-chr16:22059081-22163371:-1	0.927858	0.70176	0.816026	0	0.0230376	0.0264603	0.611411	0.0247489	24.7045
Tfdp2	Tfdp2-chr9:96096693-96224064:1	14.2619	14.0348	14.8438	18.5148	0.651874	0.596207	15.4138	0.62404	24.7001
Gpr179	Gpr179-chr11:97193422-97213386:-1	1.25571	0.982474	1.07717	0.862803	0.0290276	0.0555672	1.04454	0.0422974	24.6951
Lifr	Lifr-chr15:7079571-7147488:1	13.3819	13.2728	13.4946	8.22551	0.437179	0.542302	12.0937	0.489741	24.6941
Pnkd	Pnkd-chr1:74331607-74400265:1	18.998	20.482	19.2137	29.7434	0.975621	0.817714	22.1093	0.896668	24.6572
Adam10	Adam10-chr9:70526807-70628035:1	27.1793	26.3421	27.4766	21.6988	1.20665	0.877751	25.6742	1.0422	24.6346
Camk1d	Camk1d-chr2:5214502-5635709:-1	1.6573	1.71306	1.74906	3.11887	0.0822975	0.0850722	2.05957	0.0836849	24.6111
5031426D15Rik	5031426D15Rik-chr2:6843747-6849767:-1	1.64624	1.63418	1.86148	0.683392	0.0306555	0.0880252	1.45632	0.0593404	24.5419
Nfix	Nfix-chr8:87231497-87324238:-1	11.6338	10.6787	11.1219	6.95443	0.307234	0.515749	10.0972	0.411492	24.538
Fam59a	Fam59a-chr18:21285842-21458639:-1	2.50796	2.53765	2.5293	4.11943	0.151466	0.0869851	2.92358	0.119226	24.5214
Zfp827	Zfp827-chr8:81552335-81717664:1	2.44761	1.9385	2.55876	1.51834	0.113516	0.0592642	2.1158	0.0863901	24.4913
Kcnj8	Kcnj8-chr6:142513458-142519875:-1	0.566271	0.856566	0.640311	0	0.0421794	0	0.515787	0.0210897	24.4568
AK083547	AK083547-chr1:191942139-191945025:-1	0.429165	0.324587	0.808798	0	0.0319669	0	0.390638	0.0159835	24.4401
Lima1	Lima1-chr15:99608898-99705886:-1	7.45992	7.93421	7.3809	7.98972	0.270885	0.358998	7.69119	0.314941	24.421
1700001C19Rik	1700001C19Rik-chr17:47549682-47574323:-1	0.229317	0.260156	0	5.25476	0	0.117712	1.43606	0.0588562	24.3994
Fbrsl1	Fbrsl1-chr5:110790770-110877521:-1	6.92645	7.10055	6.88846	6.15252	0.298366	0.257022	6.767	0.277694	24.3685
Zcchc16	Zcchc16-chrX:141123449-141556952:1	1.70473	2.19186	1.28509	3.84975	0.126979	0.0583379	2.25786	0.0926585	24.3675
Zfhx3	Zfhx3-chr8:111238543-111485535:1	2.0601	2.19464	1.84652	0.951146	0.0673679	0.077377	1.7631	0.0723725	24.3615
Negr1	Negr1-chr3:156224757-156979410:1	1.81324	1.89885	2.12918	0.138963	0.015584	0.107396	1.49506	0.0614901	24.3138
Tmem179	Tmem179-chr12:113738394-113749370:-1	0.348083	0.592341	0.590392	6.58908	0.0777821	0.0893384	2.02997	0.0835602	24.2935
Epha8	Epha8-chr4:136485333-136512730:-1	0.35052	0.994147	0.792701	1.13497	0	0.0674729	0.818085	0.0337365	24.2493
Nox4	Nox4-chr7:94395304-94547115:1	0.465746	0.528381	0.263321	0	0.0260187	0	0.314362	0.0130094	24.1643
Rgs20	Rgs20-chr1:4899656-5060365:-1	0.552878	0.836308	0.416778	0.18361	0.0411818	0	0.497394	0.0205909	24.156
AK079754	AK079754-chr14:22666799-22676147:1	0.087891	0.0997109	0.0993828	1.75131	0.01964	0.022558	0.509574	0.021099	24.1516
Parva	Parva-chr7:119571018-119735201:1	7.62489	8.14147	8.62185	2.50243	0.280634	0.276281	6.72266	0.278458	24.1425
Dusp5	Dusp5-chr19:53603807-53615811:1	0.715152	0.811328	1.61732	0.712503	0.0799034	0	0.964075	0.0399517	24.131
AK139826	AK139826-chr13:62800765-62828048:-1	0.329215	0.186744	0.93065	0.327996	0.036783	0	0.443651	0.0183915	24.1226
Ttyh1	Ttyh1-chr7:4071134-4087842:1	35.6575	36.1186	36.9967	25.1801	1.44474	1.33254	33.4882	1.38864	24.1158
BC019819	BC019819-chr11:5906290-5908330:1	0.607055	0.45913	0.228809	1.20961	0	0.0519353	0.626152	0.0259677	24.1128
Plxnc1	Plxnc1-chr10:94253611-94407211:-1	17.9999	15.8974	16.7733	9.98885	0.746798	0.511641	15.1649	0.629219	24.1011
Mboat2	Mboat2-chr12:25516463-25645163:1	20.2075	21.2517	19.3471	24.9821	0.758084	1.02214	21.4471	0.890113	24.0948
Sgsh	Sgsh-chr11:119204802-119216823:-1	7.92761	6.17643	6.0481	14.4643	0.277463	0.441258	8.65411	0.359361	24.082
Usp46	Usp46-chr5:74396061-74464435:-1	24.2037	21.3568	21.7209	51.4179	1.31636	1.15039	29.6748	1.23338	24.0599
Sbk1	Sbk1-chr7:133416132-133438512:1	11.2031	10.9922	10.956	49.9758	0.563835	1.16569	20.7818	0.864762	24.0318
Gm5567	Gm5567-chr6:40060251-40198351:1	0.667853	0.909201	0.755175	0.532303	0.059695	0	0.716133	0.0298475	23.9931
Fndc5	Fndc5-chr4:128814303-128821836:1	30.2642	29.9992	30.0733	43.2486	1.57116	1.21614	33.3963	1.39365	23.9632
Abi2	Abi2-chr1:60466462-60538006:1	20.7399	21.2546	20.5593	35.9537	0.973246	1.08236	24.6269	1.0278	23.9607
9530091C08Rik	9530091C08Rik-chr9:68613152-68621128:1	0.310643	0.528629	0.35126	0	0.0115693	0.0132882	0.297633	0.0124288	23.9471
AK197782	AK197782-chr11:120487281-120489495:-1	8.76343	8.67278	9.27675	12.4463	0.291657	0.526411	9.78981	0.409034	23.934
Extl3	Extl3-chr14:65670895-65716942:-1	5.73419	5.56481	6.24958	3.71686	0.23157	0.21278	5.31636	0.222175	23.9287
Marcks	Marcks-chr10:36853048-36858731:-1	48.7391	44.2126	46.5215	41.6779	1.7858	2.00048	45.2878	1.89314	23.922
Acvr1c	Acvr1c-chr2:58119863-58210168:-1	0.182562	0.207113	0.0516079	0.0454714	0.0101987	0	0.121689	0.00509937	23.8634
Impg2	Impg2-chr16:56204425-56273865:1	0.298756	0.135573	0.202691	0	0.0133519	0	0.159255	0.00667596	23.855
Plekha3	Plekha3-chr2:76513371-76535391:1	8.31858	8.7727	9.40624	15.1748	0.392717	0.481135	10.4181	0.436926	23.844
Mslnl	Mslnl-chr17:25872984-25885274:1	0.314307	0.356577	0.533105	0.469715	0.0351174	0	0.418426	0.0175587	23.8301
Btg3	Btg3-chr16:78360104-78377425:-1	0.588738	0.667914	0.998574	0.879837	0.0657794	0	0.783766	0.0328897	23.8301
Rnasel	Rnasel-chr1:155596555-155611350:1	0.932841	0.634976	0.98449	1.05331	0.0277935	0.0478844	0.901403	0.0378389	23.8221
Capn6	Capn6-chrX:140236779-140261954:-1	5.78105	5.77629	5.75729	6.12952	0.260735	0.231411	5.86104	0.246073	23.8183
Mgat4a	Mgat4a-chr1:37496184-37597857:-1	4.90191	5.11369	4.77831	8.19573	0.25181	0.231378	5.74741	0.241594	23.7895
Dctd	Dctd-chr8:49184445-49227020:1	1.72683	2.12231	1.62718	0.860217	0.0964688	0.0369338	1.58413	0.0667013	23.7497
Eif4e3	Eif4e3-chr6:99575130-99616764:-1	1.8078	1.86447	1.48667	0.327474	0.0734488	0.0421807	1.3716	0.0578147	23.7241
Mmd2	Mmd2-chr5:143039434-143084705:-1	83.3313	78.5997	78.3411	110.441	3.74142	3.65517	87.6784	3.6983	23.7078
Gnaq	Gnaq-chr19:16207320-16461942:1	5.57118	4.82347	5.5536	5.84268	0.196568	0.263401	5.44773	0.229984	23.6874
Slc24a3	Slc24a3-chr2:144993848-145467674:1	4.71058	5.87848	6.25863	10.0902	0.23684	0.332478	6.73448	0.284659	23.6581
Spen	Spen-chr4:141023804-141094511:-1	2.49821	3.12404	3.24216	2.7718	0.158593	0.0874347	2.90905	0.123014	23.6482
Npcd	Npcd-chr15:79616780-79664762:-1	4.06813	3.65372	3.25836	1.18214	0.170449	0.0870101	3.04059	0.128729	23.62
Ust	Ust-chr10:7924550-8238622:-1	1.42752	1.72072	1.71506	1.06668	0.0797481	0.0457982	1.48249	0.0627732	23.6167
mKIAA1549	mKIAA1549-chr6:38073173-38097430:-1	1.48747	1.76088	1.68196	1.03093	0.0433551	0.082994	1.49031	0.0631746	23.5904
EF437385	EF437385-chr11:6367606-6369176:-1	10.2527	10.1403	10.1069	10.7386	0.46996	0.404838	10.3096	0.437399	23.5703
Ptgfrn	Ptgfrn-chr3:100844158-100914088:-1	5.4962	5.18262	5.40771	3.05794	0.223304	0.183201	4.78612	0.203253	23.5476
Ccnjl	Ccnjl-chr11:43342285-43400498:1	2.00936	1.75352	1.22343	2.00192	0.0690782	0.0793413	1.74706	0.0742098	23.5421
Btn2a2	Btn2a2-chr13:23568931-23580725:-1	0.138451	0.314141	0.313108	0.689693	0.0309381	0	0.363848	0.0154691	23.521
Secisbp2l	Secisbp2l-chr2:125562721-125608605:-1	17.0884	17.8543	18.0611	15.27	0.669232	0.783734	17.0685	0.726483	23.4946
Fam172a	Fam172a-chr13:77847950-78305500:1	9.843	9.90039	9.17936	14.2549	0.476181	0.442752	10.7944	0.459467	23.4933
Hcfc1	Hcfc1-chrX:71188133-71211653:-1	11.3249	10.0121	9.97913	5.13322	0.330579	0.445158	9.11232	0.387868	23.4933
Cytb-chrM	Cytb-chrM:12405-15287:1	190.384	155.693	170.893	115.748	6.65834	6.83871	158.18	6.74853	23.4391
Spop	Spop-chr11:95275396-95354723:1	34.171	35.1178	33.6385	39.5183	1.49722	1.5477	35.6114	1.52246	23.3908
Nacc1	Nacc1-chr8:87194377-87211760:-1	31.1861	29.2839	28.9705	31.3574	1.35088	1.23141	30.1995	1.29114	23.3897
Igsf3	Igsf3-chr3:101181047-101266982:1	1.52128	1.66195	1.40164	0.561351	0.0377715	0.0723056	1.28655	0.0550386	23.3755
Ablim1	Ablim1-chr19:57107753-57389408:-1	2.08586	2.47906	1.79702	1.4349	0.0776839	0.0892256	1.94921	0.0834547	23.3565
Ss18l1	Ss18l1-chr2:179777187-179804905:1	2.07965	2.46657	1.71023	2.07195	0.105617	0.0727855	2.0821	0.0892015	23.3416
Pigy	Pigy-chr6:57605029-57642071:-1	0.834603	0.874009	0.871133	0.76755	0.0717305	0	0.836824	0.0358653	23.3324
Igf2bp1	Igf2bp1-chr11:95818477-95867257:-1	4.68142	4.13699	4.34626	2.06202	0.187198	0.139124	3.80667	0.163161	23.3308
Map6d1	Map6d1-chr16:20233381-20241430:-1	2.27062	1.4311	1.99695	1.25678	0.0845649	0.0647526	1.73886	0.0746587	23.2908
Cntnap1	Cntnap1-chr11:101037430-101052033:1	0.616418	0.437072	0.435634	0.230301	0.017218	0.0197761	0.429856	0.0184971	23.2392
Furin	Furin-chr7:87534079-87550316:-1	18.6831	16.5092	19.1089	15.4337	0.73428	0.771084	17.4337	0.752682	23.1621
Gramd3	Gramd3-chr18:56559990-56663445:1	1.27123	1.44219	1.26833	1.11752	0.0334197	0.0767699	1.27482	0.0550948	23.1386
Elk4	Elk4-chr1:133904181-133929186:1	12.6574	10.9361	12.2271	6.59756	0.48701	0.430282	10.6045	0.458646	23.1214
Dnmt3a	Dnmt3a-chr12:3806522-3914442:1	17.2771	16.7292	17.006	7.23609	0.639355	0.62137	14.5621	0.630362	23.1011
Kat2b	Kat2b-chr17:53706295-53812045:1	5.78972	4.77698	5.75319	11.0996	0.39205	0.202634	6.85486	0.297342	23.0538
Sfxn1	Sfxn1-chr13:54167213-54203713:1	8.52456	6.83637	8.97438	6.00366	0.394114	0.264057	7.58474	0.329086	23.0479
Cpeb3	Cpeb3-chr19:37095780-37281997:-1	0.522454	0.666805	0.812302	1.56156	0.0437801	0.0335231	0.89078	0.0386516	23.0464
Hsbp1l1	Hsbp1l1-chr18:80426494-80443840:-1	13.1844	11.2181	13.0447	0	0.220962	0.592179	9.36178	0.40657	23.0262
4931406C07Rik	4931406C07Rik-chr9:15087780-15110891:-1	8.86682	8.80186	9.55619	5.7973	0.433425	0.284468	8.25554	0.358946	22.9994
Bcl3	Bcl3-chr7:20393810-20408103:-1	1.12534	0.766008	0.763488	0	0	0.0577657	0.663709	0.0288828	22.9794
Pkd2	Pkd2-chr5:104888475-104934837:1	20.9194	21.8449	21.5042	10.8947	0.761398	0.87452	18.7908	0.817959	22.9728
Kitlg	Kitlg-chr10:99478457-99563045:1	19.4469	18.6284	17.9681	11.3083	0.710171	0.75742	16.8379	0.733796	22.9463
Tom1l2	Tom1l2-chr11:60040215-60166406:-1	16.4814	17.164	15.7244	20.2047	0.805636	0.710522	17.3936	0.758079	22.9443
Gpr75	Gpr75-chr11:30785357-30793722:1	0.424315	0.320919	0	0.704573	0.0316056	0	0.362452	0.0158028	22.9359
Tmem229b	Tmem229b-chr12:80062781-80108325:-1	10.722	9.5246	9.60764	5.74426	0.36165	0.415381	8.89963	0.388515	22.9068
Fam115c	Fam115c-chr6:42573041-42595039:-1	0.776133	0.660383	0.548508	0	0.0433585	0	0.496256	0.0216792	22.8909
Mxi1	Mxi1-chr19:53384995-53450299:1	8.26264	8.32396	8.89453	17.1227	0.472668	0.458067	10.6509	0.465367	22.8872
Sp6	Sp6-chr11:96874882-96886051:1	0.676864	0.895873	0.510243	0.224786	0.0504171	0	0.576942	0.0252085	22.8868
Klf16	Klf16-chr10:80029865-80040040:-1	9.34389	9.18709	9.86124	15.5155	0.521994	0.439668	10.9769	0.480831	22.8291
mKIAA0480	mKIAA0480-chr1:157692093-157708502:-1	8.42314	8.24826	8.32138	9.982	0.356632	0.409618	8.7437	0.383125	22.8221
Mfsd6	Mfsd6-chr1:52713147-52784161:-1	0.576637	0.581498	0.579584	0.319167	0.0286343	0.0164443	0.514221	0.0225393	22.8144
Nhsl1	Nhsl1-chr10:18127480-18253696:1	5.15943	4.68263	4.38941	7.29436	0.219604	0.252231	5.38146	0.235917	22.8108
Zbtb16	Zbtb16-chr9:48462401-48644326:-1	12.227	11.1944	11.8044	7.19504	0.527271	0.40374	10.6052	0.465505	22.7821
Xist	Xist-chrX:100655711-100678571:-1	0.207445	0.183045	0.130316	0.252605	0.0051506	0.0118317	0.193353	0.00849114	22.7711
Cnpy4	Cnpy4-chr5:138628762-138635121:1	4.63784	3.68309	4.45761	2.0793	0.207273	0.119034	3.71446	0.163154	22.7666
Mn1	Mn1-chr5:111847185-111886044:1	1.81968	1.91148	1.75277	0.402876	0.0602405	0.0691906	1.4717	0.0647156	22.7411
Emp2	Emp2-chr16:10281841-10314060:-1	4.32209	3.81371	4.75145	1.07652	0.214624	0.0924419	3.49094	0.153533	22.7374
P2ry2	P2ry2-chr7:108145085-108160526:-1	1.30945	2.07977	1.48066	1.04368	0.0292608	0.100824	1.47839	0.0650426	22.7296
BC064103	BC064103-chr14:43797316-43798738:-1	2.72907	3.4401	2.74302	7.8548	0.135519	0.23348	4.19175	0.1845	22.7196
Olfr701	Olfr701-chr7:113957642-113964222:1	0.803763	0.151976	0.605903	0	0	0.0343821	0.39041	0.017191	22.7101
Kitl	Kitl-chr10:99478457-99563045:1	18.816	18.024	17.3852	10.9414	0.703493	0.732849	16.2917	0.718171	22.6849
St6galnac6	St6galnac6-chr2:32455228-32476325:1	8.07383	8.4053	8.27024	13.1542	0.445735	0.390064	9.47589	0.4179	22.675
E330009J07Rik	E330009J07Rik-chr6:40351376-40386131:-1	2.20032	2.1842	2.42581	0.76726	0.110628	0.0564731	1.8944	0.0835506	22.6736
Mei4	Mei4-chr9:81757350-81921097:1	1.07939	1.68375	1.06795	0.672118	0.0301498	0.0692584	1.1258	0.0497041	22.6501
Itgav	Itgav-chr2:83564553-83647072:1	8.02356	7.21429	7.04578	4.59221	0.200275	0.394337	6.71896	0.297306	22.5995
Slc43a2	Slc43a2-chr11:75345195-75391073:1	17.4092	18.023	17.3898	18.1539	0.861979	0.71648	17.744	0.78923	22.4827
Tex13	Tex13-chrX:137342845-137347971:-1	5.26985	4.87142	5.73819	0.972284	0.174458	0.200378	4.21293	0.187418	22.4788
Arl5a	Arl5a-chr2:52253470-52280393:-1	6.4977	6.83215	6.89927	8.84204	0.301018	0.345741	7.26779	0.323379	22.4745
4933407C03Rik	4933407C03Rik-chr8:119780918-119985404:1	1.61299	1.58038	1.9897	4.30974	0.0983012	0.112906	2.37321	0.105604	22.4728
Prokr1	Prokr1-chr6:87528585-87540736:-1	0.390636	0.553963	0.772996	0.389189	0.0218228	0.025065	0.526696	0.0234439	22.4662
Rbpj	Rbpj-chr5:53947017-54048683:1	4.04432	4.19938	3.79801	5.19033	0.260399	0.123154	4.30801	0.191776	22.4637
Atp6v0e2	Atp6v0e2-chr6:48487567-48491798:1	7.20611	7.40878	8.14831	8.30121	0.402567	0.288986	7.7661	0.345776	22.4599
Dmd	Dmd-chrX:80194208-82450388:1	2.78299	2.90354	2.86589	1.58439	0.11105	0.114795	2.5342	0.112922	22.442
Mir30c-2	Mir30c-2-chr1:23298539-23298622:1	73.75	61.3566	66.7143	9.79692	2.19734	2.52381	52.9045	2.36058	22.4117
Pm20d2	Pm20d2-chr4:33257381-33276711:-1	4.67492	4.5578	3.71684	4.43928	0.163227	0.224973	4.34721	0.1941	22.3967
Mtss1l	Mtss1l-chr8:113245383-113265299:1	1.73564	1.78153	1.77567	3.95249	0.0369375	0.169702	2.31133	0.10332	22.3707
Cbx5	Cbx5-chr15:103021976-103070246:-1	42.6972	41.9216	43.2388	38.1432	1.84864	1.86379	41.5002	1.85622	22.3574
Map4	Map4-chr9:109954551-109986450:1	35.8	33.0053	29.9578	34.5816	1.16157	1.82907	33.3362	1.49532	22.2937
St3gal1	St3gal1-chr15:66934436-67008443:-1	1.97709	2.24298	1.99607	2.46221	0.031557	0.163105	2.16959	0.0973309	22.2908
Tmem86b	Tmem86b-chr7:4579641-4582083:-1	2.02782	1.15027	1.52864	5.3875	0.226567	0	2.52356	0.113284	22.2764
Cdk16	Cdk16-chrX:20265096-20277002:1	30.5926	29.5797	28.8272	32.442	1.63136	1.10045	30.3603	1.36591	22.2273
Serpini1	Serpini1-chr3:75361454-75446444:1	3.37231	3.66303	3.81324	2.71645	0.176368	0.128909	3.39126	0.152638	22.2176
6720456H20Rik	6720456H20Rik-chr14:49065802-49134833:1	3.63121	4.17677	3.36464	3.36653	0.146508	0.181219	3.63479	0.163863	22.1818
Zdhhc20	Zdhhc20-chr14:58451538-58509098:-1	10.2196	10.6115	11.0336	9.08882	0.464474	0.459388	10.2384	0.461931	22.1643
Fam46d	Fam46d-chrX:105011910-105068247:1	4.39947	3.58737	2.17643	6.02687	0.153609	0.211718	4.04753	0.182663	22.1584
Fam183b	Fam183b-chr11:58597393-58615461:-1	0.152062	0.345023	0.171944	1.06049	0	0.039028	0.43238	0.019514	22.1574
Csgalnact1	Csgalnact1-chr8:70880681-71259040:-1	0.0973827	0.220958	0.110116	0.679154	0	0.0249941	0.276903	0.0124971	22.1574
Cbx6	Cbx6-chr15:79654327-79664762:-1	15.4619	15.2197	17.0551	10.1943	0.626661	0.680859	14.4827	0.65376	22.153
2310022B05Rik	2310022B05Rik-chr8:127159655-127187268:-1	19.7321	18.277	17.3695	30.8572	0.920931	1.0257	21.5589	0.973317	22.15
Clasp1	Clasp1-chr1:120285634-120506038:1	3.64111	3.29534	3.46954	3.22003	0.118846	0.189004	3.4065	0.153925	22.1309
Cacna1d	Cacna1d-chr14:30853124-31304341:-1	1.65139	1.78633	1.86731	0.72698	0.077236	0.0591408	1.508	0.0681884	22.1152
Epb4.1l5	Epb4.1l5-chr1:121441609-121545576:-1	11.6061	11.9913	12.0104	16.3638	0.578901	0.598419	12.9929	0.58866	22.072
Gpd1l	Gpd1l-chr9:114808456-114843104:-1	6.93244	7.56981	6.66303	11.7415	0.367915	0.378095	8.22669	0.373005	22.0552
Nedd4	Nedd4-chr9:72510153-72597654:1	33.2094	30.0218	31.638	22.0924	1.36732	1.28859	29.2404	1.32796	22.0191
Usp31	Usp31-chr7:128785534-128850766:-1	20.1681	19.9399	20.8359	17.4708	0.877817	0.904295	19.6037	0.891056	22.0005
Ulk3	Ulk3-chr9:57437258-57444039:1	3.94586	1.82376	2.14827	3.20324	0.0653138	0.187544	2.78028	0.126429	21.9909
Zfp697	Zfp697-chr3:98186403-98557734:1	2.05149	1.6462	1.64078	1.14657	0.0447242	0.102738	1.62126	0.0737312	21.9888
Slc6a9	Slc6a9-chr4:117507862-117541909:1	1.76711	2.00476	1.71271	1.25755	0.056411	0.0971883	1.68554	0.0767997	21.9472
Mmgt1	Mmgt1-chrX:53838688-53851095:-1	4.44956	5.2774	4.4596	4.83609	0.225976	0.20764	4.75566	0.216808	21.9349
AK041781	AK041781-chr2:166818145-166821738:-1	0.344741	0.391103	0.389816	0	0.0256785	0	0.281415	0.0128392	21.9184
Prkca	Prkca-chr11:107794700-108205201:-1	2.31939	2.12744	2.12044	2.21247	0.0992468	0.101326	2.19494	0.100287	21.8867
Rap1gds1	Rap1gds1-chr3:138588869-138738162:-1	3.05013	3.39378	2.98466	2.62977	0.170395	0.105383	3.01459	0.137889	21.8624
Jmjd8	Jmjd8-chr17:25965987-25968787:1	3.94837	4.2554	4.91109	3.73707	0.132345	0.253346	4.21298	0.192845	21.8464
LPCAT4	LPCAT4-chr12:25516463-25631550:1	15.1282	14.5883	11.119	22.6083	0.676106	0.776557	15.861	0.726331	21.8371
Fam122b	Fam122b-chrX:50596591-50622981:-1	2.99751	3.08181	2.96575	1.67985	0.125591	0.120209	2.68123	0.1229	21.8164
Slc39a11	Slc39a11-chr11:113106167-113511384:-1	21.496	17.6214	18.6612	17.5476	0.836732	0.889859	18.8316	0.863296	21.8136
Atxn7l3	Atxn7l3-chr11:102150613-102157942:-1	20.618	18.6641	19.2067	13.7299	0.668411	0.987067	18.0547	0.827739	21.812
Nipal2	Nipal2-chr15:34502553-34608460:-1	0.863791	0.734967	0.854641	0.860592	0.0482554	0.0277124	0.828498	0.0379839	21.8118
Sema6d	Sema6d-chr2:123915704-124493505:1	0.768293	0.677923	0.917011	0.255149	0.0381515	0.0219099	0.654594	0.0300307	21.7975
Col4a3	Col4a3-chr1:82583495-82718633:1	11.9752	11.1882	11.9948	3.30266	0.500008	0.382863	9.61522	0.441436	21.7817
4933403F05Rik	4933403F05Rik-chr18:68419838-68459986:-1	5.43365	5.33923	5.56356	6.30868	0.267697	0.252564	5.66128	0.26013	21.7632
Arsb	Arsb-chr13:94541633-94712970:1	5.5177	5.79026	6.08317	2.67992	0.231184	0.230127	5.01776	0.230655	21.7544
Ppp2r3a	Ppp2r3a-chr9:101007319-101154161:-1	6.9676	7.03704	6.72565	7.78835	0.284812	0.370744	7.12966	0.327778	21.7515
Bcl9l	Bcl9l-chr9:44291195-44318494:1	2.49267	2.6663	2.01328	3.12204	0.127316	0.109674	2.57357	0.118495	21.7188
GABA-B-R	GABA-B-R-chr17:37182910-37211249:1	0.676574	1.09652	1.2022	4.14071	0.0647941	0.0992277	1.779	0.0820109	21.6922
Klf8	Klf8-chrX:149672587-149830676:1	1.27338	1.82986	1.34388	0.845777	0.0569096	0.0653649	1.32323	0.0611372	21.6436
Pclo	Pclo-chr5:14514917-14863458:1	0.257447	0.166897	0.166348	0.146568	0.0123276	0.00471971	0.184315	0.00852365	21.6239
Gm5464	Gm5464-chr14:67487686-67489841:1	0.574675	0.43464	0.649814	0.190849	0.0428054	0	0.462495	0.0214027	21.6092
Dag1	Dag1-chr9:108108288-108166254:-1	29.8338	29.2584	28.2476	18.9799	1.28513	1.17624	26.5799	1.23069	21.5977
Ece1	Ece1-chr4:137418151-137521143:1	5.49962	5.21935	5.62074	3.37185	0.212701	0.244302	4.92789	0.228501	21.5661
AK031500	AK031500-chr16:21794419-21806195:1	0	0.130331	0	2.40358	0	0.0589708	0.633479	0.0294854	21.4845
AK004850	AK004850-chr16:21794419-21806195:1	0	0.132544	0	2.44438	0	0.0599717	0.644231	0.0299859	21.4845
Uevld	Uevld-chr7:54178585-54213887:-1	1.85562	1.75431	1.95836	5.91601	0.124397	0.142879	2.87108	0.133638	21.4841
Slc4a5	Slc4a5-chr6:83187368-83254938:1	2.29225	2.60052	2.32383	0.708753	0.12364	0.0608612	1.98134	0.0922506	21.4778
Akap2	Akap2-chr4:57754966-57909855:1	6.78187	5.7553	6.34019	7.28879	0.298321	0.315231	6.54154	0.306776	21.3235
AK140543	AK140543-chr5:124083591-124086282:-1	0.61367	0.348099	0.346954	0.152849	0.0342825	0	0.365393	0.0171412	21.3166
Tnfrsf23	Tnfrsf23-chr7:150851711-150871776:-1	0.377399	0.285435	0.284496	0.250667	0.028111	0	0.299499	0.0140555	21.3083
Tnfrh1	Tnfrh1-chr7:150851711-150871776:-1	0.3693	0.279309	0.27839	0.245288	0.0275077	0	0.293072	0.0137539	21.3083
Papss2	Papss2-chr19:32670204-32741676:1	2.61117	2.34518	2.70653	2.27631	0.12156	0.111697	2.4848	0.116628	21.3053
Zfp36l2	Zfp36l2-chr17:84583268-84587286:-1	9.00368	8.62265	9.3876	6.64038	0.33968	0.45017	8.41358	0.394925	21.3042
Antxr1	Antxr1-chr6:87083846-87285768:-1	2.71034	2.49168	2.58916	1.25704	0.104422	0.107943	2.26205	0.106183	21.3034
Cplx2	Cplx2-chr13:54472712-54485277:1	0.922437	0.951354	0.853401	0.584831	0.0562163	0.0215228	0.828006	0.0388696	21.3021
Tmprss13	Tmprss13-chr9:45127182-45155662:1	1.0185	0.577733	1.00771	0	0.028449	0.0326757	0.650984	0.0305623	21.3002
Zbtb41	Zbtb41-chr1:141318959-141349583:1	5.67986	5.77132	6.31081	6.1509	0.23177	0.329586	5.97822	0.280678	21.2992
Adora2a	Adora2a-chr10:74779687-74797532:1	0.325967	0.739608	0.552881	0.16238	0	0.0418311	0.445209	0.0209155	21.286
Lnpep	Lnpep-chr17:17664028-17761452:-1	16.5618	17.0413	16.5497	9.81258	0.774603	0.635492	14.9913	0.705048	21.2629
Trim21	Trim21-chr7:109706435-109713982:-1	0.892973	0.506532	1.17802	2.07589	0.0332571	0.0763964	1.16335	0.0548267	21.2187
Mapre2	Mapre2-chr18:23910833-24052361:1	1.8792	2.06315	1.71364	2.89896	0.108367	0.0933509	2.13874	0.100859	21.2052
BC024571	BC024571-chr2:71694820-71696398:1	22.7388	20.6974	24.516	17.3861	1.0635	0.950064	21.3346	1.00678	21.1908
Impad1	Impad1-chr4:4691500-4720452:-1	28.9386	29.5878	29.2885	11.0342	1.41706	0.916955	24.7123	1.16701	21.1758
Sec24a	Sec24a-chr11:51505764-51577135:-1	2.64244	2.49817	2.41334	2.36264	0.121123	0.113034	2.47915	0.117079	21.175
Rnf24	Rnf24-chr2:131124223-131178627:-1	4.51014	5.03546	4.45224	6.27655	0.23996	0.238863	5.0686	0.239411	21.1711
Mkl2	Mkl2-chr16:13256573-13417621:1	6.11205	6.77761	7.17102	6.31834	0.328611	0.29487	6.59476	0.311741	21.1546
Slc39a14	Slc39a14-chr14:70703273-70751230:-1	1.72912	1.91262	1.80856	0.689086	0.0676177	0.0776638	1.53485	0.0726407	21.1293
Slc4a3	Slc4a3-chr1:75542840-75556005:1	1.26584	1.24459	0.572538	3.86752	0.0565724	0.108296	1.73762	0.0824341	21.0789
Orai3	Orai3-chr7:134913328-134918663:1	6.36572	7.44064	5.67118	3.65154	0.301737	0.247548	5.78227	0.274643	21.0538
Asah1	Asah1-chr8:42425996-42460050:-1	9.92192	10.9045	11.0439	1.54456	0.277143	0.517267	8.35372	0.397205	21.0313
Syn1	Syn1-chrX:20437636-20498043:-1	0.514161	0.291654	0.145347	0.256129	0.0287235	0	0.301823	0.0143617	21.0158
Adra1a	Adra1a-chr14:67254094-67352165:1	0.257996	0.0585384	0.116692	0.0514081	0.0115303	0	0.121159	0.00576515	21.0157
Cdkn1a	Cdkn1a-chr17:29227930-29237666:1	7.08213	6.55451	6.53294	13.9261	0.333171	0.478339	8.52393	0.405755	21.0076
B3galtl	B3galtl-chr5:150480831-150565173:1	0.621854	0.6047	0.60271	0.796566	0.0397025	0.0228006	0.656458	0.0312516	21.0056
Calr3	Calr3-chr8:74948081-74967676:-1	0.443371	0.502997	0.250671	0.883458	0.0495376	0	0.520124	0.0247688	20.9992
BC002221	BC002221-chr2:90857827-90859646:1	36.7615	34.497	37.206	39.1123	1.41982	2.0967	36.8942	1.75826	20.9833
mKIAA1539	mKIAA1539-chr4:43045381-43059074:-1	1.99242	2.26037	2.25293	2.83577	0.222612	0	2.33537	0.111306	20.9816
Ano6	Ano6-chr15:95621273-95805181:1	4.91289	4.67463	4.74885	4.81575	0.212483	0.244052	4.78803	0.228268	20.9755
Ocrl	Ocrl-chrX:45265632-45319042:1	3.46108	3.32246	3.23626	1.32625	0.133859	0.136664	2.83651	0.135262	20.9706
Kcnk6	Kcnk6-chr7:30006946-30017540:-1	2.08686	2.25477	2.47209	5.04933	0.155443	0.127526	2.96576	0.141485	20.9617
Dcun1d1	Dcun1d1-chr3:35791902-35831757:-1	3.2149	3.77751	3.63525	6.2916	0.256571	0.147345	4.22982	0.201958	20.9441
BC057381	BC057381-chr2:104517495-104521938:-1	0.929343	1.37062	1.15594	1.01849	0.0830679	0.0238524	1.1186	0.0534602	20.924
Ubxn2b	Ubxn2b-chr4:6118251-6146934:1	4.44836	4.05707	3.64921	5.47469	0.175416	0.246251	4.40733	0.210834	20.9043
Gm684	Gm684-chr9:51078362-51086658:-1	1.635	1.85488	2.21853	1.30315	0	0.167854	1.75289	0.0839272	20.8858
BC048080	BC048080-chr12:3803311-3806220:-1	0.567698	0.805054	0.962887	0.706994	0	0.0728522	0.760658	0.0364261	20.8822
C230081A13Rik	C230081A13Rik-chr9:56048935-56265856:-1	4.43884	4.05424	3.99836	2.17372	0.168118	0.183441	3.66629	0.17578	20.8573
Zfp934	Zfp934-chr13:62618156-62659958:-1	2.70931	3.07366	2.29766	1.85575	0.151355	0.0869209	2.4841	0.119138	20.8506
Cic	Cic-chr7:26052717-26079166:1	5.21164	5.13456	4.96259	4.69133	0.245176	0.234669	5.00003	0.239923	20.8402
Bbx	Bbx-chr16:50191956-50432501:-1	15.19	15.3135	15.5958	18.4317	0.821876	0.726868	16.1327	0.774372	20.8333
Atrn	Atrn-chr2:130732231-130856061:1	9.87948	8.58037	10.316	5.36885	0.443644	0.376102	8.53618	0.409873	20.8264
Sox6	Sox6-chr7:122614857-123182257:-1	2.60129	2.50644	2.65936	1.6686	0.135367	0.0914582	2.35892	0.113413	20.7995
Dusp3	Dusp3-chr11:101832457-101846104:-1	11.1037	10.5904	10.3333	22.9084	0.614817	0.706162	13.734	0.66049	20.7936
Lancl3	Lancl3-chrX:8777098-8845210:1	2.2125	1.91241	2.14439	1.99437	0.117715	0.0811224	2.06592	0.0994187	20.78
Zfp953	Zfp953-chr13:67440244-67461507:-1	1.42383	1.51436	1.10687	1.86186	0.119313	0.0228399	1.47673	0.0710764	20.7767
Fam107a	Fam107a-chr14:9128791-9150078:-1	1.82797	2.62682	2.75598	1.21414	0.108927	0.093833	2.10623	0.10138	20.7755
Tec	Tec-chr5:73146961-73259686:-1	0.251064	0.427242	0.283891	0.375201	0	0.0322188	0.334349	0.0161094	20.7549
9030617O03Rik	9030617O03Rik-chr12:102017332-102135189:1	0.321401	0.243083	0.363424	0.213474	0	0.0274968	0.285345	0.0137484	20.7548
Cish	Cish-chr9:107199019-107204291:1	4.58677	4.55316	2.80935	0	0.0427064	0.245257	2.98732	0.143982	20.7479
Etohi1	Etohi1-chr2:177757988-177770563:1	0.687515	0.334275	0.444233	0.489263	0.0219473	0.0252081	0.488822	0.0235777	20.7324
Es113	Es113-chr13:62554375-62659958:-1	2.04963	1.93772	2.12448	4.08408	0.114502	0.131514	2.54898	0.123008	20.7221
Lin28a	Lin28a-chr4:133559244-133574730:-1	5.57787	6.86656	5.50201	4.37483	0.265197	0.274138	5.58032	0.269667	20.6933
Erc2	Erc2-chr14:28435627-29291722:1	0.105532	0.0598622	0.0596653	0.262853	0.011791	0	0.121978	0.00589552	20.69
Antxrl	Antxrl-chr14:34866356-34889184:1	0.710232	0.402873	0.401548	1.76901	0.0793538	0	0.820915	0.0396769	20.69
Rcor1	Rcor1-chr12:112278008-112351596:1	8.19324	7.05739	7.54886	6.34892	0.237333	0.467303	7.2871	0.352318	20.6833
9430041J12Rik	9430041J12Rik-chr7:4025726-4072329:-1	0.151116	0.171439	0.170874	0.903338	0.0337682	0	0.349192	0.0168841	20.6817
1700011A15Rik	1700011A15Rik-chr15:101278175-101284339:1	0.457364	0.518872	0.517165	2.73402	0.102202	0	1.05686	0.051101	20.6817
AK054515	AK054515-chr12:113629736-113644022:-1	1.03365	1.30295	0.779199	1.60194	0.0256642	0.0884316	1.17944	0.0570479	20.6745
Cdr2l	Cdr2l-chr11:115243229-115257445:1	2.67892	2.53266	2.65054	5.11558	0.199543	0.114595	3.24442	0.157069	20.6561
Shroom2	Shroom2-chrX:149044051-149204003:-1	1.38163	1.50715	1.4421	1.00591	0.0474979	0.0818322	1.3342	0.0646651	20.6324
Tmed10	Tmed10-chr12:86681563-86715666:-1	30.5412	30.3174	32.3106	33.8858	1.24085	1.8409	31.7638	1.54087	20.6141
Mbnl2	Mbnl2-chr14:120674890-120830919:1	6.57406	6.82342	7.59178	4.04131	0.260466	0.347031	6.25764	0.303749	20.6014
Mast4	Mast4-chr13:103522568-104124571:-1	1.20668	1.53193	1.36445	1.57432	0.0642007	0.0737391	1.41935	0.0689699	20.5792
Ctdspl	Ctdspl-chr9:118835653-118953236:1	6.80066	5.71835	6.51375	13.7104	0.446961	0.34909	8.18578	0.398025	20.566
AK020095	AK020095-chr13:25079853-25083427:-1	24.8378	27.1295	26.5178	30.961	1.23912	1.42322	27.3615	1.33117	20.5545
Pla2g5	Pla2g5-chr4:138355161-138419383:-1	14.7046	14.8286	14.9851	9.40504	0.567929	0.745495	13.4808	0.656712	20.5278
Fam125b	Fam125b-chr2:33585475-33743465:-1	2.04343	2.06066	2.56734	1.96046	0.152207	0.0582738	2.15797	0.105241	20.5051
Zfp345	Zfp345-chr2:150296726-150310798:-1	0.763119	0.173149	0.517738	0.152059	0	0.0391722	0.401516	0.0195861	20.5001
Dhcr24	Dhcr24-chr4:106233642-106261717:1	26.3508	25.4743	27.3615	34.6297	1.14559	1.63158	28.4541	1.38858	20.4915
AK138412	AK138412-chr4:42954114-42957611:1	0.47227	0.669728	0.667524	0.352891	0.0527664	0	0.540603	0.0263832	20.4904
Man2a1	Man2a1-chr17:64950988-65104449:1	37.6195	38.5187	36.7795	38.6303	1.94228	1.76028	37.887	1.85128	20.4654
mKIAA1629	mKIAA1629-chr18:65742179-65849089:1	2.74957	2.63945	2.7902	3.23108	0.189051	0.0904746	2.85257	0.139763	20.4101
Znf608	Znf608-chr18:55104535-55152244:-1	0.990705	0.842954	0.70015	1.35717	0	0.0953523	0.972746	0.0476762	20.4032
Rasd2	Rasd2-chr8:77737842-77748011:1	2.05765	2.33437	1.66192	2.78219	0.0656857	0.15089	2.20903	0.108288	20.3997
Plcb1	Plcb1-chr2:134611899-135300993:1	0.558216	0.542817	0.541031	0.754773	0.0178197	0.0409345	0.599209	0.0293771	20.3971
2310046K01Rik	2310046K01Rik-chr2:151822246-151834993:1	19.2614	19.9884	19.585	10.7107	0.867498	0.843095	17.3864	0.855296	20.3279
Gfra2	Gfra2-chr14:71289936-71379644:1	0.11703	0.265538	0.264664	1.63236	0.0261514	0.0300368	0.569897	0.0280941	20.2853
Sept6	Sept6-chrX:34451266-34529689:-1	15.1707	14.5523	14.4347	13.2713	0.799273	0.617291	14.3572	0.708282	20.2705
AK087264	AK087264-chr8:123578781-123606931:-1	1.21471	0.393732	0.196218	0	0	0.0445378	0.451164	0.0222689	20.2598
AK043973	AK043973-chrX:20634803-20639168:-1	1.02524	0.969263	1.15929	0.17024	0.0381831	0.043856	0.831007	0.0410195	20.2588
mKIAA0044	mKIAA0044-chr12:111685388-111689206:1	5.9305	6.18981	5.90121	5.6722	0.159027	0.426192	5.92343	0.292609	20.2435
Igdcc4	Igdcc4-chr9:64948752-64985749:1	2.38691	2.41516	1.7507	0.385633	0.0720778	0.099344	1.7346	0.0857109	20.2378
Notch1	Notch1-chr2:26313421-26359341:-1	5.0001	4.8968	5.02566	2.17146	0.257842	0.164528	4.27351	0.211185	20.2358
Prss37	Prss37-chr6:40464822-40469506:-1	1.57483	0.446656	0.890372	1.17675	0	0.101049	1.02215	0.0505243	20.2309
Zfp532	Zfp532-chr18:65739883-65849089:1	3.326	3.04766	2.96531	3.37741	0.200099	0.114914	3.1791	0.157506	20.1839
Gna13	Gna13-chr11:109224107-109262682:1	22.4505	22.2044	22.5653	37.0878	1.3864	1.19839	26.077	1.29239	20.1773
Armcx4	Armcx4-chrX:131227862-131231293:1	0.995781	1.41212	1.12598	0	0.055629	0.031947	0.88347	0.043788	20.1761
1200002N14Rik	1200002N14Rik-chr10:87785548-87791892:-1	3.66511	3.28264	3.05371	2.69061	0.215527	0.0990191	3.17302	0.157273	20.1752
zap	zap-chr12:86383071-86400283:1	6.25153	6.33776	6.0161	5.96334	0.267503	0.341385	6.14218	0.304444	20.1751
Abcb7	Abcb7-chrX:101475903-101609184:-1	0.949677	1.20171	0.867339	1.12811	0.0652965	0.0374989	1.03671	0.0513977	20.1703
Tiam1	Tiam1-chr16:89787355-90144058:-1	4.79006	4.5867	4.37285	7.26794	0.28478	0.236859	5.25439	0.26082	20.1457
Hoxc8	Hoxc8-chr15:102820969-102824684:1	0.697341	1.38446	0.591389	0.694758	0.0389567	0.0447446	0.841988	0.0418507	20.1189
Gramp3	Gramp3-chr4:82444641-82505564:-1	10.1667	9.84743	10.4115	10.1769	0.492948	0.516953	10.1506	0.504951	20.1022
Adcyap1r1	Adcyap1r1-chr6:55401973-55451448:1	0.992311	0.975659	1.04725	0.131818	0.0443481	0.033958	0.78676	0.0391531	20.0945
Cd36	Cd36-chr5:17287507-17394776:-1	1.05169	1.31244	1.30812	3.35296	0.094004	0.0809778	1.7563	0.0874909	20.0741
Fuca2	Fuca2-chr10:13220833-13237080:1	3.43689	3.46587	3.13061	9.7018	0.149334	0.343042	4.93379	0.246188	20.0407
Figf	Figf-chrX:160811479-160840578:1	0.440299	0.999023	0.746802	3.72868	0.147583	0	1.4787	0.0737914	20.0389
Uckl1os	Uckl1os-chr2:181313184-181319819:1	1.27357	1.44484	1.44009	0.725058	0.121967	0	1.22089	0.0609836	20.02
Prss12	Prss12-chr3:123149830-123209519:1	1.26736	0.718898	0.895666	1.57833	0.0708005	0.0406598	1.11506	0.0557301	20.0083
Gpr116	Gpr116-chr17:43526414-43596505:1	0.668053	0.649624	0.701444	0.665579	0.0426521	0.0244945	0.671175	0.0335733	19.9913
Man1a2	Man1a2-chr3:100366126-100489395:-1	15.6506	14.806	14.8161	18.4418	0.766844	0.827395	15.9286	0.797119	19.9827
Cadm3	Cadm3-chr1:175264384-175297825:-1	0.510981	0.289849	0.36112	0.063636	0.0142729	0.0163934	0.306396	0.0153332	19.9826
Mblac2	Mblac2-chr13:81850415-81892273:1	4.36305	5.07054	5.05385	3.60474	0.261575	0.191188	4.52304	0.226381	19.9797
AK041408	AK041408-chr18:5603741-5642870:1	2.05217	1.74612	2.90062	0.511144	0.114644	0.0658385	1.80251	0.0902413	19.9744
Tnrc18	Tnrc18-chr5:143200557-143579065:-1	3.70426	4.37052	4.30029	2.11591	0.19866	0.164793	3.62274	0.181726	19.9351
Zdhhc21	Zdhhc21-chr4:82444641-82505564:-1	7.54096	7.31686	7.74157	7.28237	0.376929	0.373508	7.47044	0.375219	19.9096
Ski	Ski-chr4:154528183-154596643:-1	13.5274	12.4316	14.0143	5.27044	0.574164	0.562489	11.3109	0.568326	19.9021
mKIAA1124	mKIAA1124-chr12:112531182-112533526:-1	26.7037	24.1183	26.9705	24.5384	1.50628	1.06466	25.5827	1.28547	19.9015
Slc4a4	Slc4a4-chr5:89316284-89668680:1	0.593779	0.734871	0.793491	0.96804	0.0361868	0.0415632	0.772545	0.038875	19.8725
Vgll3	Vgll3-chr16:65815877-65863310:1	2.29043	1.77789	1.77204	1.20102	0.0538753	0.123759	1.76034	0.0888174	19.8198
Cgn	Cgn-chr3:94563991-94590436:-1	12.2599	12.3546	13.4756	14.2616	0.68872	0.632836	13.0879	0.660778	19.8068
Litaf	Litaf-chr16:10959365-10993213:-1	8.86187	7.74968	10.0206	9.19693	0.288788	0.616004	8.95726	0.452396	19.7996
Tmem189	Tmem189-chr2:167468724-167515321:-1	3.07903	3.02736	4.41004	3.27213	0.137607	0.210736	3.44714	0.174171	19.7917
Ikzf2	Ikzf2-chr1:69577783-69732533:-1	0.263029	0.298403	0.396561	0.262055	0.0195921	0.0112515	0.305012	0.0154218	19.778
Eif2s3x	Eif2s3x-chrX:91434047-91457989:-1	5.64208	5.76076	5.99699	4.72179	0.327801	0.231694	5.53041	0.279747	19.7693
Cmtm6	Cmtm6-chr9:114640320-114658463:1	52.4405	52.6498	50.6671	51.2652	2.39317	2.84352	51.7557	2.61835	19.7666
Tmco7	Tmco7-chr8:109206967-109375338:1	1.44406	1.31061	1.63287	3.81258	0.0968061	0.111189	2.05003	0.103997	19.7123
Rab41	Rab41-chr6:87741492-87759747:-1	6.05032	7.46085	6.54395	6.81416	0.411477	0.270064	6.71732	0.34077	19.7122
A230057D06Rik	A230057D06Rik-chr7:68850735-69073080:-1	0.283071	0.642278	0.320082	0	0.0316273	0	0.311358	0.0158137	19.6892
Tmem136	Tmem136-chr9:42916735-42924652:-1	0.236	0	0.133429	0.822941	0	0.0302857	0.298092	0.0151429	19.6853
Morc4	Morc4-chrX:136356173-136406192:-1	0.0726985	0.329901	0.164408	0.0724293	0.0162451	0	0.159859	0.00812255	19.6809
Cd84	Cd84-chr1:173769827-173820848:1	0.193216	0.328801	0.327719	0	0.0215879	0	0.212434	0.010794	19.6808
Pappa	Pappa-chr4:64785207-65018542:1	4.08764	4.42657	4.32796	0.222136	0.141165	0.19075	3.26608	0.165958	19.6802
AK008417	AK008417-chr10:41901650-41905281:-1	25.2439	24.3817	22.8871	27.303	0.990983	1.54681	24.9539	1.26889	19.6659
Ptprd	Ptprd-chr4:75587142-77857798:-1	4.62388	4.29606	4.8228	3.97134	0.204868	0.245536	4.42852	0.225202	19.6647
Thtpa	Thtpa-chr14:55674329-55717831:1	1.4335	1.62629	1.70625	1.12752	0.0337188	0.116186	1.47339	0.0749522	19.6577
L3mbtl4	L3mbtl4-chr17:68623136-69129425:1	5.59313	5.97747	5.77448	18.6555	0.416611	0.499313	9.00014	0.457962	19.6526
Pik4ca	Pik4ca-chr16:17364750-17405954:-1	3.56407	3.55327	3.54158	4.41169	0.217206	0.166318	3.76765	0.191762	19.6475
Crispld2	Crispld2-chr8:122516369-122576692:1	6.75625	6.46038	6.98481	4.42338	0.280381	0.34681	6.15621	0.313595	19.631
Osbp	Osbp-chr19:12040333-12068603:1	19.0123	15.3926	13.7784	9.64317	0.830384	0.643231	14.4566	0.736807	19.6206
Hsd3b3	Hsd3b3-chr3:98545398-98567050:-1	0.452355	0.513189	0.767251	4.5068	0.101083	0.0580504	1.5599	0.0795665	19.605
Dagla	Dagla-chr19:10319754-10379366:-1	1.61271	1.74643	1.5749	0.584268	0.0655225	0.0752574	1.37958	0.0703899	19.5991
Mfap3	Mfap3-chr11:57332166-57347318:1	22.0208	19.688	21.6845	11.4055	1.10798	0.804732	18.6997	0.956357	19.5531
Fam134b	Fam134b-chr15:25773018-25903441:1	6.46357	6.19497	5.54452	4.66319	0.298829	0.286023	5.71656	0.292426	19.5487
Slc2a13	Slc2a13-chr15:91098121-91403691:-1	0.947103	1.00284	0.928146	0.125813	0.0282185	0.0486164	0.750976	0.0384174	19.5478
Etnk1	Etnk1-chr6:143115749-143157065:1	19.7595	19.508	19.9464	19.5841	1.01601	1.00025	19.6995	1.00813	19.5407
AK051383	AK051383-chr3:33969580-33974174:1	2.78629	1.93739	2.03264	1.79095	0.0803382	0.138411	2.13682	0.109375	19.5367
Ccnd2	Ccnd2-chr6:127075726-127101065:-1	16.2911	17.1073	16.5943	6.30452	0.631804	0.812062	14.0743	0.721933	19.4953
Tmem170b	Tmem170b-chr13:41701584-41736725:1	7.31534	6.53475	6.96918	5.05013	0.308915	0.354812	6.46735	0.331864	19.488
Rbms3	Rbms3-chr9:116481863-117539030:-1	1.94755	1.89383	1.8876	0.514784	0.0888158	0.0714079	1.56094	0.0801119	19.4845
Atp7a	Atp7a-chrX:103222614-103323498:1	11.0525	10.3532	9.9752	9.59728	0.623111	0.429413	10.2446	0.526262	19.4667
Unc5b	Unc5b-chr10:60225342-60294328:-1	0.59415	1.34811	0.970428	0.789266	0.044256	0.0508312	0.925487	0.0475436	19.4661
Acdp3	Acdp3-chr1:36575796-36585081:1	3.31638	4.0132	3.5	1.98246	0.0741074	0.255353	3.20301	0.16473	19.444
Tppp	Tppp-chr13:74146866-74173200:1	1.05481	0.828463	1.28448	0.565873	0.054394	0.0416503	0.933407	0.0480221	19.437
Grin2b	Grin2b-chr6:135679822-136123528:-1	0.879659	0.935586	0.808174	0.383426	0.0491419	0.0282215	0.751711	0.0386817	19.4333
Klhdc5	Klhdc5-chr6:147039596-147061299:1	5.97093	6.3461	4.90382	7.95264	0.308986	0.338761	6.29337	0.323874	19.4316
Rp2h	Rp2h-chrX:19941733-19982778:1	3.52199	4.41624	2.51526	0.831067	0.124266	0.166517	2.82114	0.145392	19.4037
Smtnl2	Smtnl2-chr11:72203615-72225214:-1	2.67569	2.85696	1.9577	1.09767	0.140684	0.0807927	2.147	0.110738	19.3881
AK140725	AK140725-chr19:6367095-6368757:1	9.43716	8.1706	6.45881	14.1033	0.665942	0.318701	9.54247	0.492322	19.3826
AK039132	AK039132-chr2:91898736-91902319:1	0.115234	0.392194	0.260603	0.229615	0.0257501	0	0.249412	0.0128751	19.3717
mKIAA1026	mKIAA1026-chr4:141695154-141710514:-1	2.9357	2.42219	2.41422	6.91324	0.20873	0.171244	3.67134	0.189987	19.3241
Dnajc5	Dnajc5-chr2:181255209-181286953:1	25.636	24.8936	21.9866	23.9177	1.40787	1.08732	24.1085	1.2476	19.3239
AB341654	AB341654-chr11:95630629-95633171:1	9.09477	9.76512	9.18207	14.8861	0.653241	0.458514	10.732	0.555877	19.3064
Rassf2	Rassf2-chr2:131818585-131855723:-1	6.57578	7.46012	7.72377	9.85254	0.387288	0.431745	7.90305	0.409517	19.2985
Shc4	Shc4-chr2:125453182-125549883:-1	5.92593	5.69324	5.1312	7.12733	0.262454	0.356256	5.96943	0.309355	19.2963
Mtap4	Mtap4-chr9:109834277-109986450:1	20.5416	18.797	17.4589	20.1057	0.857512	1.13555	19.2258	0.99653	19.2928
Sh3rf1	Sh3rf1-chr8:63702967-63874868:1	2.15697	2.03921	2.50675	3.88011	0.120498	0.153779	2.64576	0.137139	19.2925
Kcnq5	Kcnq5-chr1:21388483-21952022:-1	0.236676	0.201379	0.200716	0.530549	0	0.0303725	0.29233	0.0151862	19.2497
Chd7	Chd7-chr4:8617552-8793955:1	0.588086	0.444783	0.517206	0.260404	0.0219022	0.0251562	0.45262	0.0235292	19.2365
Fryl	Fryl-chr5:73411429-73647856:-1	2.57093	2.70063	2.47641	4.90147	0.141851	0.187366	3.16236	0.164608	19.2114
Gltscr1	Gltscr1-chr7:16556610-16584843:-1	0.462313	0.611901	0.261381	0.844436	0.017218	0.0395522	0.545008	0.0283851	19.2005
Hk2	Hk2-chr6:82675020-82724447:-1	8.84304	8.67197	7.54183	11.2742	0.468894	0.480856	9.08276	0.474875	19.1266
Gabbr1	Gabbr1-chr17:37182910-37211249:1	0.802934	0.910915	1.15553	3.19984	0.0652446	0.0936727	1.51731	0.0794586	19.0955
Tmem169	Tmem169-chr1:72330946-72349568:1	0.586856	0.332889	0.331794	0	0.0327845	0	0.312885	0.0163923	19.0873
B230120H23Rik	B230120H23Rik-chr2:72123693-72280666:1	1.95636	2.36113	2.25922	2.98588	0.111617	0.138883	2.39065	0.12525	19.087
Chrdl1	Chrdl1-chrX:139720216-139828804:-1	2.37882	2.76793	2.00015	1.64078	0.1363	0.09393	2.19692	0.115115	19.0846
Gabrb2	Gabrb2-chr11:42233258-42446092:1	0.0843373	0.191359	0.0953645	0.0420125	0	0.010823	0.103268	0.00541148	19.0832
Cask	Cask-chrX:13094207-13423666:-1	3.20303	3.47108	2.97315	1.6194	0.160242	0.134969	2.81666	0.147605	19.0824
Asxl3	Asxl3-chr18:22503589-22688727:1	0.247136	0.120159	0.199607	0.0351744	0.0157785	0	0.150519	0.00788925	19.079
Cd300a	Cd300a-chr11:114751354-114765964:1	0.355881	0.100935	0.30181	0	0.0198812	0	0.189656	0.00994059	19.079
Zfp936	Zfp936-chr7:50432957-50447478:1	0.66356	0.602239	0.900386	0.264441	0.0296557	0.0340617	0.607656	0.0318587	19.0735
Apc	Apc-chr18:34380637-34481843:1	8.27086	7.7891	8.63009	6.84034	0.449561	0.37702	7.8826	0.413291	19.0728
Islr2	Islr2-chr9:58044103-58052125:-1	1.07531	0.656878	0.748248	2.06024	0.0554507	0.0636892	1.13517	0.0595699	19.056
Ppp1r7	Ppp1r7-chr1:95240221-95264194:1	8.93156	9.36314	10.7386	11.3765	0.480011	0.580345	10.1025	0.530178	19.0548
AK048775	AK048775-chr2:117683026-117936937:-1	0.119054	0.135065	0.403863	0.355841	0.0266038	0	0.253456	0.0133019	19.0541
Hook3	Hook3-chr8:27131892-27229695:-1	5.98457	5.91335	6.22133	7.08437	0.316352	0.346837	6.30091	0.331594	19.0018
Traf3	Traf3-chr12:112404758-112505358:1	1.75545	1.65961	1.78648	3.26471	0.117682	0.105129	2.11657	0.111405	18.9988
Igsf11	Igsf11-chr16:38902457-39027269:1	10.4097	8.65127	10.6758	7.4769	0.513916	0.466002	9.30344	0.489959	18.9882
AK197526	AK197526-chr6:87949280-87949688:-1	11.1076	11.4558	13.7017	9.05437	0.676932	0.518337	11.3299	0.597635	18.9578
Arl8a	Arl8a-chr1:137043410-137052844:1	7.27967	8.25867	9.32902	11.3626	0.271118	0.685076	9.05749	0.478097	18.9449
Meg3	Meg3-chr12:110779205-110809938:1	1.06939	0.797252	0.794629	0.334851	0.0477931	0.0313679	0.749031	0.0395805	18.9243
Mlec	Mlec-chr5:115592989-115608184:-1	94.5071	98.6362	94.3886	122.847	5.56646	5.28931	102.595	5.42789	18.9014
Prorsd1	Prorsd1-chr11:29411756-29415032:-1	0.970395	1.1009	1.53618	1.54688	0.0867373	0.049812	1.28859	0.0682747	18.8736
Fam53c	Fam53c-chr18:34918559-34933413:1	10.9719	9.95794	9.92517	10.0203	0.44949	0.633606	10.2188	0.541548	18.8697
Iffo2	Iffo2-chr4:139086462-139176296:1	1.92325	2.10108	2.09417	3.33548	0.159173	0.0914108	2.3635	0.125292	18.8639
Chst2	Chst2-chr9:95301344-95307688:-1	0.661647	0.675565	0.897789	3.3619	0.0295702	0.118872	1.39923	0.0742212	18.8521
Slc10a7	Slc10a7-chr8:81033233-81257903:1	3.06127	3.39579	3	8.74316	0.273627	0.209521	4.55006	0.241574	18.835
Gse1	Gse1-chr8:123012765-123105282:1	2.55415	2.22377	1.7463	1.42029	0.119459	0.0914713	1.98613	0.105465	18.8321
Lrp6	Lrp6-chr6:134396495-134516930:-1	8.79443	8.68203	8.94032	6.06591	0.472402	0.390663	8.12067	0.431533	18.8182
Nkain1	Nkain1-chr4:130125704-130169622:1	8.03815	7.66008	6.54418	4.64486	0.467011	0.247567	6.72182	0.357289	18.8134
Col27a1	Col27a1-chr4:62876445-62996023:1	0.259667	0.343686	0.293618	0.301823	0.0096708	0.0222152	0.299698	0.015943	18.7981
Nav1	Nav1-chr1:137331156-137584681:-1	1.35954	1.26474	1.35282	0.785611	0.0850641	0.0418724	1.19068	0.0634682	18.7602
Alx4	Alx4-chr2:93482590-93521495:1	0	0.066839	0.133238	0.293488	0.0131653	0	0.123391	0.00658263	18.745
Cnksr2	Cnksr2-chrX:154259504-154481041:-1	0.457449	0.778452	0.43105	0.531714	0	0.0587041	0.549666	0.029352	18.7267
2810407C02Rik	2810407C02Rik-chr3:58380579-58397465:1	51.2465	52.1923	52.1523	54.1897	2.73274	2.86971	52.4452	2.80123	18.7222
Alg12	Alg12-chr15:88635672-88649747:-1	3.63961	3.91176	4.5487	4.58038	0.299638	0.147495	4.17011	0.223567	18.6527
Ccdc6	Ccdc6-chr10:69559868-69655947:1	7.64398	6.97159	7.03339	9.03428	0.418656	0.403919	7.67081	0.411288	18.6507
Dnalc1	Dnalc1-chr12:85455277-85484459:1	3.71882	3.42292	3.96704	5.80225	0.21951	0.234115	4.22776	0.226813	18.6399
Dnal1	Dnal1-chr12:85462104-85484459:1	3.76747	3.46769	4.01893	5.87815	0.222382	0.237177	4.28306	0.22978	18.6399
Skap1	Skap1-chr11:96325904-96620935:1	0.407599	0.462415	0.403282	0	0.0341556	0	0.318324	0.0170778	18.6396
Brcc3	Brcc3-chrX:72661966-72701039:1	1.48859	1.59496	1.40268	0.741537	0.0554396	0.0849019	1.30694	0.0701707	18.6251
Sepn1	Sepn1-chr4:134093806-134108080:-1	2.9971	3.12814	2.98229	1.31384	0.187524	0.0923077	2.60534	0.139916	18.6208
Setd5	Setd5-chr6:113027632-113103417:1	13.0391	12.6422	12.5356	8.01194	0.77014	0.471766	11.5572	0.620953	18.612
1200011I18Rik	1200011I18Rik-chr14:76486038-76510621:-1	6.9743	6.27818	7.11472	10.4227	0.321858	0.505874	7.69748	0.413866	18.599
Adipor2	Adipor2-chr6:119303167-119367500:-1	36.3903	34.8016	33.7519	27.8658	1.93213	1.64027	33.2024	1.7862	18.5883
Pcdhga1	Pcdhga1-chr18:37821598-38001525:1	8.28002	6.8129	7.30491	5.16718	0.508308	0.233532	6.89125	0.37092	18.5788
mKIAA0164	mKIAA0164-chr10:20053059-20062306:1	13.8591	13.7762	12.9847	14.7283	0.678375	0.813039	13.8371	0.745707	18.5556
Car5b	Car5b-chrX:160414753-160465941:-1	6.34648	6.38488	5.41606	7.87389	0.240822	0.461003	6.50533	0.350913	18.5383
March6	March6-chr15:31385653-31460791:-1	15.1001	14.8767	14.678	12.5368	0.828761	0.713919	14.2979	0.77134	18.5364
Serinc5	Serinc5-chr13:93381092-93481900:1	11.5874	11.5772	11.688	5.24751	0.559057	0.523832	10.0251	0.541444	18.5154
Pcdhga9	Pcdhga9-chr18:37896589-38001525:1	7.95239	6.44418	7.01587	4.96272	0.488195	0.224291	6.59379	0.356243	18.5092
AK006114	AK006114-chr2:45552124-45553966:1	3.90236	0.737861	0.735433	0	0.145336	0	1.34391	0.0726681	18.4939
Zfp738	Zfp738-chr13:67768377-67784480:-1	1.33599	1.31357	1.30925	10.3822	0.159221	0.228596	3.58524	0.193909	18.4894
Maml2	Maml2-chr9:13424432-13513976:1	0.740023	0.610577	0.684639	0.268103	0.0450994	0.0172667	0.575835	0.031183	18.4663
AK197085	AK197085-chrX:67712927-67713296:-1	7.81351	8.8643	10.0973	2.22417	0.498857	0.286486	7.24982	0.392672	18.4628
Amotl1	Amotl1-chr9:14346410-14447972:-1	5.09483	5.67679	5.70955	2.53798	0.304951	0.210155	4.75479	0.257553	18.4614
AK087382	AK087382-chr6:148893388-148895650:1	0.472811	0.268198	0.267315	0.942119	0.0528268	0	0.487611	0.0264134	18.4607
Abca8b	Abca8b-chr11:109794719-109857129:-1	0.133333	0.0756322	0.0753834	0.265679	0.0148972	0	0.137507	0.00744862	18.4607
Pfkfb3	Pfkfb3-chr2:11393057-11475555:-1	4.61821	3.65918	3.39847	9.20222	0.245709	0.319844	5.21952	0.282777	18.4581
Vsig1	Vsig1-chrX:137442146-137474010:1	22.1147	21.1789	21.1092	12.4471	0.866408	1.21627	19.2125	1.04134	18.4498
Etv6	Etv6-chr6:133985724-134220164:1	5.66251	5.84751	5.582	4.41197	0.340668	0.242222	5.376	0.291445	18.446
Sema3c	Sema3c-chr5:17080633-17236084:1	16.4557	16.1506	16.5302	7.85424	0.82095	0.726835	14.2477	0.773892	18.4104
Elk1	Elk1-chrX:20510520-20527725:-1	1.30672	1.04644	1.12991	1.76137	0.103058	0.0394565	1.31111	0.0712573	18.3996
AK171159	AK171159-chr19:41640278-41642124:1	6.48457	8.11767	8.09096	4.67833	0.399733	0.344342	6.84288	0.372038	18.393
Tbc1d23	Tbc1d23-chr16:57168976-57231578:-1	4.87503	5.89134	5.51245	2.42849	0.236819	0.272004	4.67683	0.254412	18.3829
mKIAA1902	mKIAA1902-chr2:52967285-52993235:1	2.58383	3.16582	2.8048	2.26535	0.161666	0.132633	2.70495	0.14715	18.3823
Eda	Eda-chrX:97170927-97596098:1	1.1161	1.7045	1.60181	1.58241	0.0863316	0.077123	1.5012	0.0817273	18.3685
Egr1	Egr1-chr18:35020860-35024609:1	0.941081	1.06764	1.06413	0.401827	0.0600836	0.0345052	0.868669	0.0472944	18.3673
AK153645	AK153645-chr1:145451230-145453737:-1	4.44617	3.54956	4.09649	3.77345	0.220786	0.211324	3.96642	0.216055	18.3584
Zfp710	Zfp710-chr7:87169699-87237636:1	4.09316	3.99352	3.33241	3.18084	0.292689	0.105055	3.64998	0.198872	18.3535
Alg13	Alg13-chrX:140752508-140808990:1	4.60788	3.45694	4.20191	1.25877	0.215899	0.1526	3.38138	0.18425	18.3521
Tmem64	Tmem64-chr4:15192966-15213899:1	35.2916	34.3324	35.3168	41.9294	1.87298	2.1286	36.7175	2.00079	18.3515
Chst3	Chst3-chr10:59644275-59682007:-1	0.762344	0.864867	1.00569	0.126587	0.0425881	0.0326104	0.689872	0.0375992	18.348
BC059842	BC059842-chr4:118035349-118046943:-1	1.33262	1.25986	1.25571	1.1064	0.0496308	0.0855069	1.23865	0.0675688	18.3316
Cwf19l2	Cwf19l2-chr9:3404084-3479235:1	1.43931	1.44626	1.767	3.64641	0.110272	0.116101	2.07475	0.113186	18.3303
Dap	Dap-chr15:31154139-31204092:1	6.69278	5.0619	5.36057	6.39016	0.49852	0.143147	5.87635	0.320833	18.3159
CMAH	CMAH-chr13:24508771-24569153:1	0.0890662	0.101044	0.0503558	0.177473	0	0.0114298	0.104485	0.0057149	18.2829
Cmah	Cmah-chr13:24419288-24569153:1	0.0767373	0.0870572	0.0433854	0.152906	0	0.00984764	0.0900215	0.00492382	18.2829
AK082553	AK082553-chrX:51000098-51019754:-1	1.14616	0.433434	0.864015	1.14192	0	0.0980574	0.896381	0.0490287	18.2828
Bcl7a	Bcl7a-chr5:123794456-123824091:1	0.461854	0.523966	0.406188	0.409016	0.0229345	0.0263419	0.450256	0.0246382	18.2747
AK015395	AK015395-chr18:83025285-83028553:1	0.464567	0.527043	1.05062	2.31423	0	0.119235	1.08912	0.0596175	18.2684
mKIAA0327	mKIAA0327-chr18:37984012-38001525:1	15.1638	12.3707	13.486	9.67567	0.95182	0.437294	12.674	0.694557	18.2477
Pcdhgc5	Pcdhgc5-chr18:37979199-38001525:1	7.80901	6.37065	6.94498	4.98275	0.490166	0.225197	6.52685	0.357681	18.2477
Pcdhgb6	Pcdhgb6-chr18:37901747-38001525:1	7.84903	6.4033	6.98057	5.00829	0.492678	0.226351	6.5603	0.359514	18.2477
Fyco1	Fyco1-chr9:123677231-123761019:-1	6.16418	5.94419	5.92463	4.83631	0.241052	0.385634	5.71733	0.313343	18.2462
Tmeff1	Tmeff1-chr4:48598064-48676002:1	20.6078	23.7624	22.5382	21.2046	1.24561	1.17055	22.0283	1.20808	18.2341
Npnt	Npnt-chr3:132545658-132613254:-1	2.49121	1.47456	1.83714	2.26616	0.193629	0.0277996	2.01727	0.110714	18.2205
Cybrd1	Cybrd1-chr2:70956110-70980982:1	0.634409	0.719726	0.627688	0.790074	0.035441	0.0407066	0.692974	0.0380738	18.2008
AK018937	AK018937-chr8:34841009-34842285:-1	2.91873	4.96687	4.12544	0.72698	0.163054	0.187279	3.18451	0.175166	18.1799
Gatad2a	Gatad2a-chr8:72430967-72520277:-1	14.3887	15.1334	14.321	15.6047	0.88755	0.750136	14.8619	0.818843	18.1499
Ube2h	Ube2h-chr6:30161288-30254538:-1	14.0835	14.017	13.9709	18.2493	0.752981	0.909205	15.0802	0.831093	18.145
AK006051	AK006051-chr11:74985976-74991134:1	0	0.494242	0	3.03828	0.0973507	0	0.883132	0.0486753	18.1433
2310015A10Rik	2310015A10Rik-chr12:81221532-81233830:-1	2.58646	2.46103	2.07556	2.74314	0.186441	0.0856566	2.46655	0.136049	18.1298
Npr3	Npr3-chr15:11769651-11837041:-1	2.51659	2.47436	2.71916	0.780039	0.162458	0.0717671	2.12254	0.117112	18.1239
Wars2	Wars2-chr3:98945012-99024125:1	0.837351	0.738858	0.841631	2.96622	0.124742	0.0238793	1.34602	0.0743107	18.1133
Gpr161	Gpr161-chr1:167225896-167251981:1	0.775587	1.09986	0.876995	0.386357	0.0866558	0	0.784701	0.0433279	18.1107
AK031819	AK031819-chr1:9710619-9714417:-1	10.3277	10.8533	10.9405	8.55651	0.510149	0.613846	10.1695	0.561998	18.0953
Pcdhgc4	Pcdhgc4-chr18:37974732-38001525:1	7.39996	6.06315	6.78698	4.66929	0.477703	0.211029	6.22984	0.344366	18.0908
Pcdhgb1	Pcdhgb1-chr18:37840111-38001525:1	8.35178	6.76782	7.472	5.3034	0.512714	0.259111	6.97375	0.385912	18.0708
Atxn2	Atxn2-chr5:122161617-122264958:1	5.17174	5.76248	5.43023	4.87655	0.350828	0.23703	5.31025	0.293929	18.0664
Mid1	Mid1-chrX:166123178-166428728:1	2.14376	2.11483	2.00248	2.04296	0.0624837	0.167457	2.07601	0.11497	18.0569
AK204442	AK204442-chr14:21516731-21520235:1	2.47447	3.74299	3.06448	1.87833	0.157983	0.151213	2.79006	0.154598	18.0472
Ppap2c	Ppap2c-chr10:78989173-78996531:-1	1.4	1.05885	1.58305	0	0.0521404	0.059887	1.01048	0.0560137	18.0398
Odz4	Odz4-chr7:103359146-104057063:1	2.84879	3.06401	3.09576	0.810925	0.148812	0.123444	2.45487	0.136128	18.0336
Cnih2	Cnih2-chr19:5092870-5098417:-1	0.653998	0.370975	0.369755	1.62894	0	0.0839272	0.755917	0.0419636	18.0137
Lmtk2	Lmtk2-chr5:144861304-144949072:1	8.09305	7.3336	8.51812	6.69388	0.420837	0.431107	7.65966	0.425972	17.9816
Pcdhgb4	Pcdhgb4-chr18:37880207-38001525:1	8.29317	6.795	7.39781	5.23289	0.535364	0.236502	6.92972	0.385933	17.9558
Zmat3	Zmat3-chr3:32233715-32264586:-1	4.29877	4.09417	3.66063	4.81159	0.320199	0.149833	4.21629	0.235016	17.9404
Abhd2	Abhd2-chr7:86418151-86506486:1	3.56736	3.90511	4.10456	4.86357	0.153837	0.305198	4.11015	0.229518	17.9078
AK050586	AK050586-chr9:78023720-78026685:1	3.43213	4.86712	5.82133	0.284952	0.255647	0.146814	3.60138	0.201231	17.8968
B930041F14Rik	B930041F14Rik-chr4:155068580-155070591:1	3.9001	2.32874	4.64215	1.84057	0.091738	0.263419	3.17789	0.177579	17.8957
Zxda	Zxda-chrX:92036623-92043627:-1	6.54433	7.15688	6.86667	4.28799	0.316192	0.378301	6.21397	0.347246	17.895
C330019G07Rik	C330019G07Rik-chr5:33131855-33196878:-1	13.2758	13.2397	13.1075	12.4073	0.700083	0.75384	13.0076	0.726962	17.8931
AK160408	AK160408-chr5:9118106-9120832:1	1.21159	1.03089	1.0275	2.11243	0.0338425	0.116612	1.3456	0.0752271	17.8872
Arhgap21	Arhgap21-chr2:20769545-20889347:-1	2.84945	3.42662	3.47978	1.98723	0.152817	0.175521	2.93577	0.164169	17.8827
Pcdhga7	Pcdhga7-chr18:37874487-38001525:1	7.88946	6.43629	7.01653	5.21072	0.515025	0.227517	6.63825	0.371271	17.8798
Lhcgr	Lhcgr-chr17:89115822-89191315:-1	4.2987	4.69278	4.4022	2.66664	0.199366	0.249804	4.01508	0.224585	17.8778
Plscr4	Plscr4-chr9:92352215-92387353:1	1.24636	1.02835	1.40933	1.24175	0.0506384	0.0872428	1.23145	0.0689406	17.8624
Rtf1	Rtf1-chr2:119500803-119561142:1	8.32376	8.33811	8.01029	9.43983	0.45511	0.5	8.528	0.477555	17.8576
Clic6	Clic6-chr16:92498391-92541485:1	0.441357	1.00142	0.623831	2.8582	0.0246563	0.113278	1.2312	0.0689672	17.852
GODZ	GODZ-chr9:122975277-123022322:-1	7.15586	7.88289	7.27061	8.26592	0.386241	0.470244	7.64382	0.428242	17.8493
Pofut1	Pofut1-chr2:153067267-153095984:1	7.82017	8.57776	8.20755	5.25153	0.415148	0.421383	7.46425	0.418266	17.8457
Sdk2	Sdk2-chr11:113642103-113927264:-1	0.206521	0.234294	0.233523	0.411512	0.00922977	0.0212021	0.271463	0.0152159	17.8407
Cycs	Cycs-chr6:50512561-50516472:-1	2.97025	1.99119	2.28996	2.15218	0.0905085	0.173259	2.3509	0.131884	17.8255
AW555464	AW555464-chr12:113960384-113984801:1	6.90407	7.40917	8.0881	12.2698	0.430865	0.542771	8.66777	0.486818	17.805
4933426M11Rik	4933426M11Rik-chr12:81891545-81981819:1	21.314	19.8093	19.4661	28.3407	1.28229	1.22033	22.2325	1.25131	17.7674
mKIAA2037	mKIAA2037-chr5:100888604-100914873:-1	16.2299	16.062	19.9139	11.3533	1.0803	0.70903	15.8898	0.894665	17.7606
HDAC7	HDAC7-chr15:97623111-97624875:-1	1.83207	0.890764	1.47972	0.260754	0.0584844	0.0671736	1.11583	0.062829	17.7597
Usp22	Usp22-chr11:60965282-60988560:-1	25.1965	25.1042	25.2319	21.5832	1.35046	1.38406	24.279	1.36726	17.7574
Kcnb1	Kcnb1-chr2:166928882-167015603:-1	0.515734	0.468074	0.466533	0.308295	0.0230491	0.0264735	0.439659	0.0247613	17.7559
Pcdhga2	Pcdhga2-chr18:37828758-38001525:1	8.18903	6.60645	7.20203	5.16718	0.508308	0.256885	6.79117	0.382597	17.7502
Erc1	Erc1-chr6:119520813-119798167:-1	5.70002	5.84845	5.92399	5.80418	0.365258	0.29044	5.81916	0.327849	17.7495
Doc2b	Doc2b-chr11:75582591-75609558:-1	1.84853	1.54525	1.76019	1.35703	0.108703	0.0749117	1.62775	0.0918071	17.7301
1700024P16Rik	1700024P16Rik-chr4:104586060-104689467:1	3.04236	3.73913	3.87017	3.28368	0.198287	0.195212	3.48383	0.196749	17.707
Efnb2	Efnb2-chr8:8617438-8660772:-1	3.05997	3.25451	2.8113	5.81146	0.299152	0.122714	3.73431	0.210933	17.7038
A730017C20Rik	A730017C20Rik-chr18:59222034-59236613:1	2.55332	2.8967	2.64657	18.655	0.427922	0.327666	6.68791	0.377794	17.7025
Hpse	Hpse-chr5:101108504-101148701:-1	0.711864	0.807598	1.07325	4.25537	0.13256	0.060902	1.71202	0.0967312	17.6988
Pcdhgb7	Pcdhgb7-chr18:37911432-38001525:1	8.10876	6.61519	7.21156	5.17402	0.508981	0.257225	6.77738	0.383103	17.6908
Prkar2a	Prkar2a-chr9:108594473-108651841:1	5.31584	4.40708	4.04579	6.82389	0.319812	0.262376	5.14815	0.291094	17.6855
mel1	mel1-chr4:153690233-153708960:-1	0.79243	0.898998	0.977499	0.430634	0.0321955	0.0554683	0.77489	0.0438319	17.6787
AB346227	AB346227-chr4:126009979-126015410:-1	4.33376	5.00284	5.58818	4.84796	0.305816	0.253682	4.94319	0.279749	17.6701
9030409G11Rik	9030409G11Rik-chr4:141658304-141795315:-1	2.24792	2.1677	2.03347	4.59118	0.12558	0.187509	2.76007	0.156544	17.6313
Rps6ka2	Rps6ka2-chr17:7374463-7507663:1	14.5154	14.3873	12.7851	18.1912	0.973075	0.72549	14.9697	0.849282	17.6263
Hmox1	Hmox1-chr8:77617516-77624491:1	1.83439	1.18919	0.888959	0.522171	0.0585587	0.0672589	1.10868	0.0629088	17.6236
Bnc2	Bnc2-chr4:83918445-84320989:-1	2.65183	2.43789	2.48157	1.09325	0.0817345	0.164287	2.16613	0.12301	17.6093
Csdc2	Csdc2-chr15:81767188-81781370:1	7.29799	6.02142	6.93936	6.44472	0.333573	0.425703	6.67587	0.379638	17.5848
AK078772	AK078772-chr2:152460553-152463731:1	0.649575	0.736932	0.440705	0.517736	0	0.0666876	0.586237	0.0333438	17.5816
AK150559	AK150559-chr1:64079441-64082159:-1	4.40493	4.48035	4.63737	1.66465	0.237594	0.194925	3.79682	0.21626	17.5568
Fam155a	Fam155a-chr8:9206009-9771022:-1	1.01253	0.7658	1.01771	0.112087	0.0251399	0.0577499	0.727031	0.0414449	17.5421
Glrx2	Glrx2-chr1:145586478-145596807:1	2.73655	2.11111	2.35171	2.61736	0.195682	0.0842831	2.45418	0.139982	17.5321
Syt13	Syt13-chr2:92755257-92796207:1	0.990936	1.49893	0.996001	1.20666	0.0492074	0.0847774	1.17313	0.0669924	17.5114
Gatc	Gatc-chr5:115783250-115791169:-1	2.55656	2.90037	3.67923	2.31554	0.20774	0.119302	2.86292	0.163521	17.508
Gigyf2	Gigyf2-chr1:89223572-89347384:1	7.71414	6.66362	7.0402	10.7676	0.507512	0.41206	8.04639	0.459786	17.5003
Wif1	Wif1-chr10:120471059-120537697:1	0.347789	0.394561	0.589895	1.38601	0.0777166	0	0.679563	0.0388583	17.4882
mKIAA0428	mKIAA0428-chr3:60305173-60433669:1	14.6904	15.9084	13.9685	9.8682	0.67146	0.885476	13.6089	0.778468	17.4816
D10Wsu102e	D10Wsu102e-chr10:82822965-82831579:1	14.2414	13.7531	15.5711	26.8529	1.07832	0.936449	17.6046	1.00738	17.4756
Dram1	Dram1-chr10:87785548-87819819:-1	2.79551	2.50379	2.32918	3.22492	0.197268	0.113288	2.71335	0.155278	17.4741
Trak1	Trak1-chr9:121206651-121384035:1	5.38537	5.39781	5.02532	5.93843	0.32714	0.295227	5.43673	0.311183	17.4711
Gm6787	Gm6787-chrX:7674212-7683826:1	1.13618	0.96673	0.963549	1.69795	0.0634721	0.0729023	1.1911	0.0681872	17.4681
Dixdc1	Dixdc1-chr9:50470857-50547551:-1	2.93225	3.43936	2.97846	7.03115	0.277643	0.191336	4.0953	0.234489	17.4648
Rlim	Rlim-chrX:101152505-101176622:-1	20.9972	21.5523	21.1673	32.0432	1.40264	1.34015	23.94	1.37139	17.4567
Tmem151b	Tmem151b-chr17:45678888-45686625:-1	0.340548	0.386346	0.288806	0.508931	0	0.0437023	0.381158	0.0218512	17.4434
Nfib	Nfib-chr4:81936076-82151211:-1	4.77541	4.55347	4.37285	1.60537	0.183307	0.255657	3.82677	0.219482	17.4355
Hs6st1	Hs6st1-chr1:36125244-36163290:1	18.7677	17.1341	16.9521	6.63841	0.794093	0.912073	14.8731	0.853083	17.4345
Atat1	Atat1-chr17:36034540-36047012:-1	1.2069	1.09536	1.09176	2.5251	0.107877	0.0619521	1.47978	0.0849144	17.4267
Pcdhga4	Pcdhga4-chr18:37845053-38001525:1	8.19444	6.71411	7.30974	5.1706	0.52899	0.257055	6.84722	0.393022	17.422
Pcdhga5	Pcdhga5-chr18:37854154-38001525:1	8.09269	6.70524	7.30009	5.25436	0.528292	0.256715	6.83809	0.392503	17.4218
Atrnl1	Atrnl1-chr19:57685523-58207829:1	4.2034	3.98577	4.32736	10.8759	0.35048	0.322042	5.8481	0.336261	17.3916
Pml	Pml-chr9:58064986-58097592:-1	1.04557	1.11205	1.40396	1.30212	0.073013	0.0670886	1.21592	0.0700508	17.3577
Tnik	Tnik-chr3:28162135-28569506:1	5.44005	5.35296	5.20981	6.3601	0.359727	0.284946	5.59073	0.322336	17.3444
Pank3	Pank3-chr11:35582996-35604786:1	29.1035	29.2004	29.0409	27.9901	1.64152	1.68391	28.8337	1.66271	17.3413
AK040705	AK040705-chr11:61678716-61681559:-1	3.49193	2.52098	2.51268	4.11154	0.283746	0.0814758	3.15928	0.182611	17.3006
Pcdhga6	Pcdhga6-chr18:37866882-38001525:1	8.09269	6.60208	7.19727	5.16377	0.54861	0.233377	6.76395	0.390994	17.2994
N4bp2l1	N4bp2l1-chr5:151374217-151397099:-1	4.21559	3.76804	4.47788	4.19998	0.285458	0.196721	4.16537	0.241089	17.2773
Twsg1	Twsg1-chr17:66271311-66300526:-1	19.7859	19.6066	19.2681	14.5632	1.06473	1.0571	18.3059	1.06091	17.2549
C130039O16Rik	C130039O16Rik-chr12:85490122-85559830:-1	1.40133	1.4626	1.20426	0.446765	0.087679	0.0431596	1.12874	0.0654193	17.2539
Kif5c	Kif5c-chr2:49474833-49630297:1	1.44912	1.64401	1.3655	3.00783	0.10794	0.10848	1.86661	0.10821	17.25
Pcdhga10	Pcdhga10-chr18:37906841-38001525:1	8.1034	6.61082	7.20679	5.1706	0.52899	0.257055	6.7729	0.393022	17.2329
Pcdhga11	Pcdhga11-chr18:37915426-38001525:1	7.79907	6.36254	6.93613	4.97641	0.509124	0.247401	6.51854	0.378262	17.2329
Pcdhga8	Pcdhga8-chr18:37885359-38001525:1	7.77268	6.34102	6.91267	4.95957	0.507401	0.246564	6.49648	0.376982	17.2329
Rab4a	Rab4a-chr8:126329895-126359190:1	7.01983	7.96388	7.60694	0.58282	0.522881	0.150142	5.79337	0.336511	17.216
AK141672-chrM	AK141672-chrM:9202-9887:-1	4.21429	3.41503	2.72303	29.3908	0.538125	0.618076	9.93578	0.5781	17.1869
AK138907	AK138907-chr8:71689643-71708113:-1	1.38901	0.525271	0.785314	1.38387	0	0.118834	1.02087	0.059417	17.1814
Tcf7l2	Tcf7l2-chr19:55816299-56008144:1	0.715063	0.927117	0.750804	0.915962	0.0570668	0.0393272	0.827236	0.048197	17.1636
BC048731	BC048731-chr7:134704761-134708779:1	7.27601	7.46837	7.44379	5.1779	0.619386	0.177852	6.84152	0.398619	17.163
AK044410	AK044410-chr1:72283038-72312709:1	0.50091	0.852411	0.566404	0	0.0559663	0	0.479931	0.0279832	17.1507
Epb4.9	Epb4.9-chr14:71003477-71035784:-1	0.252214	0.429198	0.285191	0	0.0281797	0	0.241651	0.0140898	17.1507
Vmn2r68-ps	Vmn2r68-ps-chr7:92370027-92386213:-1	0.323161	0.733242	0.365415	0	0	0.041471	0.355454	0.0207355	17.1423
Ppargc1a	Ppargc1a-chr5:51845487-51945159:-1	0.255569	0.217454	0.505724	0	0.0285546	0	0.244687	0.0142773	17.1382
PGC-1v	PGC-1v-chr5:51845487-51945159:-1	0.254349	0.216416	0.50331	0	0.0284183	0	0.243519	0.0142092	17.1382
Ap1s1	Ap1s1-chr5:137510863-137521929:-1	16.1707	14.6763	16.4565	8.37763	0.794967	0.83007	13.9203	0.812519	17.1323
BSAC2A	BSAC2A-chr11:64990071-64995658:-1	0.222043	0.251904	0.502151	0	0	0.0284946	0.244024	0.0142473	17.1278
Pfkfb2	Pfkfb2-chr1:132566778-132625829:-1	3.34106	3.87652	3.26273	6.58171	0.186647	0.311822	4.2655	0.249235	17.1144
Lonrf3	Lonrf3-chrX:33868403-33906850:1	27.9405	29.2153	27.9682	45.2288	2.02432	1.78953	32.5882	1.90692	17.0894
Erbb4	Erbb4-chr1:68086539-69154632:-1	0.287805	0.761856	0.325436	1.14696	0	0.0738676	0.630513	0.0369338	17.0714
Tmem47	Tmem47-chrX:78315982-78343213:1	4.65409	5.73912	5.14821	3.22564	0.316521	0.233709	4.69177	0.275115	17.0538
AK163710	AK163710-chr17:6106436-6138791:1	24.6512	23.7923	24.5461	43.8047	1.39769	2.03029	29.1986	1.71399	17.0355
Cytip	Cytip-chr2:57981549-58047941:-1	1.4476	1.53279	1.85512	3.36522	0.129391	0.111462	2.05018	0.120427	17.0244
Cox15	Cox15-chr19:43807743-43827489:-1	2.15194	2.24603	2.04398	0.68607	0.0769391	0.132555	1.782	0.104747	17.0124
Sgpp1	Sgpp1-chr12:76815234-76836715:-1	11.8109	14.0476	12.2781	12.7161	0.787517	0.708948	12.7132	0.748233	16.991
Wipf2	Wipf2-chr11:98724911-98766891:1	3.21083	3.21046	2.83068	2.87363	0.133769	0.223481	3.0314	0.178625	16.9707
Mbp	Mbp-chr18:82644514-82755028:1	0.18443	0.209233	0.139029	1.46998	0.027475	0.031557	0.500667	0.029516	16.9626
Evi5	Evi5-chr5:108173813-108304125:-1	12.1058	12.5773	12.4639	12.5054	0.811546	0.654119	12.4131	0.732833	16.9385
Asph	Asph-chr4:9376231-9596490:-1	1.00124	1.0745	0.948565	0.997537	0.0423286	0.0763989	1.00546	0.0593638	16.9373
Slc4a7	Slc4a7-chr14:15535538-15632456:1	11.1636	12.0785	10.4025	8.7536	0.681394	0.570392	10.5995	0.625893	16.9351
Myst4	Myst4-chr14:22319075-22491354:1	1.60635	1.36679	1.62718	2.46729	0.0972166	0.11166	1.7669	0.104438	16.9181
Sema4d	Sema4d-chr13:51796616-51889012:-1	1.5303	1.3276	1.11966	0.986525	0.100576	0.0462075	1.24102	0.0733917	16.9096
Mtm1	Mtm1-chrX:68463941-68568469:1	1.30708	1.48286	1.34758	4.55785	0.128859	0.12827	2.17384	0.128564	16.9086
Lrrn4	Lrrn4-chr2:132694251-132706597:-1	3.68432	2.42698	3.22532	2.36818	0.132789	0.213525	2.9262	0.173157	16.8991
Fam190b	Fam190b-chr14:37688121-37754449:-1	9.30801	9.25611	8.57596	12.2502	0.487891	0.678353	9.84758	0.583122	16.8877
AK171985	AK171985-chr4:83109828-83113122:1	0.502841	1.33108	0.568588	0.500979	0	0.086039	0.725873	0.0430195	16.8731
Zfp239	Zfp239-chr6:117813094-117822783:1	1.02773	1.16594	1.1621	0.292549	0.0328078	0.0753644	0.912081	0.0540861	16.8635
Frk	Frk-chr10:34203205-34331035:1	0.158633	0.089983	0.358748	0.0790226	0	0.0203572	0.171597	0.0101786	16.8585
Sorcs3	Sorcs3-chr19:48280514-48879994:1	0.219915	0.24949	0.0828896	0	0.0163806	0	0.138074	0.00819031	16.8581
Bmp8b	Bmp8b-chr4:122782407-122809339:1	0.353193	0.400691	0.133124	0	0.026308	0	0.221752	0.013154	16.8581
Mir546	Mir546-chr10:126435495-126435615:1	13.6529	15.489	19.2975	6.80117	0.762715	0.876033	13.8101	0.819374	16.8545
Tbcel	Tbcel-chr9:42220399-42280308:-1	15.9785	15.3591	15.0415	20.8598	0.984973	1.0101	16.8097	0.997537	16.8512
Syt12	Syt12-chr19:4445907-4477142:-1	0.25206	0.428937	0.142508	0.125563	0.0281625	0	0.237267	0.0140812	16.8499
Lrfn1	Lrfn1-chr7:29237003-29252566:1	0.395847	0.299388	0.298403	0	0.0294851	0	0.248409	0.0147426	16.8498
Atp1b1	Atp1b1-chr1:166367397-166388485:-1	30.8642	29.5982	28.1511	8.49444	1.21934	1.66309	24.277	1.44121	16.8448
Aqp5	Aqp5-chr15:99421458-99425259:1	0.26628	0.60418	0.602192	0.530587	0.0595026	0	0.50081	0.0297513	16.8332
BC046251	BC046251-chr7:72726916-72763756:1	0.224518	0.127356	0.38081	0.111843	0.0250852	0	0.211132	0.0125426	16.8332
AK149279	AK149279-chr7:72726916-72763756:1	0.163662	0.0928357	0.277591	0.0815278	0.0182858	0	0.153904	0.0091429	16.8332
Mtap6	Mtap6-chr7:106415956-106485646:1	0.472772	0.536352	0.687326	0.403732	0.0452764	0.0173344	0.525046	0.0313054	16.7717
Chm	Chm-chrX:110154200-110299123:-1	1.44257	1.34777	1.53524	1.7754	0.0948104	0.0871173	1.52524	0.0909639	16.7676
Brd4	Brd4-chr17:32333218-32421665:-1	3.30151	2.68546	2.32443	2.97897	0.208797	0.127903	2.82259	0.16835	16.7662
Dennd1b	Dennd1b-chr1:140860285-141072618:1	6.89997	6.4494	6.91888	8.73354	0.475164	0.389829	7.25045	0.432496	16.7642
AK148321	AK148321-chr4:88941083-89185311:1	1.39729	0.905832	0.902852	0	0.0446053	0.0512325	0.801494	0.0479189	16.7261
Sec20	Sec20-chr17:26918023-26922877:1	1.11751	0.724456	0.722072	0	0.0356739	0.0409741	0.64101	0.038324	16.7261
Syn3	Syn3-chr10:85511490-85961640:-1	0.133527	0.10099	0.100657	0.0221721	0.00497297	0.00571182	0.0893366	0.0053424	16.7222
BC034252	BC034252-chr5:69964115-69965890:1	0.93018	0.527637	1.5777	0.695052	0.0519642	0.0596847	0.932643	0.0558245	16.7067
Txnrd1	Txnrd1-chr10:82296695-82360468:1	9.84554	10.1225	9.85721	4.59801	0.504183	0.526446	8.6058	0.515315	16.7001
Gapdhs	Gapdhs-chr7:31305306-31528699:-1	0.262222	0.297487	0.296508	7.83754	0.0585958	0.201905	2.17344	0.13025	16.6866
Soat1	Soat1-chr1:158358238-158404458:-1	48.0465	46.1657	46.3367	41.3249	2.75988	2.69352	45.4685	2.7267	16.6753
Sepp1	Sepp1-chr15:3220766-3230507:1	33.3606	28.3324	28.6606	51.4338	2.29055	1.96119	35.4469	2.12587	16.674
Chd3	Chd3-chr11:69156774-69182927:-1	7.52607	6.73085	7.45411	8.20971	0.405097	0.493482	7.48018	0.44929	16.6489
Slc9a1	Slc9a1-chr4:132925686-132979612:1	1.88298	2.33966	2.02779	2.14401	0.160293	0.0920538	2.09861	0.126173	16.6328
Tpp1	Tpp1-chr7:112893360-112900720:-1	6.69072	6.99904	7.66379	3.98225	0.427172	0.334526	6.33395	0.380849	16.6312
Hr	Hr-chr14:70953862-70973348:1	1.43167	1.28227	1.61887	0	0.0336758	0.0966977	1.0832	0.0651867	16.6169
Efr3b	Efr3b-chr12:3962553-4038914:-1	0.693906	0.715659	0.499313	0.50279	0.0563852	0.0161906	0.602917	0.0362879	16.6148
Kiaa1737	Kiaa1737-chr12:88287992-88306313:1	10.7815	11.3499	9.99459	11.3222	0.759665	0.548448	10.8621	0.654056	16.6072
4930511M06Rik	4930511M06Rik-chr18:57533108-57712050:-1	0.209751	0.237959	0.237176	0.208974	0	0.0269172	0.223465	0.0134586	16.6039
Cxcl12	Cxcl12-chr6:117118552-117131385:1	4.7869	4.90722	4.95629	5.80345	0.335079	0.281246	5.11347	0.308162	16.5934
Cacna1c	Cacna1c-chr6:118542313-119146426:-1	1.4482	1.54338	1.43906	0.787001	0.0784516	0.0788439	1.30441	0.0786477	16.5855
Ankrd57	Ankrd57-chr10:58684669-58689180:1	14.2793	11.4228	12.2132	15.2295	0.756798	0.845745	13.2862	0.801271	16.5814
Fam168a	Fam168a-chr7:107855215-107990143:1	6.68548	6.30865	5.72269	3.23698	0.293201	0.368835	5.48845	0.331018	16.5805
Prkd3	Prkd3-chr17:79348744-79420155:-1	7.14583	5.84574	6.59605	6.29604	0.456228	0.324388	6.47092	0.390308	16.579
1700030C10Rik	1700030C10Rik-chr12:20810252-20821639:-1	0.958237	0.815328	1.08353	0.954688	0.0535316	0.0614849	0.952945	0.0575083	16.5706
Pcdhgb2	Pcdhgb2-chr18:37849512-38001525:1	8.02981	6.478	7.16289	5.06671	0.578174	0.228991	6.68435	0.403582	16.5626
Prdm1	Prdm1-chr10:44156980-44248306:-1	0.228051	0.17248	0.0859562	0.0757354	0.0169866	0	0.140556	0.00849332	16.5489
Aif1l	Aif1l-chr2:31805822-31828961:1	0.419573	0.317333	0.158144	0.13934	0.0312524	0	0.258598	0.0156262	16.5489
Mtap7	Mtap7-chr10:19868725-20001395:1	7.10436	6.87768	6.96216	14.4392	0.656179	0.413303	8.84585	0.534741	16.5423
4933433C11Rik	4933433C11Rik-chr2:25068078-25070149:-1	0.520807	0.590847	0.294451	0.518878	0.0581894	0	0.481246	0.0290947	16.5407
BC048859	BC048859-chr15:84615811-84620383:-1	1.26438	1.2295	1.22545	1.34967	0.0605435	0.0927181	1.26725	0.0766308	16.5371
FLRG	FLRG-chr10:79243325-79245374:1	6.56807	6.85525	7.42684	9.42299	0.645784	0.26972	7.56829	0.457752	16.5336
Pcqap	Pcqap-chr16:17678059-17723022:-1	1.18225	1.19222	1.48537	1.76681	0.102738	0.06743	1.40666	0.0850842	16.5326
St8sia3	St8sia3-chr18:64414012-64435797:1	0.197293	0.223826	0.223089	0.327604	0.0293912	0	0.242953	0.0146956	16.5323
Olig1	Olig1-chr16:91270013-91272183:1	0.38047	0.647455	0.860433	4.3592	0.0425097	0.146476	1.56189	0.094493	16.5292
Snx12	Snx12-chrX:98293124-98417901:-1	4.21859	3.98827	4.77017	5.74406	0.314227	0.252639	4.68027	0.283433	16.5128
Chic1	Chic1-chrX:100551814-100591456:1	2.45534	2.21578	2.39778	1.89029	0.0997578	0.171869	2.2398	0.135813	16.4917
Csf2rb2	Csf2rb2-chr15:78112939-78136032:-1	1.43061	1.21725	1.31435	0.0890822	0.0999009	0.0229487	1.01283	0.0614248	16.4889
Tmcc3	Tmcc3-chr10:93977601-94053698:1	6.31177	5.80804	5.94753	8.10504	0.47014	0.323994	6.54309	0.397067	16.4786
Tgfbrap1	Tgfbrap1-chr1:43104113-43155481:-1	1.92642	2.27469	2.04493	1.88011	0.105422	0.141266	2.03154	0.123344	16.4705
Mpv17l	Mpv17l-chr16:13903253-13949449:1	1.19089	1.21594	0.807958	3.44079	0.0798343	0.122261	1.66389	0.101047	16.4664
Tab2	Tab2-chr10:7625445-7675920:-1	5.88897	5.91427	5.13067	11.6381	0.496175	0.371669	7.14301	0.433922	16.4615
Mpzl2	Mpzl2-chr9:44850426-44862125:1	6.42102	6.11901	7.69621	1.40739	0.229573	0.428483	5.41091	0.329028	16.4451
Lypla1	Lypla1-chr1:4797973-4836815:1	3.5017	3.2916	3.50703	3.58841	0.26828	0.15407	3.47218	0.211175	16.4422
Hsd3b6	Hsd3b6-chr3:98609426-98618365:-1	5.95893	6.24029	5.9606	26.9442	0.665788	0.705882	11.276	0.685835	16.4413
Pcdhga3	Pcdhga3-chr18:37833988-38001525:1	7.83564	6.39238	6.96866	5.17518	0.531185	0.271158	6.59297	0.401171	16.4343
Xpr1	Xpr1-chr1:157122786-157264573:-1	9.87501	10.1846	9.4405	5.0981	0.511543	0.541463	8.64955	0.526503	16.4283
Grip1	Grip1-chr10:118891369-119524315:1	0.735137	0.3336	0.498754	1.83104	0.0657091	0.0377358	0.849632	0.0517225	16.4267
Coro2a	Coro2a-chr4:46549808-46614800:-1	2.11513	2.06364	2.05685	2.73948	0.13234	0.141145	2.24377	0.136743	16.4087
Tmbim6	Tmbim6-chr15:99223377-99240479:1	102.55	108.151	106.295	85.2888	6.25573	6.01284	100.571	6.13429	16.3949
Pmp22	Pmp22-chr11:62945011-62973047:1	9.17268	7.54454	9.59411	2.05621	0.512429	0.353137	7.09189	0.432783	16.3867
Galnt2	Galnt2-chr8:126755293-126869621:1	15.8769	17.6701	16.9302	9.71111	0.830821	1.00584	15.0471	0.91833	16.3852
Pcdhgb5	Pcdhgb5-chr18:37890807-38001525:1	8.12489	6.62835	7.22591	5.18431	0.571193	0.257737	6.79086	0.414465	16.3847
Ak3	Ak3-chr19:29095321-29122391:-1	25.3715	26.2288	23.7659	35.2988	1.64381	1.73391	27.6663	1.68886	16.3816
Smad4	Smad4-chr18:73798666-73863394:-1	10.0135	10.9639	8.95292	7.88836	0.468337	0.687341	9.45468	0.577839	16.3621
AK155239	AK155239-chr11:97505439-97521680:-1	1.41855	1.83922	2.52061	0.807597	0.0452838	0.156035	1.64649	0.10066	16.357
Slc35c1	Slc35c1-chr2:92292921-92300674:-1	2.41149	1.87186	2.58328	1.89676	0.170169	0.0977259	2.19085	0.133948	16.356
Mgat5b	Mgat5b-chr11:116780176-116848257:1	0.27681	0	0.313003	0.183856	0	0.0236819	0.193417	0.0118409	16.3346
Irgq	Irgq-chr7:25315666-25323618:1	2.94522	2.73379	3.48169	4.33478	0.224364	0.188979	3.37387	0.206672	16.3248
Arl15	Arl15-chr13:114584715-114947668:1	1.05837	1.06729	0.797836	2.34323	0.13139	0.0301822	1.31668	0.0807862	16.2983
Lims1	Lims1-chr10:57786213-57887438:1	10.5286	10.4514	12.0912	10.0798	0.606556	0.717785	10.7878	0.662171	16.2915
mKIAA1870	mKIAA1870-chr4:62895319-62996023:1	0.175695	0.199323	0.132445	0.408436	0.0130868	0.0150312	0.228975	0.014059	16.2867
Kcnc3	Kcnc3-chr7:51846255-51860120:1	0.326547	0.0926155	0.369243	0.488006	0.0182424	0.0209528	0.319103	0.0195976	16.2828
Gca	Gca-chr2:62502383-62532165:1	10.4255	10.1175	9.65815	19.3972	0.81398	0.709246	12.3996	0.761613	16.2807
Pdpn	Pdpn-chr4:142857324-142889409:-1	6.30356	3.97294	6.59977	2.55861	0.417359	0.179763	4.85872	0.298561	16.2738
Tril	Tril-chr6:53765461-53770818:-1	1.00205	1.57405	1.30739	0.767956	0.103347	0.039567	1.16286	0.0714568	16.2736
Sept3	Sept3-chr15:82105364-82124871:1	0.482074	0.468776	0.622978	1.64671	0.0461673	0.0530265	0.805134	0.0495969	16.2335
AK145129	AK145129-chr2:118380750-118383296:1	0.324303	0.183958	0.183353	0.484653	0.0362342	0	0.294067	0.0181171	16.2315
AK086149	AK086149-chr6:143777066-143779599:-1	0.162983	0.184902	0.184294	0.649519	0.0364201	0	0.295425	0.01821	16.2232
Anxa8	Anxa8-chr14:34899175-34913753:1	0.221092	0.250825	0.25	0.881093	0.049405	0	0.400753	0.0247025	16.2232
Pmepa1	Pmepa1-chr2:173049965-173102033:-1	2.1876	2.37838	2.47363	0.817311	0.101841	0.140366	1.96423	0.121104	16.2194
Entpd5	Entpd5-chr12:85714806-85749978:-1	11.1378	11.6137	11.7607	11.3413	0.805214	0.609558	11.4634	0.707386	16.2053
Tmem63b	Tmem63b-chr17:45797125-45823166:-1	1.14829	1.44746	1.15416	1.14403	0.0855315	0.0654927	1.22348	0.0755121	16.2025
Greb1	Greb1-chr12:16677420-16807691:-1	0.806542	0.400316	0.683999	0.150667	0.0112643	0.0517515	0.510381	0.0315079	16.1985
2810046L04Rik	2810046L04Rik-chr3:53267738-53285676:1	1.17211	1.23475	0.946686	1.33459	0.0374168	0.10744	1.17203	0.0724282	16.182
Gpd1	Gpd1-chr15:99548023-99555437:1	9.19425	10.0943	10.3964	15.07	0.662754	0.72316	11.1887	0.692957	16.1464
Gcap14	Gcap14-chr14:37688121-37781949:-1	8.87347	8.82399	8.1756	11.6783	0.489594	0.674801	9.38785	0.582198	16.1249
Bend6	Bend6-chr1:33908896-33964465:-1	1.8914	2.4523	2.1387	1.88439	0.120757	0.138698	2.0917	0.129727	16.1238
GpalphaIIb	GpalphaIIb-chr11:102314959-102319747:-1	0.224969	0.250151	0.141896	0.282859	0	0.0279493	0.224969	0.0139746	16.0984
Plekhb1	Plekhb1-chr7:107792409-107810907:-1	0.173457	0.393567	0	0.864071	0	0.0445191	0.357774	0.0222596	16.0728
Foxn3	Foxn3-chr12:100433303-100688283:-1	8.565	9.95384	9.09433	6.76419	0.560173	0.509358	8.59434	0.534765	16.0712
Aatk	Aatk-chr11:119868631-119908458:-1	0.119381	0.0677181	0.134991	0.535227	0.0266768	0	0.214329	0.0133384	16.0686
AK195683	AK195683-chr18:82753802-82754246:1	1.36755	1.55146	1.54636	6.81243	0	0.350993	2.81945	0.175497	16.0655
Txk	Txk-chr5:73087216-73144011:-1	0.814864	0.462225	0.614272	0.202961	0.0303481	0.034857	0.52358	0.0326025	16.0595
Mtap	Mtap-chr4:88783273-88826993:1	1.776	1.83167	2.37334	5.30826	0.144313	0.207193	2.82232	0.175753	16.0584
Ypel2	Ypel2-chr11:86749926-86807263:-1	4.12831	4.97025	3.81069	2.77	0.207094	0.28111	3.91981	0.244102	16.0581
Cdc14b	Cdc14b-chr13:64290579-64376295:-1	4.69884	4.95446	5.00067	5.06696	0.259411	0.354705	4.93023	0.307058	16.0564
B230312A22Rik	B230312A22Rik-chr4:43045381-43059074:-1	1.63611	1.85614	1.85003	2.32864	0.208916	0.0299943	1.91773	0.119455	16.054
Epb4.1l3	Epb4.1l3-chr17:69506149-69639326:1	5.19535	5.20063	5.52908	9.317	0.409746	0.376498	6.31052	0.393122	16.0523
Clec2d	Clec2d-chr6:129130632-129136552:1	14.2883	10.4206	13.0791	1.35575	0.608161	0.611203	9.78594	0.609682	16.0509
B3galt1	B3galt1-chr2:67955769-67960746:1	1.49337	1.60008	1.78244	0.909236	0.0741571	0.106468	1.44628	0.0903128	16.0142
Trim56	Trim56-chr5:137587155-137592076:-1	0.911448	1.16328	1.93241	1.2486	0.0763767	0.0877241	1.31393	0.0820504	16.0138
BC023744	BC023744-chr5:117773654-117805014:1	26.7327	24.6414	25.8592	9.46746	1.26007	1.44728	21.6752	1.35368	16.0121
AK152437	AK152437-chr5:3522764-3525259:1	2.31651	2.81576	3.74199	2.30793	0.221847	0.127404	2.79554	0.174626	16.0088
AK138343	AK138343-chr18:35142578-35162122:1	0.992788	1.31402	0.935497	0.659408	0.0369745	0.0849359	0.975428	0.0609552	16.0024
AK203706	AK203706-chr2:173528165-173528466:1	9.57285	9.30877	7.73179	2.72497	0.916773	0	7.3346	0.458386	16.0009
Ncor2	Ncor2-chr5:125497524-125659583:-1	2.32283	2.5873	2.43553	3.23993	0.179311	0.151754	2.6464	0.165532	15.9872
Tpmt	Tpmt-chr13:47118911-47138585:-1	6.48414	6.75565	7.18231	4.08702	0.325272	0.441525	6.12728	0.383398	15.9815
Dcx	Dcx-chrX:140290384-140367761:-1	0.131581	0.149277	0.223178	0	0.00735073	0.00844285	0.126009	0.00789679	15.957
Gprc5b	Gprc5b-chr7:126115553-126138724:-1	22.7264	23.2977	21.3633	20.3689	1.34609	1.40552	21.9391	1.37581	15.9464
Pcdhgb8	Pcdhgb8-chr18:37921454-38001525:1	7.96641	6.49906	7.08496	5.08319	0.560051	0.275683	6.6584	0.417867	15.9343
AK146694	AK146694-chr17:71317225-71321144:1	0.561332	0.477616	0.158682	2.0972	0.0313586	0.0720353	0.823707	0.051697	15.9334
Gja6	Gja6-chrX:157340047-157344983:-1	7.5761	6.73659	6.4829	5.50803	0.457553	0.367873	6.57591	0.412713	15.9334
Slc6a14	Slc6a14-chrX:21292025-21319482:1	3.61014	3.68608	4.62646	1.5586	0.268906	0.154429	3.37032	0.211667	15.9227
Scrt1	Scrt1-chr15:76346632-76352558:-1	0.102993	0.116843	0	0.513056	0.0230146	0	0.183223	0.0115073	15.9223
AB336819	AB336819-chr10:82843555-82843613:1	7	0	7.91525	34.8704	1.56421	0	12.4464	0.782106	15.914
BC032181	BC032181-chr19:21236421-21238100:-1	0.245833	0	0.277976	1.22461	0.0549336	0	0.437106	0.0274668	15.914
Ddr2	Ddr2-chr1:171902437-172040860:-1	4.65379	4.63316	4.51052	2.83871	0.254677	0.268138	4.15904	0.261408	15.9102
Hapln3	Hapln3-chr7:86261912-86275903:-1	0	0	0.32589	1.72284	0.0644023	0	0.512181	0.0322011	15.9057
Sorbs1	Sorbs1-chr19:40366529-40588301:-1	1.55373	1.37709	1.26276	2.17684	0.0759487	0.124618	1.5926	0.100283	15.881
Tab3	Tab3-chrX:82819360-82879807:1	6.81411	6.03715	5.72376	5.4311	0.406046	0.34978	6.00153	0.377913	15.8807
Ttc3	Ttc3-chr16:94592345-94690827:1	13.7753	13.9324	14.9519	10.0019	0.791334	0.867212	13.1654	0.829273	15.8758
Zfp871	Zfp871-chr17:32902441-32925231:-1	5.10065	5.05248	4.7776	6.02985	0.289199	0.371244	5.24014	0.330222	15.8686
Bcl9	Bcl9-chr3:97008550-97031286:-1	1.84949	1.82454	1.81854	1.28184	0.0898447	0.123832	1.6936	0.106838	15.852
Snhg11	Snhg11-chr2:158201373-158211880:1	0.972746	0.39413	0.4714	0.276898	0.0310526	0.0356662	0.528793	0.0333594	15.8514
Bnip3l	Bnip3l-chr14:67604076-67627713:-1	22.7975	24.1487	25.2086	25.4738	1.23839	1.84263	24.4071	1.54051	15.8435
Prr11	Prr11-chr11:86902657-86922215:-1	4.53253	2.93833	4.14894	1.39773	0.217036	0.193886	3.25438	0.205461	15.8395
Apex2	Apex2-chrX:146954062-147024386:-1	0.696107	0.789721	0.629698	0	0.0311102	0.0357323	0.528882	0.0334213	15.8247
Spin1	Spin1-chr13:51196266-51247914:1	16.6532	17.6673	15.4717	40.2682	1.36783	1.47864	22.5151	1.42324	15.8196
Syncrip	Syncrip-chr9:88344575-88377234:-1	7.31471	7.40475	7.25313	7.51186	0.528081	0.40436	7.37111	0.46622	15.8104
Loxl2	Loxl2-chr14:70008935-70095640:1	3.8627	4.55746	4.2804	2.07813	0.189894	0.277591	3.69467	0.233742	15.8066
Leprot	Leprot-chr4:101320387-101331962:1	26.9004	26.6712	27.3503	27.2512	1.56592	1.8566	27.0433	1.71126	15.8031
Tcf23	Tcf23-chr5:31271049-31279390:1	1.00707	0.914005	1.13875	0.602005	0.0900156	0.0258474	0.915457	0.0579315	15.8024
Zmiz2	Zmiz2-chr11:6289366-6306164:1	3.04616	2.45251	2.66667	8.02774	0.285451	0.226981	4.04827	0.256216	15.8002
Kcnip3	Kcnip3-chr2:127282233-127347829:-1	3.26114	3.17118	2.76565	0.58019	0.13013	0.179357	2.44454	0.154744	15.7973
Zfp161	Zfp161-chr17:69732714-69739883:1	1.71559	1.6868	1.81058	0.797644	0.10223	0.0880642	1.50265	0.0951473	15.7929
Fat3	Fat3-chr9:15714636-16182674:-1	0.186596	0.211691	0.18755	0.0206562	0.0138989	0.00532129	0.151623	0.00961007	15.7775
Slc16a6	Slc16a6-chr11:109312169-109334909:-1	0.732919	0.727549	1.13953	1.91679	0.143305	0	1.1292	0.0716525	15.7593
5430416O09Rik	5430416O09Rik-chr4:43742905-43747405:1	0.404307	0.68802	0.457171	2.21546	0.0677595	0.0518845	0.941239	0.059822	15.734
Pdgfc	Pdgfc-chr3:80840337-81017952:1	4.14626	3.41261	4.32067	1.05298	0.18167	0.229528	3.23313	0.205599	15.7254
Ankrd13b	Ankrd13b-chr11:77283988-77303179:-1	0.2164	0.491005	0.48939	0.323398	0.0483565	0	0.380048	0.0241783	15.7186
BC079836	BC079836-chr11:49485005-49488493:-1	22.4907	23.9038	23.2898	21.1101	1.58708	1.30639	22.6986	1.44673	15.6895
AK053040	AK053040-chr7:151950667-151956475:1	1.24924	1.41725	0.84755	0.248924	0.0558309	0.0641258	0.940741	0.0599784	15.6847
Mbnl3	Mbnl3-chrX:48466670-48559008:-1	2.13744	2.20934	2.14836	0.520549	0.0530698	0.170673	1.75392	0.111871	15.678
Ash1l	Ash1l-chr3:88754285-88883296:1	9.21434	8.91868	8.51722	6.77588	0.588293	0.478619	8.35653	0.533456	15.6649
Lman1	Lman1-chr18:66140392-66162288:-1	14.1225	12.3632	13.8314	10.1926	0.670918	0.941842	12.6274	0.80638	15.6594
BC145649	BC145649-chr6:31116025-31168432:-1	1.76496	1.60185	1.59658	5.27526	0.236637	0.0905983	2.55966	0.163618	15.6442
Lrrc16a	Lrrc16a-chr13:24104352-24372658:-1	9.18474	7.40052	8.02527	5.14728	0.536425	0.415214	7.43945	0.475819	15.635
Cltb	Cltb-chr13:54694299-54712632:-1	1.74589	1.21042	1.42579	4.34856	0.130045	0.149366	2.18266	0.139705	15.6233
Mapre1	Mapre1-chr2:153567022-153599049:1	24.8014	24.8755	24.7936	39.3107	1.87675	1.76498	28.4453	1.82087	15.6219
Plcz1	Plcz1-chr6:139938242-139989937:-1	0.185535	0.210486	0	10.3515	0.248756	0.0952381	2.68687	0.171997	15.6216
Olfr734	Olfr734-chr14:50939566-50940507:-1	0.438429	0	0	2.62083	0.0979708	0	0.764815	0.0489854	15.6131
Dvl3	Dvl3-chr16:20517136-20532592:1	1.85688	1.7555	1.48726	2.38958	0.121023	0.119146	1.8723	0.120084	15.5916
Glis2	Glis2-chr16:4594712-4615956:1	4.04366	4.3395	4.81953	1.63325	0.195371	0.280497	3.70898	0.237934	15.5883
2310044G17Rik	2310044G17Rik-chr12:88288292-88306313:1	10.7516	11.0785	9.70361	11.3997	0.771458	0.607595	10.7334	0.689527	15.5663
Lats1	Lats1-chr10:7401006-7436258:1	10.0663	10.0086	10.8069	9.29654	0.593942	0.6967	10.0446	0.645321	15.5652
4632415L05Rik	4632415L05Rik-chr3:19794870-19798983:1	0.200778	0.341669	0.454059	0.400069	0.0448656	0	0.349144	0.0224328	15.564
Marveld1	Marveld1-chr19:42221878-42226192:1	3.48976	2.7409	3.79428	5.88388	0.269937	0.241144	3.97721	0.25554	15.5639
Ms4a4d	Ms4a4d-chr19:11611338-11632955:1	4.51366	5.44072	5.7418	0.281059	0.44127	0.0724044	3.99431	0.256837	15.5519
Alf4	Alf4-chr11:53224195-53235331:1	32.7182	33.8053	31.5377	36.4564	2.38379	1.94257	33.6294	2.16318	15.5463
Zfp280c	Zfp280c-chrX:45894802-45947628:-1	1.93853	3.03704	2.81828	3.21893	0.165022	0.18954	2.7532	0.177281	15.5301
AK006108	AK006108-chrX:59763713-59769243:-1	2.78114	1.57758	3.93098	7.61983	0.155368	0.356902	3.97738	0.256135	15.5285
Pcdhga12	Pcdhga12-chr18:37925233-38001525:1	7.23705	5.90405	6.43631	4.6178	0.508777	0.271313	6.0488	0.390045	15.508
Lysmd1	Lysmd1-chr3:94938009-94943446:1	3.78426	2.53688	2.33403	5.31261	0.230625	0.220741	3.49194	0.225683	15.4728
Arap2	Arap2-chr5:62993684-63157415:-1	6.11545	6.5851	6.85644	5.52483	0.451656	0.359142	6.27045	0.405399	15.4674
BC030336	BC030336-chr7:127821133-127878367:1	4.69124	5.7092	5.11173	4.33395	0.24778	0.394052	4.96153	0.320916	15.4605
AK131886	AK131886-chr14:55491517-55495487:-1	1.79878	1.22441	1.22038	3.94266	0.0803906	0.184669	2.04656	0.13253	15.4423
Slx1b	Slx1b-chr7:133832440-133839296:-1	2.90845	2.41124	3.28873	1.33739	0.149981	0.172264	2.48645	0.161123	15.432
Giyd1	Giyd1-chr7:133832440-133839296:-1	2.95	2.44568	3.33571	1.3565	0.152124	0.174725	2.52197	0.163425	15.432
Ndrg1	Ndrg1-chr15:66760879-66801202:-1	3.22328	3.0208	3.09009	4.81701	0.297503	0.16186	3.53779	0.229681	15.4031
Prrg4	Prrg4-chr2:104670897-104690006:-1	0.265937	0.603402	0.300708	0.794856	0.029713	0.0341275	0.491226	0.0319202	15.3892
Rsf1	Rsf1-chr7:104728405-104841291:1	3.47504	3.341	3.59641	1.87779	0.157938	0.241871	3.07256	0.199905	15.3701
Lrrc58	Lrrc58-chr16:37868485-37888942:1	30.8596	32.6103	32.4487	48.752	2.53493	2.17132	36.1677	2.35312	15.3701
Galnt7	Galnt7-chr8:60002621-60131851:-1	6.53784	7.14571	7.66313	3.41568	0.356326	0.450193	6.19059	0.40326	15.3514
Star	Star-chr8:26918984-26926453:1	4.7412	4.32644	3.96257	17.3543	0.460636	0.529074	7.59612	0.494855	15.3502
Ugcgl1	Ugcgl1-chr1:36196872-36222655:-1	5.84936	6.23382	5.4784	5.76883	0.396088	0.363948	5.8326	0.380018	15.3482
Arhgap23	Arhgap23-chr11:97311473-97363713:1	3.84853	3.16756	2.98648	5.48828	0.252937	0.251781	3.87271	0.252359	15.346
Zfp933	Zfp933-chr4:147197094-147222483:-1	1.83384	2.08046	1.63706	2.01937	0.172542	0.0743164	1.89268	0.123429	15.3342
Foxp4	Foxp4-chr17:48004081-48061580:-1	5.9513	5.12195	5.22112	2.24903	0.18343	0.421366	4.63585	0.302398	15.3303
Taok3	Taok3-chr5:117570137-117725106:1	2.38984	1.80749	2.00171	3.52739	0.158231	0.159023	2.43161	0.158627	15.3291
Deptor	Deptor-chr15:54944037-55085756:1	2.04277	2.45381	2.30986	2.27464	0.0805544	0.215886	2.27027	0.14822	15.3169
Rbbp9	Rbbp9-chr2:144368000-144376594:-1	11.4722	10.1951	11.4588	1.14297	0.726344	0.392593	8.56728	0.559468	15.3132
Shank2	Shank2-chr7:151361424-151608579:1	0.469252	0.332724	0.464281	0.116878	0	0.045164	0.345784	0.022582	15.3123
Ap4e1	Ap4e1-chr2:126834446-126895549:1	2.38353	1.9666	2.08263	1.94294	0.0887699	0.18538	2.09392	0.137075	15.2758
Acer2	Acer2-chr4:86520317-86580725:1	1.47605	1.40663	1.53553	1	0.131935	0.045461	1.35455	0.088698	15.2715
AK046278	AK046278-chr5:89187447-89191841:1	7.70557	7.14273	7.11923	8.23877	0.482966	0.506485	7.55158	0.494725	15.2642
Bcr	Bcr-chr10:74523640-74647667:1	2.2079	2.15693	1.80309	2.87186	0.123344	0.173151	2.25995	0.148247	15.2444
Zmpste24	Zmpste24-chr4:120731842-120770847:-1	17.9408	13.6601	15.249	6.83785	0.834094	0.927114	13.4219	0.880604	15.2417
Tcf4	Tcf4-chr18:69504145-69847620:1	4.22994	5.06246	4.67788	8.98428	0.31161	0.441418	5.73864	0.376514	15.2415
Msn	Msn-chrX:93291383-93363891:1	8.35794	8.96341	9.22925	2.92746	0.481505	0.486008	7.36951	0.483756	15.2339
AU022751	AU022751-chrX:5658335-5660537:-1	0.562415	0.425367	0.635951	1.30744	0	0.0962324	0.732794	0.0481162	15.2297
Foxp1	Foxp1-chr6:98875335-99470986:-1	0.997492	1.08811	1.30144	0.458676	0.0771571	0.0492336	0.96143	0.0631954	15.2136
Hhip	Hhip-chr8:82489749-82581906:-1	1.04638	1.1871	1.0803	0.271957	0.0711632	0.0467063	0.896433	0.0589347	15.2106
Adcy1	Adcy1-chr11:6963491-7078507:1	0.527753	0.561307	0.410271	0.394349	0.0368535	0.0253973	0.47342	0.0311254	15.2101
Col28a1	Col28a1-chr6:7947807-8142616:-1	0.585816	0.553832	0.441608	1.16729	0.0654528	0.0250591	0.687137	0.045256	15.1833
Nat8l	Nat8l-chr5:34338632-34348564:1	0.695819	0.430579	0.643743	0.567198	0.0282703	0.0487058	0.584335	0.038488	15.1822
Pycr1	Pycr1-chr11:120497025-120505008:-1	0.111591	0.126599	0.630911	0	0	0.0286409	0.217275	0.0143205	15.1724
Eif3j	Eif3j-chr2:121854358-121879364:1	2.9662	1.97947	2.36755	4.69358	0.350907	0.0447824	3.0017	0.197845	15.172
Calcrl	Calcrl-chr2:84170782-84265422:-1	2.35402	2.47278	2.7604	1.21608	0.15586	0.134262	2.20082	0.145061	15.1717
Ubxn7	Ubxn7-chr16:32332337-32393832:1	14.6195	14.1236	14.9812	13.655	0.876264	1.01622	14.3448	0.946244	15.1597
Sp4	Sp4-chr12:119473405-119539912:-1	3.50728	3.08572	2.91369	3.13773	0.159945	0.257192	3.1611	0.208569	15.1562
Fxyd6	Fxyd6-chr9:45178267-45204241:1	99.1016	100.925	97.9866	132.718	6.64353	7.57143	107.683	7.10748	15.1506
Opal1	Opal1-chr19:46673595-46731878:1	10.1439	13.0346	11.7043	19.4907	0.786418	1.00952	13.5934	0.897971	15.1379
Murc	Murc-chr4:48676385-48686363:1	0.606164	0.916911	1.37084	1.40915	0.0903018	0.0518591	1.07577	0.0710805	15.1345
Slc25a16	Slc25a16-chr10:62383380-62409241:1	4.60204	4.02758	5.20376	10.873	0.411346	0.404967	6.17659	0.408156	15.1329
Zfp2	Zfp2-chr11:50712213-50729662:-1	1.04161	0.147712	1.32503	0.518878	0	0.100252	0.758309	0.0501261	15.128
Scamp5	Scamp5-chr9:57289133-57315830:-1	6.74184	6.23211	6.49395	7.3388	0.502174	0.384522	6.70168	0.443348	15.1161
Gm98	Gm98-chr19:10282760-10315237:-1	1.29171	1.57815	1.2359	0.940448	0.0777119	0.0892578	1.26155	0.0834849	15.1111
Mbnl1	Mbnl1-chr3:60277031-60433669:1	7.27307	7.88562	7.23506	4.81547	0.380592	0.51984	6.80231	0.450216	15.109
Klhl4	Klhl4-chrX:111588128-111674306:1	0.383615	0.261123	0.433773	1.14658	0.0342889	0.0393832	0.556274	0.0368361	15.1013
Csnka2ip	Csnka2ip-chr16:64477636-64478959:-1	0.935801	0.707767	0.705438	2.48623	0	0.160121	1.20881	0.0800604	15.0987
Bri3bp	Bri3bp-chr5:125921937-125941254:1	1.77304	1.67624	1.60389	1.11877	0.0528268	0.151689	1.54298	0.102258	15.0892
Tmem135	Tmem135-chr7:96288230-96487296:-1	5.03249	4.56742	5.6905	8.13359	0.374852	0.401841	5.856	0.388346	15.0793
St3gal2	St3gal2-chr8:113443764-113496396:1	15.8778	17.0011	16.2391	3.99917	0.777376	0.984449	13.2793	0.880913	15.0745
Neto2	Neto2-chr8:88160486-88224791:-1	3.31863	2.53556	2.83355	1.68691	0.136208	0.208593	2.59366	0.1724	15.0444
Stxbp6	Stxbp6-chr12:45953472-46175469:-1	2.29179	2.49167	2.37549	3.32982	0.12803	0.220578	2.62219	0.174304	15.0438
Cpm	Cpm-chr10:117066555-117124407:1	0.23618	0.357256	0.445101	0.627481	0.0351843	0.0202059	0.416505	0.0276951	15.0389
Npas2	Npas2-chr1:39251116-39420084:1	0.395215	0.448365	0.335167	1.57501	0.0662357	0.0253589	0.688439	0.0457973	15.0323
Sv2c	Sv2c-chr13:96729397-96902531:-1	0.927256	0.73637	0.733947	0.277147	0.0414407	0.0475977	0.66868	0.0445192	15.02
Tmem201	Tmem201-chr4:149089483-149112144:-1	3.08032	3.44081	3.16156	1.93578	0.180023	0.20677	2.90462	0.193397	15.019
Ergic1	Ergic1-chr17:26698456-26793877:1	9.31929	7.92944	8.07898	7.5052	0.555327	0.538172	8.20823	0.54675	15.0128
FAE	FAE-chr3:129235303-129341410:1	1.28239	1.2932	1.12782	1.20666	0.12736	0.0365706	1.22752	0.0819655	14.976
Pcdha4-g	Pcdha4-g-chr18:37112342-38001525:1	8.02555	6.54731	7.13755	5.39044	0.60451	0.300873	6.77521	0.452691	14.9665
Olfm1	Olfm1-chr2:28048612-28086255:1	0.240957	0.273362	0.136231	0.960258	0.0538439	0	0.402702	0.026922	14.9581
Sertad4	Sertad4-chr1:194670681-194681945:-1	1.57865	1.51542	1.64775	0.846896	0	0.187004	1.39718	0.0935019	14.9428
Pdlim2	Pdlim2-chr14:70564024-70577478:-1	0.735093	0.833951	0.969742	1.09856	0.0273772	0.094334	0.909336	0.0608556	14.9425
Lix1	Lix1-chr17:17539649-17596350:1	0.24152	0.548002	0.13655	0	0	0.0309942	0.231518	0.0154971	14.9395
AM295304	AM295304-chr11:96881821-96887731:-1	0.151782	0.258292	0.171628	0	0	0.0194781	0.145426	0.00973907	14.9322
Casp12	Casp12-chr9:5345475-5373033:1	0.217597	0.370291	0.246048	0	0	0.0279241	0.208484	0.0139621	14.9322
Vsig10	Vsig10-chr5:117769274-117805014:1	22.8703	20.9991	22.1375	8.06805	1.13347	1.34755	18.5187	1.24051	14.9283
Ick	Ick-chr9:77956998-78019915:1	1.82151	1.88413	1.75678	4.16328	0.143658	0.178752	2.40642	0.161205	14.9277
D19Wsu162e	D19Wsu162e-chr19:46673595-46731878:1	9.85968	12.6695	11.3764	18.8445	0.786869	0.981242	13.1875	0.884056	14.917
Kcnj15	Kcnj15-chr16:95479257-95521864:1	0.0769088	0.174503	0.260894	0	0.0171859	0	0.128077	0.00859297	14.9048
Arhgap26	Arhgap26-chr18:39152798-39535938:1	4.26988	3.45212	2.99679	4.88973	0.285146	0.239335	3.90213	0.26224	14.88
Luc7l2	Luc7l2-chr6:38501443-38559469:1	9.79824	10.3782	10.7852	7.21348	0.561907	0.723284	9.54377	0.642596	14.8519
Ubap2	Ubap2-chr4:41141347-41222167:-1	5.67178	5.68384	5.55825	5.65077	0.274605	0.485237	5.64116	0.379921	14.8482
9430020K01Rik	9430020K01Rik-chr18:4634926-4682866:1	23.4757	23.1559	24.1886	25.5261	1.56143	1.68329	24.0866	1.62236	14.8466
BC005537	BC005537-chr13:24893525-24904767:1	43.5504	37.1013	39.7252	65.003	3.5092	2.74245	46.345	3.12583	14.8265
Zfp521	Zfp521-chr18:13845522-14131241:-1	0.319313	0.434707	0.577702	0	0.0285414	0.0163909	0.332931	0.0224661	14.8192
Mex3d	Mex3d-chr10:79843099-79850395:-1	12.423	12.5117	12.6139	19.0706	0.934782	0.976059	14.1548	0.95542	14.8152
Myo6	Myo6-chr9:80012840-80159535:1	6.74159	5.76558	5.74661	3.71998	0.382411	0.359367	5.49344	0.370889	14.8115
Creb3l1	Creb3l1-chr2:91822484-91864326:-1	0.545575	0.206315	0.205636	1.44948	0.0812756	0	0.601751	0.0406378	14.8077
Zfp119a	Zfp119a-chr17:56004191-56018194:-1	1.04135	1.1814	0.942007	0	0	0.106909	0.791189	0.0534544	14.8012
Avl9	Avl9-chr6:56664898-56711904:1	9.7525	9.87362	9.77133	11.4383	0.731025	0.649529	10.2089	0.690277	14.7896
Samd8	Samd8-chr14:22569752-22617946:1	26.4446	24.9238	26.4848	35.9588	1.90915	1.93921	28.453	1.92418	14.7871
Glis3	Glis3-chr19:28336937-28754566:-1	1.61289	1.60107	1.36783	1.80778	0.112629	0.10349	1.59739	0.10806	14.7825
Ar	Ar-chrX:95345088-95512485:1	3.16739	2.65595	2.80293	1.92084	0.215412	0.14138	2.63678	0.178396	14.7805
Eya1	Eya1-chr1:14159038-14300279:-1	0.371988	0.422015	0.525782	0	0.020781	0.0238685	0.329946	0.0223248	14.7794
Snx30	Snx30-chr4:59818521-59917611:1	3.41095	2.74621	2.67497	1.20585	0.184405	0.155322	2.5095	0.169863	14.7736
Midn	Midn-chr10:79611034-79621111:1	7.57389	8.08702	7.55663	4.99358	0.49778	0.457389	7.05278	0.477585	14.7676
3110035E14Rik	3110035E14Rik-chr1:9591347-9617222:1	5.57233	6.61574	5.56825	6.97189	0.405409	0.432382	6.18205	0.418895	14.758
Sel1l	Sel1l-chr12:93044482-93087596:-1	13.468	14.0165	13.2781	8.15068	0.858092	0.799892	12.2283	0.828992	14.7508
Ikzf1	Ikzf1-chr11:11586215-11672928:1	0.49467	0.505075	0.447479	0	0.0110538	0.0380884	0.361806	0.0245711	14.7249
AK140370	AK140370-chr2:94092035-94104914:-1	2.83524	2.68044	2.67162	4.7079	0.31678	0.121281	3.2238	0.219031	14.7185
Endod1	Endod1-chr9:14158433-14185950:-1	4.54946	4.23226	5.04142	8.06805	0.325317	0.420357	5.4728	0.372837	14.6788
AK047558	AK047558-chr4:131455392-131471434:-1	0.292908	0.443065	0.552009	1.65366	0	0.100236	0.735412	0.0501182	14.6735
9530059O14Rik	9530059O14Rik-chr9:122481618-122588713:1	0.187217	0.141596	0.14113	0	0	0.0160169	0.117486	0.00800846	14.6702
Marcksl1	Marcksl1-chr4:129190824-129193224:1	26.0543	28.0949	28.5859	43.9485	2.13284	2.18488	31.6709	2.15886	14.6702
AK177731	AK177731-chr2:167468117-167468700:-1	2.82877	4.81378	3.19863	19.728	0.316056	0.726027	7.64231	0.521042	14.6674
AK035229	AK035229-chr4:155144077-155150269:1	0.277181	0.314457	0.313423	0.138077	0	0.0355705	0.260785	0.0177852	14.663
mKIAA0369	mKIAA0369-chr3:55320299-55342989:1	0.145014	0.164516	0.163975	0.0722385	0	0.0186096	0.136436	0.00930478	14.663
Fam20b	Fam20b-chr1:158608701-158649040:-1	12.9343	12.4076	13.0444	13.6825	0.814638	0.961306	13.0172	0.887972	14.6595
Rgp1	Rgp1-chr4:43591606-43600358:1	8.58072	9.17614	9.14595	11.5621	0.644385	0.667916	9.61623	0.65615	14.6555
Trak2	Trak2-chr1:58957293-59030325:-1	6.22147	5.40625	5.23878	2.30793	0.281007	0.373718	4.79361	0.327362	14.6431
Itga4	Itga4-chr2:79095582-79173270:1	0.445123	0.547067	0.46138	0.0739124	0.0331555	0.0190408	0.38187	0.0260982	14.6321
AK137356	AK137356-chr11:30116661-30168174:-1	0.865828	0.70162	0.979036	0	0.0552791	0.031746	0.636621	0.0435126	14.6307
Dfna5	Dfna5-chr6:50150222-50211915:-1	0.15209	0.172543	0.171976	0	0.0169929	0	0.124152	0.00849645	14.6122
Kcnh6	Kcnh6-chr11:105869516-105895377:1	0.279148	0.316689	0.315647	0	0.0311891	0	0.227871	0.0155945	14.6122
AK051166	AK051166-chr16:77236561-77363923:1	0.241379	0.273841	0.27294	0	0.0269692	0	0.19704	0.0134846	14.6122
Otud5	Otud5-chrX:7418956-7453745:1	3.09581	3.18288	3.17241	0.963857	0.108091	0.248302	2.60374	0.178197	14.6116
AK085274	AK085274-chr15:66800884-66844600:1	0.129305	0.293389	0.292423	0.128826	0.0288943	0	0.210986	0.0144472	14.604
Zhx2	Zhx2-chr15:57526221-57671386:1	0.849794	0.535599	0.747371	1.22293	0.0421987	0.0727023	0.838925	0.0574505	14.6026
Prdm16	Prdm16-chr4:153690233-154010981:-1	0.527581	0.598532	0.650795	0.286706	0.021435	0.0492393	0.515904	0.0353372	14.5995
Sdc2	Sdc2-chr15:32850477-32964475:1	6.607	5.65701	6.06127	6.83093	0.445703	0.415937	6.28905	0.43082	14.5979
Gm581	Gm581-chr7:52431718-52434966:-1	0.220032	0.249623	0.746404	0.219217	0.0491681	0	0.358819	0.024584	14.5956
Slc35e1	Slc35e1-chr8:75001893-75016512:-1	5.10892	4.99653	4.71449	4.0954	0.301811	0.346652	4.72883	0.324231	14.5848
Hccs	Hccs-chrX:165689469-165758303:-1	5.96978	6.28006	5.40026	1.29767	0.315309	0.334297	4.73694	0.324803	14.5841
Nhs	Nhs-chrX:158274199-158597721:-1	0.420499	0.397541	0.554726	0.977531	0.0626428	0.0179874	0.587574	0.0403151	14.5745
Senp5	Senp5-chr16:31959755-32003372:-1	7.08817	7.78201	7.56249	11.7888	0.587581	0.586851	8.55538	0.587216	14.5694
Zbtb37	Zbtb37-chr1:162938924-162964978:-1	4.0322	3.89316	4.4624	1.53853	0.191708	0.286248	3.48157	0.238978	14.5686
Tmem110	Tmem110-chr14:31638779-31690395:1	4.97191	4.51244	5.37212	13.9799	0.395028	0.595506	7.20909	0.495267	14.556
Samd4b	Samd4b-chr7:29184540-29221209:-1	18.9993	20.4874	20.1009	16.68	1.36615	1.25529	19.0669	1.31072	14.5469
Med13l	Med13l-chr5:119010727-119215445:1	2.83661	2.97055	3.17666	1.87501	0.219415	0.154009	2.71471	0.186712	14.5396
Gm16523	Gm16523-chr2:39013005-39017754:-1	0.695579	0.493202	0.589895	0	0.0388583	0.0223158	0.444669	0.030587	14.5378
Nbea	Nbea-chr3:55429119-55987622:-1	6.91907	7.39547	6.88619	5.29827	0.523894	0.388924	6.62475	0.456409	14.5149
Creg1	Creg1-chr1:167693910-167705434:1	33.7069	37.0064	35.0404	63.1921	3.03714	2.7907	42.2364	2.91392	14.4947
Prkg1	Prkg1-chr19:30642040-31839522:-1	1.05308	1.0861	1.08252	3.52907	0.0855711	0.147427	1.68769	0.116499	14.4868
Ptpn11	Ptpn11-chr5:121580541-121641405:-1	11.0701	10.4197	11.2795	20.4826	0.965019	0.874227	13.313	0.919623	14.4766
Trub1	Trub1-chr19:57527395-57565494:1	1.70661	1.29075	1.35797	0.50379	0.0706217	0.097337	1.21478	0.0839794	14.4652
Vezf1	Vezf1-chr11:87881842-87898230:1	5.11568	5.59638	5.37138	5.73383	0.285786	0.468923	5.45432	0.377354	14.4541
Opa1	Opa1-chr16:29579419-29654687:1	3.97401	4.1047	4.56068	5.7321	0.331353	0.304466	4.59287	0.31791	14.4471
Fam84b	Fam84b-chr15:60650550-60656634:-1	1.33633	1.26337	1.34316	3.40242	0.0829485	0.17149	1.83632	0.127219	14.4343
Prr24	Prr24-chr7:16857361-16859040:-1	3.44167	2.78894	3.61369	1.95938	0.219734	0.189286	2.95092	0.20451	14.4292
Arid1a	Arid1a-chr4:133234922-133312683:-1	4.87017	5.52513	4.74361	4.03544	0.269377	0.39603	4.79359	0.332704	14.408
Odz3	Odz3-chr8:49311018-49760043:-1	0.486127	0.393931	0.510425	4.11678	0.0931109	0.0980326	1.37682	0.0955718	14.4061
Agtr2	Agtr2-chrX:21061751-21065956:1	1.00802	1.14358	0.976987	0.717348	0.096536	0.0369596	0.961484	0.0667478	14.4047
Slc25a15	Slc25a15-chr8:23486021-23509092:-1	0.597685	0.406838	0.405499	0.357283	0	0.0613603	0.441826	0.0306802	14.401
Igsf9b	Igsf9b-chr9:27106812-27142347:1	1.04315	0.788957	0.982951	1.99196	0.0777002	0.0892444	1.20176	0.0834723	14.3971
Slc37a3	Slc37a3-chr6:39284769-39327705:-1	3.43085	3.57665	3.25034	3.51053	0.145042	0.333184	3.44209	0.239113	14.3952
Pms1	Pms1-chr1:53246031-53353839:-1	3.0881	3.04643	3.79551	2.67536	0.300028	0.137841	3.15135	0.218934	14.394
Parp16	Parp16-chr9:65062496-65087025:1	0.148029	0.335872	0.167384	0.442441	0	0.0379928	0.273431	0.0189964	14.3938
Rbfox2	Rbfox2-chr15:76909419-77137482:-1	5.50068	6.11307	6.15643	8.38823	0.464076	0.446589	6.5396	0.455333	14.3623
Ank2	Ank2-chr3:126624524-127202032:-1	1.6568	1.78239	1.61502	0.853792	0.0957482	0.109974	1.477	0.102861	14.3592
Ddx6	Ddx6-chr9:44412974-44448813:1	23.1301	23.0335	23.8295	29.3944	1.82624	1.63584	24.8469	1.73104	14.3537
Rtkn2	Rtkn2-chr10:67442345-67522487:1	0.250404	0.284079	0.283145	0.332636	0.0186517	0.0214228	0.287566	0.0200372	14.3516
Tceanc	Tceanc-chrX:162937746-162948409:-1	2.75537	3.01015	2.30788	0.915057	0.182433	0.130961	2.24712	0.156697	14.3405
Dynlt3	Dynlt3-chrX:9231395-9240108:-1	12.2768	12.4045	12.5806	18.1559	0.900166	1.03391	13.8545	0.967036	14.3267
Pvrl4	Pvrl4-chr1:173300229-173318417:1	0.230855	0.261901	0.13052	0.115	0.0257933	0	0.184569	0.0128967	14.3114
Ctag2	Ctag2-chrX:62300818-62302191:1	1.44574	0.546723	1.08985	0	0.107688	0	0.770578	0.0538439	14.3113
Ntrk3	Ntrk3-chr7:85336999-85722723:-1	0.252252	0.214632	0.213926	0.125659	0.028184	0	0.201617	0.014092	14.3072
Aldh1l2	Aldh1l2-chr10:82950191-82996884:-1	0.0577057	0.130932	0.0652508	0.114984	0.0128949	0	0.0922183	0.00644743	14.3031
Nyx	Nyx-chrX:13043235-13066438:1	0.0796836	0.0903997	0.180205	0.158777	0.017806	0	0.127266	0.008903	14.2948
Pnrc1	Pnrc1-chr4:33332397-33335761:-1	20.8109	16.5511	15.2836	21.3751	1.10267	1.48675	18.5052	1.29471	14.2929
Pgrmc1	Pgrmc1-chrX:34138219-34146073:1	64.0397	60.161	61.4875	107.457	4.66966	5.59412	73.2863	5.13189	14.2806
Tceal8	Tceal8-chrX:132703522-132706789:-1	7.00594	5.16628	5.34733	3.141	0.273969	0.449534	5.16514	0.361751	14.2781
Cald1	Cald1-chr6:34548543-34725468:1	14.0013	13.6025	12.4207	4.54706	0.847	0.714741	11.1429	0.78087	14.2698
Atp8a2	Atp8a2-chr14:60266577-60816015:-1	0.151922	0.172353	0.171786	1.51359	0.0509225	0.019496	0.502414	0.0352093	14.2694
Hnrpk	Hnrpk-chr13:58498397-58503477:-1	5.09393	5.77898	5.75996	1.95195	0.350241	0.301708	4.6462	0.325974	14.2533
Tlr3	Tlr3-chr8:46481018-46495892:-1	0.468466	0.531467	0.529719	1.12016	0.0209366	0.0721416	0.662452	0.0465391	14.2343
Mettl8	Mettl8-chr2:70802619-70893662:-1	1.91881	1.86587	2.27301	0.0910333	0.122507	0.0938053	1.53718	0.108156	14.2126
mKIAA0651	mKIAA0651-chr3:88436839-88441737:1	0.388889	0.441188	0.293158	0.645748	0.0289669	0.0332706	0.442246	0.0311187	14.2116
Kctd12b	Kctd12b-chrX:150119696-150130822:-1	1.03358	1.17258	1.07132	0.0858124	0.0962341	0.0221064	0.840822	0.0591702	14.2102
Rgl1	Rgl1-chr1:154364659-154472240:-1	12.9627	12.8979	13.0957	15.8787	1.13966	0.790841	13.7087	0.965249	14.2023
Map2k4	Map2k4-chr11:65501745-65601798:-1	13.5192	12.9487	13.6579	20.7557	1.06477	1.08076	15.2204	1.07277	14.188
Fbxl20	Fbxl20-chr11:97943867-98011476:-1	6.57896	6.90609	6.7551	9.90724	0.540736	0.524032	7.53685	0.532384	14.1568
Rab14	Rab14-chr2:35035724-35056639:-1	10.9952	11.0723	10.8962	11.3237	0.772981	0.792701	11.0719	0.782841	14.1432
Rcan2	Rcan2-chr17:43938799-44176464:1	0.882479	1.00116	1.24733	0.769309	0.0246497	0.113248	0.975069	0.0689488	14.1419
KIAA0150	KIAA0150-chr15:75609709-75658638:-1	0.688333	0.780903	0.778333	2.74314	0	0.176667	1.24768	0.0883333	14.1246
Olfr39	Olfr39-chr9:20086794-20091091:1	0.376138	0.426723	0.425319	1.49898	0	0.0965392	0.681791	0.0482696	14.1246
AK042445	AK042445-chr6:108607038-108609530:-1	0	0.187943	0.187325	0.825252	0	0.0425191	0.30013	0.0212595	14.1174
Kcnq1ot1	Kcnq1ot1-chr7:150399015-150482451:-1	1.5097	1.52742	1.42165	0.542466	0.0818503	0.0952815	1.25031	0.0885659	14.1173
Phactr4	Phactr4-chr4:131911838-131978360:-1	2.53042	2.05051	2.65689	5.40224	0.262527	0.185558	3.16001	0.224043	14.1045
Gphn	Gphn-chr12:79327641-79785755:1	3.64519	4.4111	3.70962	5.56859	0.271517	0.343042	4.33363	0.307279	14.1032
Slc38a2	Slc38a2-chr15:96517822-96530128:-1	17.2413	17.8635	18.2026	11.9191	1.14009	1.17401	16.3066	1.15705	14.0932
Acp2	Acp2-chr2:91043068-91054254:1	10.4737	9.46549	9.13325	5.83646	0.555357	0.68343	8.72722	0.619394	14.0899
Klf4	Klf4-chr4:55540008-55545346:-1	2.44218	2.61669	3.83541	2.83866	0.242545	0.174113	2.93324	0.208329	14.0798
Camk2b	Camk2b-chr11:5869668-5965750:-1	0.293637	0.222084	0.221353	0.585099	0.0218719	0.0251215	0.330543	0.0234967	14.0677
Wasf1	Wasf1-chr10:40603339-40658374:1	1.94353	2.02116	1.83137	1.93633	0.108575	0.166275	1.9331	0.137425	14.0666
Ppm1k	Ppm1k-chr6:57456495-57485419:-1	3.26835	3.03372	3.27572	7.32654	0.315374	0.285971	4.22608	0.300673	14.0554
mKIAA1306	mKIAA1306-chr17:24625727-24645851:1	3.995	4.68854	3.97215	3.70571	0.246267	0.335891	4.09035	0.291079	14.0524
Pvrl2	Pvrl2-chr7:20301992-20334921:-1	13.0787	11.8429	13.1607	13.1498	0.992061	0.831493	12.808	0.911777	14.0473
Serpinb10-ps	Serpinb10-ps-chr1:109425579-109445847:1	0.473352	0.134253	0.133811	0	0.0264437	0	0.185354	0.0132218	14.0188
Slc16a4	Slc16a4-chr3:107094209-107115032:1	1.52572	1.59776	1.99062	0.467713	0.0786773	0.120489	1.39545	0.099583	14.0129
Skp2	Skp2-chr15:9041741-9085179:-1	0.400249	0.518944	0.452582	1.65203	0.0638851	0.044026	0.755953	0.0539556	14.0106
Ppp2r2b	Ppp2r2b-chr18:42804922-43219124:-1	0.544376	0.205862	0.205185	0.180787	0.0405485	0	0.284052	0.0202743	14.0105
Kcng3	Kcng3-chr17:83985296-84031234:-1	1.35369	1.39613	1.25238	1.96172	0.0549991	0.157926	1.49098	0.106463	14.0048
Tbc1d24	Tbc1d24-chr17:24312375-24342506:-1	1.89755	2.21093	1.9137	1.78834	0.160442	0.118465	1.95263	0.139454	14.002
Btn1a1	Btn1a1-chr13:23548861-23557769:-1	0.105519	0.119709	0.119315	0.315384	0.0235791	0	0.164982	0.0117895	13.9939
Tbck	Tbck-chr3:132347107-132501469:1	2.47533	2.37619	2.44014	3.7941	0.184378	0.211772	2.77144	0.198075	13.9919
mKIAA0215	mKIAA0215-chrX:20002842-20071711:1	4.03912	4.20046	3.04482	6.70694	0.300859	0.345558	4.49783	0.323209	13.9162
BC048403	BC048403-chr10:121176992-121189914:1	0.794995	0.901909	1.04876	0.792051	0.0592162	0.0680141	0.88443	0.0636152	13.9028
AK086881	AK086881-chr17:29840671-29842918:1	6.61388	6.25278	5.81673	3.84381	0.57475	0.235765	5.6318	0.405258	13.8968
Chst11	Chst11-chr10:82448241-82658635:1	1.72115	1.27344	1.69234	0.372776	0.0668878	0.115238	1.26492	0.091063	13.8906
Rnf38	Rnf38-chr4:44139083-44181154:-1	7.21215	7.70872	6.94198	10.5109	0.599362	0.566027	8.09345	0.582695	13.8897
Muc1	Muc1-chr3:89032973-89037290:1	0.554362	0.419277	0.835794	2.94565	0.123877	0.0474273	1.18877	0.0856522	13.879
Ap1s2	Ap1s2-chrX:160347091-160371290:1	3.64412	3.92218	3.90928	2.04804	0.271437	0.215837	3.3809	0.243637	13.8768
Zfp462	Zfp462-chr4:54960816-55096434:1	1.69198	1.3392	1.46827	1.96013	0.131891	0.100991	1.6149	0.116441	13.8688
Pcgf3	Pcgf3-chr5:108890350-108932117:1	9.1121	9.21996	7.89008	15.4578	0.660383	0.842775	10.42	0.751579	13.8641
Mr1	Mr1-chr1:156975007-156993909:-1	0.730235	1.06514	0.707754	1.66293	0.0699332	0.0803233	1.04151	0.0751282	13.8631
Pcdhgc3	Pcdhgc3-chr18:37966063-38001525:1	8.28468	6.79915	7.47439	5.00508	0.61053	0.38455	6.89083	0.49754	13.8498
Hcn1	Hcn1-chr13:118391126-118769834:1	0	0	0.0590317	0.312075	0	0.0133991	0.0927766	0.00669953	13.8482
Slc17a7	Slc17a7-chr7:52419290-52431508:1	1.80744	1.75758	1.89778	2.31525	0.115397	0.165677	1.94451	0.140537	13.8363
Ssfa2	Ssfa2-chr2:79475581-79513120:1	3.55435	3.24341	3.84434	5.15782	0.293527	0.277643	3.94998	0.285585	13.8312
AK035037	AK035037-chr9:96975028-96978102:-1	15.9828	14.4753	17.1613	12.043	1.02043	1.13756	14.9156	1.07899	13.8236
Pgm3	Pgm3-chr9:86446082-86465448:-1	4.35238	4.39764	4.15248	4.47177	0.227948	0.401449	4.34357	0.314698	13.8023
Xylt1	Xylt1-chr7:124524492-124811143:1	1.6813	1.36244	1.62954	0.837538	0.107343	0.0924687	1.37771	0.0999061	13.79
Arhgef9	Arhgef9-chrX:92244282-92391843:-1	0.348691	0.28256	0.281631	0.0992572	0.0111312	0.0255699	0.253035	0.0183505	13.789
Cln5	Cln5-chr14:103469432-103476846:1	6.60156	7.12403	5.46199	3.85002	0.215879	0.619883	5.7594	0.417881	13.7824
Pknox2	Pknox2-chr9:36698566-36954898:-1	0.704669	0.799435	0.507058	0.191471	0.0143149	0.065767	0.550658	0.040041	13.7524
Vapb	Vapb-chr2:173563071-173609836:1	16.5935	15.7324	15.6806	21.0193	1.32427	1.1864	17.2564	1.25533	13.7465
Kctd6	Kctd6-chr14:9046661-9056082:1	0.76129	0.719726	0.717358	0.252824	0.0567057	0.0325653	0.6128	0.0446355	13.729
Wnk1	Wnk1-chr6:119873986-119988672:-1	26.0913	25.7306	24.3933	31.9778	2.02596	1.91544	27.0482	1.9707	13.7252
Nrk	Nrk-chrX:135448968-135543628:1	11.1977	9.72284	9.83232	1.9944	0.61507	0.578007	8.18681	0.596538	13.7239
Abl2	Abl2-chr1:158488917-158579749:1	8.63468	8.61515	8.49963	10.1389	0.577126	0.732126	8.97209	0.654626	13.7057
Akap13	Akap13-chr7:82600419-82899494:1	7.16073	6.05359	6.22125	4.46233	0.432467	0.439952	5.97447	0.436209	13.6963
mKIAA1757	mKIAA1757-chr6:113027632-113088896:1	4.93885	5.18018	5.16313	2.5067	0.458111	0.191336	4.44722	0.324723	13.6954
Gm12824	Gm12824-chr4:114079328-114287702:1	0.312075	0.424853	0.211727	0.310919	0.0139472	0.0320387	0.314894	0.0229929	13.6952
Gm11149	Gm11149-chr9:49326392-49376129:1	0	0.27225	0	1.19544	0.0536249	0	0.366923	0.0268125	13.6848
Spag9	Spag9-chr11:93857404-93987395:1	16.2205	17.8121	16.9305	18.3359	1.18497	1.34768	17.3248	1.26633	13.6811
Mlxip	Mlxip-chr5:123844827-123907939:1	8.28763	8.1365	8.10972	6.24563	0.4986	0.627219	7.69487	0.562909	13.6698
Tsr2	Tsr2-chrX:147521636-147531085:-1	2.27937	1.97021	1.96373	4.21744	0.242545	0.13929	2.60769	0.190918	13.6587
Caskin1	Caskin1-chr17:24625727-24645851:1	3.56712	4.18402	3.62333	3.31297	0.243184	0.294832	3.67186	0.269008	13.6496
Gpd2	Gpd2-chr2:57090088-57223129:1	1.12645	1.02235	1.27373	2.28944	0.07048	0.138774	1.42799	0.104627	13.6484
Tmem144	Tmem144-chr3:79617074-79646583:-1	1.33495	1.51448	1.50949	1.33001	0.0372883	0.171313	1.42223	0.104301	13.6359
Me1	Me1-chr9:86474969-86589946:-1	41.3346	39.6892	39.8197	46.7031	3.22507	2.93374	41.8866	3.0794	13.6022
ADAM22	ADAM22-chr5:8072351-8116658:-1	0.277853	0.252175	0.251346	0.719741	0.0124177	0.0427879	0.375279	0.0276028	13.5957
N4bp1	N4bp1-chr8:89365037-89409156:-1	6.19277	5.72187	6.064	8.45967	0.513586	0.458804	6.60958	0.486195	13.5945
Scn5a	Scn5a-chr9:119392528-119488133:-1	1.06344	1.26129	1.3118	0.529749	0.0540078	0.0992509	1.04157	0.0766293	13.5923
Lhfp	Lhfp-chr3:52845468-53065600:1	14.0369	13.0088	13.1896	10.4394	1.10446	0.76113	12.6687	0.932794	13.5814
Atl3	Atl3-chr19:7568529-7613098:1	20.838	21.8919	20.8439	20.8223	1.55674	1.55068	21.099	1.55371	13.5798
Kif21b	Kif21b-chr1:138027977-138074590:1	1.68771	1.61236	1.20529	0.663734	0.0992456	0.0911926	1.29227	0.0952191	13.5716
Ankrd28	Ankrd28-chr14:32513200-32643600:-1	19.6111	15.98	16.7194	14.4212	1.32164	1.1385	16.6829	1.23007	13.5626
Dgki	Dgki-chr6:36796021-37249975:-1	0.29611	0.335932	0.25112	0.147507	0	0.0379996	0.257667	0.0189998	13.5616
AK086477	AK086477-chr3:144349875-144352260:-1	8.48156	8.64033	9.78625	12.589	0.657546	0.799665	9.87429	0.728605	13.5523
AK144265	AK144265-chr16:35966838-35983315:-1	1.02736	2.33105	0	28.6596	0.918293	0.263682	8.00451	0.590987	13.5443
Anp32e	Anp32e-chr3:95733179-95751309:1	12.542	13.0789	12.8926	9.71878	0.905899	0.877914	12.0581	0.891907	13.5195
AK049600	AK049600-chr1:180255467-180259120:-1	15.9368	18.7212	18.2761	8.10779	1.18707	1.07334	15.2605	1.13021	13.5024
Ogn	Ogn-chr13:49703439-49719868:1	9.22815	8.99982	8.05488	6.29061	0.54266	0.664837	8.14336	0.603749	13.488
Elovl6	Elovl6-chr3:129235303-129341410:1	1.2223	1.2326	1.07498	1.15012	0.121392	0.0522854	1.17	0.0868388	13.4732
Gxylt1	Gxylt1-chr15:93070172-93105514:-1	4.36134	3.72883	4.14539	3.08571	0.211865	0.356902	3.83032	0.284384	13.4688
Snx33	Snx33-chr9:56765006-56776177:-1	4.16258	4.41439	4.39987	7.1223	0.444861	0.301928	5.02478	0.373395	13.457
Lats2	Lats2-chr14:58260865-58364959:-1	8.31934	9.04215	8.94661	3.88344	0.585009	0.53754	7.54788	0.561275	13.4478
Lin54	Lin54-chr5:100871057-100929657:-1	4.83384	4.98537	5.38305	4.37812	0.409153	0.31956	4.89509	0.364356	13.4349
Larp4b	Larp4b-chr13:9093150-9172335:1	7.22398	6.99614	7.27197	5.70512	0.492153	0.520051	6.7993	0.506102	13.4346
C1qtnf1	C1qtnf1-chr11:118289770-118313095:1	4.66099	5.08045	4.85705	1.82107	0.306335	0.304935	4.10489	0.305635	13.4307
Ylpm1	Ylpm1-chr12:86337270-86411464:1	5.10819	5.4621	5.11217	6.7857	0.354249	0.482229	5.61704	0.418239	13.4302
Kif21a	Kif21a-chr15:90763706-90880378:-1	6.07918	6.09816	6.29517	5.80165	0.328887	0.574837	6.06854	0.451862	13.4301
Plxna4	Plxna4-chr6:32094558-32538191:-1	0.787542	0.781771	0.667885	0.35962	0.0293305	0.0673765	0.649205	0.0483535	13.4262
Il1r1	Il1r1-chr1:40281924-40373021:1	2.37875	2.60559	2.59702	1.71616	0.219953	0.126316	2.32438	0.173134	13.4253
Esr1	Esr1-chr10:5342779-5734494:-1	1.23672	1.18151	1.47203	1.75094	0.159996	0.0501182	1.4103	0.105057	13.4241
Ccdc127	Ccdc127-chr13:74487764-74503230:1	2.25316	2.55618	2.22252	3.05678	0.117838	0.258387	2.52216	0.188112	13.4077
Kctd15	Kctd15-chr7:35424035-35440527:-1	1.25104	1.24187	1.41462	2.64862	0.244612	0	1.63904	0.122306	13.4011
Il13ra1	Il13ra1-chrX:33652133-33711255:1	2.24152	1.78008	2.02768	4.91308	0.150266	0.258887	2.74059	0.204577	13.3964
Dusp7	Dusp7-chr9:106270962-106278053:1	4.75747	4.52204	4.79795	0.128104	0.201127	0.330012	3.55139	0.26557	13.3727
Sms	Sms-chrX:153881885-153929977:-1	1.71217	1.52619	1.79775	3.65535	0.136643	0.188333	2.17287	0.162488	13.3725
Bean1	Bean1-chr8:106694412-106742996:1	0.730758	0.829033	0.826305	0.121342	0	0.0937776	0.626859	0.0468888	13.3691
Gnptab	Gnptab-chr10:87841876-87910073:1	4.30769	4.10159	3.30527	4.59829	0.275026	0.33563	4.07821	0.305328	13.3568
Reps1	Reps1-chr10:17775745-17844960:1	8.83422	7.87465	7.49198	11.7877	0.740282	0.607334	8.99715	0.673808	13.3527
Tdg	Tdg-chr10:82092582-82113238:1	2.43847	2.4752	2.90242	2.81304	0.200752	0.197638	2.65728	0.199195	13.3401
Gm10516	Gm10516-chr1:193960779-193974906:1	0.474349	0.538141	0.536371	1.41778	0.070665	0.0405819	0.74166	0.0556235	13.3336
Mrvi1	Mrvi1-chr7:118011780-118125608:-1	0.820394	0.930723	1.00497	1.08981	0.0916621	0.0526403	0.961473	0.0721512	13.3258
Mro	Mro-chr18:74019040-74038787:1	19.2005	18.1523	15.1126	22.3177	1.59843	1.20784	18.6958	1.40314	13.3243
Sspo	Sspo-chr6:48398227-48451248:1	0.105492	0.119679	0.0596424	0.0525505	0.00589326	0.00676884	0.0843408	0.00633105	13.3218
Nfatc3	Nfatc3-chr8:108582739-108654436:1	13.1251	12.8858	11.9872	10.4361	1.05755	0.761192	12.1085	0.909369	13.3153
Gm16515	Gm16515-chr11:60715747-60727293:-1	15.1933	15.772	15.9447	24.0412	1.26483	1.40178	17.7378	1.33331	13.3036
AK086315	AK086315-chr19:4761608-4765927:-1	1.72083	1.73534	2.05394	5.14338	0.27772	0.122685	2.66337	0.200203	13.3034
Osbpl7	Osbpl7-chr11:96912133-96930217:1	0.5181	0.41984	0.502151	0.516182	0.0165392	0.0569892	0.489068	0.0367642	13.3028
Enpp5	Enpp5-chr17:44215794-44223509:1	3.85661	4.27803	4.55468	5.46464	0.440472	0.241959	4.53849	0.341215	13.301
Lgr4	Lgr4-chr2:109757803-109854413:1	5.87668	5.83362	6.1836	3.0901	0.328299	0.46087	5.246	0.394584	13.295
Rgs7bp	Rgs7bp-chr13:105737232-105845009:-1	0.496054	0.48237	0.400652	0.0706024	0	0.0545642	0.362419	0.0272821	13.2842
Sri	Sri-chr5:8046079-8069244:1	2.17721	1.90001	1.515	3.50401	0.299395	0.0429846	2.27406	0.17119	13.2838
Tgoln2	Tgoln2-chr6:72558414-72566993:-1	27.9498	28.8176	28.165	36.2002	2.24108	2.32086	30.2832	2.28097	13.2764
CK137956	CK137956-chr4:127604835-127648084:-1	41.1317	22.6953	22.8321	42.6558	2.7156	2.15935	32.3287	2.43747	13.2632
AK164850	AK164850-chr2:126617319-126621271:-1	5.68693	6.20827	5.94518	3.63471	0.479545	0.330475	5.36877	0.40501	13.2559
Cnnm3	Cnnm3-chr1:36568720-36585081:1	2.73613	3.28148	2.8287	1.6356	0.174689	0.220708	2.62048	0.197699	13.2549
Tmx3	Tmx3-chr18:90679545-90712658:1	6.06814	5.45989	4.85041	1.66777	0.292237	0.38936	4.51155	0.340799	13.2382
Golim4	Golim4-chr3:75680305-75760752:-1	1.1912	1.06986	1.12246	0.445047	0.0554552	0.089172	0.957142	0.0723136	13.236
M6pr	M6pr-chr6:122259027-122267694:1	21.0032	23.6169	23.5392	25.5549	1.53676	2.0036	23.4285	1.77018	13.2351
Mnt	Mnt-chr11:74644425-74659226:1	6.75425	7.66259	6.92455	5.11422	0.583595	0.416049	6.6139	0.499822	13.2325
Fam178a	Fam178a-chr19:45005608-45058276:1	15.4742	15.2103	15.2866	9.96256	1.01114	1.10402	13.9834	1.05758	13.2221
Cyfip2	Cyfip2-chr11:46007359-46126360:-1	0.146801	0.166543	0.276659	1.31632	0.0218693	0.050237	0.47658	0.0360531	13.2188
Zdhhc3	Zdhhc3-chr9:122981427-123022322:-1	5.40875	5.96725	5.55485	5.48759	0.377004	0.471224	5.60461	0.424114	13.2149
Aak1	Aak1-chr6:86799510-86953220:1	3.38802	3.24308	3.51974	2.15187	0.231857	0.233696	3.07568	0.232776	13.213
Esyt3	Esyt3-chr9:99210385-99258948:-1	10.1158	10.1199	10.5026	6.68834	0.945284	0.472055	9.35665	0.708669	13.2031
Sfxn3	Sfxn3-chr19:45122065-45130872:1	14.4815	9.63622	9.60452	11.9307	0.622309	1.10789	11.4132	0.865099	13.193
mKIAA0189	mKIAA0189-chrX:96266150-96270066:1	7.72104	6.01135	7.0187	3.01665	0.473621	0.427419	5.94193	0.45052	13.189
Atf6	Atf6-chr1:172634587-172797901:-1	10.3485	11.238	11.0133	7.66373	0.717236	0.809594	10.0659	0.763415	13.1853
Prkar2b	Prkar2b-chr12:32643341-32746143:-1	10.6937	8.78516	9.86815	3.91877	0.631736	0.630952	8.31646	0.631344	13.1726
Fam102b	Fam102b-chr3:108773914-108830524:-1	3.83883	4.0264	3.43985	1.87623	0.258964	0.24167	3.29533	0.250317	13.1646
BC044870	BC044870-chr5:152209078-152234692:1	1.96667	1.41982	1.81948	0.356252	0.119855	0.0917749	1.39056	0.105815	13.1414
mKIAA0569	mKIAA0569-chr2:44951780-44972914:-1	1.33369	1.51305	1.25673	0	0.0993417	0.0570506	1.02587	0.0781962	13.1192
Tmed2	Tmed2-chr5:124990799-125000511:1	10.7595	12.4412	12.1663	16.698	1.29463	0.690381	13.0163	0.992504	13.1146
Bivm	Bivm-chr1:44176006-44201615:1	2.29444	1.73534	1.97672	0.870837	0.122075	0.140212	1.71934	0.131143	13.1104
Cbfb	Cbfb-chr8:107694573-107741887:1	6.94713	6.91634	5.93169	8.05143	0.443542	0.618606	6.96165	0.531074	13.1086
Gbas	Gbas-chr5:130230949-130264200:1	15.7483	8.93311	10.9071	7.45276	0.835787	0.808389	10.7603	0.822088	13.089
Esyt2	Esyt2-chr12:117519694-117629522:1	5.62625	5.05575	6.17292	3.38545	0.373436	0.400324	5.06009	0.38688	13.0792
AK209492	AK209492-chr17:35284088-35284251:1	37.7744	31.4266	34.1707	90.3228	2.25094	5.17073	48.4236	3.71083	13.0493
Ppp1r3e	Ppp1r3e-chr14:55494433-55496374:-1	0.892009	0.505985	0.25216	2.44394	0.0996636	0.0572354	1.02352	0.0784495	13.0469
Sod3	Sod3-chr5:52755042-52760976:1	10.9056	10.7684	11.8748	8.45074	0.676932	0.933007	10.4999	0.80497	13.0438
Golm1	Golm1-chr13:59736356-59777144:-1	1.90116	2.53746	2.65556	3.45399	0.174931	0.229624	2.63704	0.202277	13.0368
9330182L06Rik	9330182L06Rik-chr5:9266192-9480716:1	0.339025	0.0769236	0.230011	0.202662	0.0151516	0.0174027	0.212155	0.0162772	13.0339
Rnpepl1	Rnpepl1-chr1:94807401-94817161:1	4.077	4.31694	4.14906	3.11412	0.182208	0.418559	3.91428	0.300383	13.0309
Sncaip	Sncaip-chr18:52927464-53075584:1	0.300364	0.227172	0.226424	0.498752	0.022373	0.025697	0.313178	0.024035	13.0301
Bgn	Bgn-chrX:70728973-70741274:1	14.0246	14.5391	13.8077	6.50451	0.945578	0.930913	12.219	0.938246	13.0232
Pip5k1b	Pip5k1b-chr19:24369285-24630316:-1	1.635	1.4839	1.6639	12.38	0.365354	0.293745	4.29069	0.32955	13.0199
Frag1	Frag1-chr7:109358966-109386264:1	11.4829	10.8559	12.1186	22.8807	1.02638	1.17887	14.3345	1.10262	13.0004
Ino80	Ino80-chr2:119198778-119303364:-1	5.24861	4.46585	4.82208	3.26823	0.263891	0.420969	4.45119	0.34243	12.9988
Scara5	Scara5-chr14:66285239-66383662:1	20.7386	22.774	21.7811	21.1029	1.8306	1.49643	21.5992	1.66351	12.9841
Slc20a2	Slc20a2-chr8:23587171-23680087:1	12.9839	14.4738	12.8942	10.5736	1.0344	0.927283	12.7314	0.98084	12.9801
AK017645	AK017645-chr5:86537409-86539913:-1	7.91377	6.73353	6.8978	6.24187	0.478942	0.592415	6.94674	0.535679	12.9681
4931406B18Rik	4931406B18Rik-chr7:50747413-50761307:-1	4.79758	3.47411	2.88557	0.101698	0.250908	0.183391	2.81474	0.217149	12.9622
Nfe2l1	Nfe2l1-chr11:96678727-96691281:-1	24.6934	26.7628	26.9626	15.3868	1.70659	1.91658	23.4514	1.81158	12.9453
Grk5	Grk5-chr19:60965651-61168457:1	1.62839	1.38553	1.72622	5.88105	0.227424	0.182849	2.6553	0.205136	12.9441
Epm2aip1	Epm2aip1-chr9:111174348-111181594:1	5.243	5.68948	5.47744	4.54224	0.356572	0.453429	5.23804	0.405	12.9334
F11r	F11r-chr1:173367691-173394723:1	28.4541	20.9541	20.5089	12.5994	1.52451	1.66559	20.6291	1.59505	12.9332
Tmem117	Tmem117-chr15:94459615-94926527:1	0.502026	0.379693	0.473055	0.166722	0.037394	0.0214749	0.380374	0.0294345	12.9228
Nckap5	Nckap5-chr1:127810212-128727208:-1	1.14224	1.60438	1.66061	0.758671	0.158007	0.0418807	1.29147	0.099944	12.922
F5	F5-chr1:166081989-166150404:1	0.167297	0.316326	0.315285	0.166677	0.0373839	0	0.241396	0.018692	12.9144
Cnksr3	Cnksr3-chr10:3134303-3227478:1	3.33585	3.17407	3.40698	3.85955	0.312598	0.220948	3.44411	0.266773	12.9103
Tmem167b	Tmem167b-chr3:108359342-108365383:-1	4.05313	5.54956	5.37327	7.51926	0.406007	0.466328	5.6238	0.436168	12.8937
BC078436	BC078436-chr12:106726184-106731304:1	2.74204	2.56184	3.10057	0.642797	0.144173	0.206991	2.26181	0.175582	12.8818
Nufip2	Nufip2-chr11:77499640-77531467:1	8.65795	8.42555	9.07145	10.0899	0.683355	0.723723	9.06121	0.703539	12.8795
Ugt8a	Ugt8a-chr3:125568260-125659570:-1	3.0388	2.61171	3.12375	4.49544	0.349811	0.16544	3.31742	0.257626	12.8769
Fchsd1	Fchsd1-chr18:38117087-38129384:-1	1.17246	1.10845	1.32576	2.43359	0.109165	0.125384	1.51007	0.117275	12.8763
Prickle1	Prickle1-chr15:93329544-93426321:-1	1.71054	1.72496	1.39692	2.84034	0.127412	0.170732	1.91819	0.149072	12.8676
Csnk1e	Csnk1e-chr15:79248281-79272486:-1	0.655946	0.83718	0.741711	2.28731	0.0916105	0.0841771	1.13054	0.0878938	12.8625
Pcyt1a	Pcyt1a-chr16:32431006-32475150:1	31.3288	31.0316	30.3002	32.1635	2.61194	2.2449	31.206	2.42842	12.8504
Raver2	Raver2-chr4:100741642-100824974:1	2.45651	2.87395	2.69089	2.44741	0.17154	0.236431	2.61719	0.203986	12.8303
D430050G20	D430050G20-chr13:72760913-72766011:-1	0.64797	0.275667	0.457933	0.0806963	0.0361987	0.0207884	0.365567	0.0284935	12.8298
Ahcyl2	Ahcyl2-chr6:29718442-29862309:1	5.29336	5.16005	5.09874	7.81298	0.508187	0.402544	5.84128	0.455366	12.8277
Wipi1	Wipi1-chr11:109434834-109472702:-1	0.418864	0.475194	0.631508	1.11283	0.0311996	0.07167	0.6596	0.0514348	12.824
Fchsd2	Fchsd2-chr7:108257288-108432918:1	2.34074	2.54931	2.01156	6.15667	0.292913	0.216277	3.26457	0.254595	12.8226
Sgms2	Sgms2-chr3:131021903-131047840:-1	1.78325	1.37568	1.77444	2.55837	0.127514	0.164767	1.87293	0.146141	12.816
Bcorl1	Bcorl1-chrX:45694534-45759904:1	0.809143	1.07095	0.838694	0.268715	0.030135	0.0865306	0.746876	0.0583328	12.8037
D10920	D10920-chr4:62796041-62800120:1	0.708578	0.689032	0.572304	0.605104	0.0226197	0.0779412	0.643755	0.0502804	12.8033
Sema3f	Sema3f-chr9:107583832-107612805:-1	1.71747	1.48998	1.82779	0.100653	0.0451509	0.155577	1.28397	0.100364	12.7931
Bicd1	Bicd1-chr6:149357407-149507378:1	0.64284	0.504894	0.391403	0	0.0220997	0.0380747	0.384784	0.0300872	12.789
Srsf11	Srsf11-chr3:157673456-157699602:-1	35.9736	27.519	30.3647	12.4306	2.22194	1.93437	26.572	2.07815	12.7863
Jph4	Jph4-chr14:55725662-55735114:-1	0.614787	0.464977	0.463447	0.40834	0.0763219	0	0.487888	0.038161	12.785
Rhobtb2	Rhobtb2-chr14:70184796-70224658:-1	1.24123	1.31428	1.16961	1.31908	0.1017	0.095572	1.26105	0.0986362	12.7849
Lpl	Lpl-chr8:71404453-71431346:1	0.911844	0.960581	0.95742	1.16803	0.0727712	0.083583	0.999468	0.0781771	12.7847
AK208460	AK208460-chr6:83718883-83720332:-1	24.4952	23.9118	24.4772	30.0799	2.41859	1.60828	25.741	2.01344	12.7846
Armcx3	Armcx3-chrX:131291106-131295994:1	0.854062	0.692085	0.965731	0.972456	0.13632	0	0.871084	0.0681599	12.78
Tmem106b	Tmem106b-chr6:13019758-13039268:1	10.5932	11.9408	10.289	5.81823	0.728354	0.784281	9.66033	0.756318	12.7728
Ccdc109a	Ccdc109a-chr10:58911180-59079439:-1	1.25591	0.986404	1.31088	0	0.0647638	0.074386	0.888297	0.0695749	12.7675
Itpripl2	Itpripl2-chr7:125628625-125635488:-1	2.88811	3.13999	3.12966	1.31882	0.147898	0.262529	2.61915	0.205214	12.763
Cdk19	Cdk19-chr10:40059369-40203623:1	15.6862	17.3212	15.1357	27.6444	1.57345	1.39568	18.9469	1.48457	12.7626
Heg1	Heg1-chr16:33684551-33768280:1	6.14483	6.2632	6.18831	3.44367	0.407644	0.455887	5.51	0.431766	12.7616
Tpm3	Tpm3-chr3:89876615-89904525:1	4.82289	5.47149	5.99883	7.20754	0.467011	0.453873	5.87519	0.460442	12.7599
Fto	Fto-chr8:93837423-94192331:1	4.24189	3.75136	3.89009	3.3277	0.253765	0.342903	3.80276	0.298334	12.7467
Tex18	Tex18-chr10:86376243-86377425:1	20.2485	19.011	17.7642	2.43474	1.17018	1.16484	14.8646	1.16751	12.7319
Olfr1509	Olfr1509-chr14:53070067-53071076:1	0.817822	1.39171	0.462376	0	0	0.10495	0.667976	0.0524752	12.7294
Tmem65	Tmem65-chr15:58613823-58654981:-1	7.48024	7.329	8.07382	6.66212	0.607827	0.552689	7.3863	0.580258	12.7293
A230056P14Rik	A230056P14Rik-chr7:63217900-63235465:1	0.522124	0.592341	0.590392	0	0	0.0670038	0.426214	0.0335019	12.7221
4931417G12Rik	4931417G12Rik-chr6:113546755-113550708:-1	0.608247	0.690047	0.687776	0	0	0.078056	0.496518	0.039028	12.7221
AK030646	AK030646-chr8:4527035-4529607:1	0.321026	0.364199	0.363	0	0	0.041197	0.262056	0.0205985	12.7221
Rtkn	Rtkn-chr6:83085801-83102572:1	0.24598	0.27906	0.278142	0	0	0.0315664	0.200795	0.0157832	12.7221
Pitpnm2	Pitpnm2-chr5:124568698-124666425:-1	4.51825	4.23184	4.51495	6.49057	0.399161	0.37756	4.9389	0.388361	12.7173
Hoxc10	Hoxc10-chr15:102797295-102802151:1	0.247602	0.561801	0.559952	0.246685	0	0.0635492	0.40401	0.0317746	12.7149
Zfp963	Zfp963-chr8:72265537-72273860:-1	0.540812	0.613542	1.01921	0.179603	0	0.092536	0.588291	0.046268	12.7148
Brwd3	Brwd3-chrX:105937546-106029693:-1	3.44946	3.18375	3.17327	2.5047	0.274357	0.210079	3.0778	0.242218	12.7067
Pcdhb7	Pcdhb7-chr18:37501355-37504860:1	0.471192	0.80184	0.932402	0	0.026323	0.0604678	0.551358	0.0433954	12.7055
Tgif2	Tgif2-chr2:156665812-156681266:1	4.14332	4.70053	4.68506	3.53826	0.330664	0.341813	4.26679	0.336239	12.6898
Plcl2	Plcl2-chr17:50648871-50827818:1	8.25796	9.1372	10.3752	4.26605	0.660668	0.601827	8.00911	0.631247	12.6877
Mical3	Mical3-chr6:120881739-121081016:-1	1.50294	1.65492	1.74944	1.58546	0.148167	0.107781	1.62319	0.127974	12.6837
Lonrf2	Lonrf2-chr1:38851353-38878059:-1	0.244042	0.369148	0.27595	1.62092	0.0363555	0.0626354	0.627515	0.0494955	12.6782
Apbb2	Apbb2-chr5:66689963-67010055:-1	1.45285	1.26787	1.45325	0.445375	0.124866	0.0573671	1.15484	0.0911165	12.6743
Rb1	Rb1-chr14:73595308-73725597:-1	2.05384	2.22874	2.32238	6.58353	0.199543	0.320865	3.29712	0.260204	12.6713
Kcna6	Kcna6-chr6:126658346-126690691:-1	0.416821	0.551689	0.628427	0.48449	0.0465711	0.0356602	0.520357	0.0411157	12.6559
Asxl2	Asxl2-chr12:3426883-3506848:1	6.50516	6.41356	6.61138	5.28516	0.484545	0.496906	6.20381	0.490725	12.6421
Atp13a3	Atp13a3-chr16:30312509-30388615:-1	19.0424	17.3083	16.0374	4.89779	1.14903	1.11671	14.3215	1.13287	12.6418
Cpne5	Cpne5-chr17:29293465-29374734:-1	0.315776	0.278633	0.357064	0.524344	0.0313613	0.0270155	0.368954	0.0291884	12.6404
AK038969	AK038969-chr13:17774546-17787386:-1	1.97608	1.28104	2.23445	0	0	0.217362	1.37289	0.108681	12.6323
5033411D12Rik	5033411D12Rik-chr13:16949309-17786598:-1	0.982331	0.636822	1.11077	0	0	0.108053	0.682481	0.0540265	12.6323
mFLJ00369	mFLJ00369-chr7:25708821-25711609:1	5.21684	3.94561	5.40737	0.866254	0.388583	0.223158	3.85902	0.30587	12.6165
Pmp2	Pmp2-chr3:10179850-10183884:-1	4.239	2.74804	2.05425	0	0.20298	0.155425	2.26033	0.179203	12.6132
Zfp185	Zfp185-chrX:70232677-70276881:1	1.16109	1.58069	1.44419	2.54494	0.207565	0.0596008	1.68273	0.133583	12.5969
9530068E07Rik	9530068E07Rik-chr11:52209929-52222224:1	31.7088	30.0271	28.4467	43.8623	2.63514	2.69036	33.5112	2.66275	12.5852
Cd99l2	Cd99l2-chrX:68673234-68746023:-1	11.8164	12.7547	12.1939	13.4871	1.02543	0.971667	12.563	0.998547	12.5813
Spnb2	Spnb2-chr11:29999394-30119771:-1	18.553	17.7314	18.8597	13.6298	1.34844	1.38524	17.1935	1.36684	12.579
mKIAA0350	mKIAA0350-chr16:10545431-10744970:1	3.28256	3.80001	3.33301	4.20481	0.254486	0.326683	3.6551	0.290584	12.5784
Ufm1	Ufm1-chr3:53657297-53667728:-1	3.90343	2.98434	3.26238	3.71989	0.246507	0.304911	3.46751	0.275709	12.5767
Cpped1	Cpped1-chr16:11803813-11909515:-1	2.5858	2.65852	2.37566	3.70332	0.180568	0.269615	2.83082	0.225091	12.5763
E130309D14Rik	E130309D14Rik-chr11:74433106-74455017:1	0.309595	0.234154	0.233383	1.54224	0.0922423	0	0.579844	0.0461212	12.5722
Zbtb39	Zbtb39-chr10:127176593-127184394:1	2.56824	2.51989	2.98252	6.22392	0.248171	0.320672	3.57364	0.284421	12.5646
Zfp458	Zfp458-chr13:67355853-67379401:-1	0.46852	0.265764	0.264889	1.16696	0.0261737	0.0601248	0.541534	0.0431492	12.5502
Igfbp5	Igfbp5-chr1:72904638-72921438:-1	4.233	3.76178	4.14827	2.88184	0.236475	0.362146	3.75622	0.29931	12.5496
Dnahc11	Dnahc11-chr12:119116454-119437515:-1	0.0880472	0.0665921	0.0663729	0.321644	0.0065583	0.0150654	0.135664	0.0108118	12.5477
Mtdh	Mtdh-chr15:34012473-34072139:1	13.8834	12.8801	13.1312	6.20502	0.956808	0.882501	11.5249	0.919654	12.5318
Plekhh1	Plekhh1-chr12:80130149-80182641:1	3.656	3.34725	2.9736	1.59757	0.214991	0.246933	2.8936	0.230962	12.5285
Ptplb	Ptplb-chr16:35022506-35109260:1	13.6406	14.5647	14.1279	10.735	1.17826	0.941438	13.2671	1.05985	12.5179
Cldn12	Cldn12-chr5:5505014-5514975:-1	6.07949	6.09242	7.10353	7.57122	0.47548	0.598135	6.71167	0.536808	12.5029
Rnf170	Rnf170-chr8:27229851-27254340:1	1.38839	1.26009	0.941954	4.33418	0.103416	0.213805	1.98115	0.158611	12.4907
Setd1a	Setd1a-chr7:134920902-134943632:1	3.13354	2.84396	2.75586	2.49755	0.217845	0.232339	2.80772	0.225092	12.4737
Scube1	Scube1-chr15:83433012-83555450:-1	0.626232	0.651246	0.472075	0.415942	0.0466457	0.040182	0.541374	0.0434138	12.4701
Tmem167	Tmem167-chr13:90229271-90254525:1	3.36238	2.86093	2.89472	3.69254	0.239067	0.274586	3.20264	0.256827	12.4701
Txndc5	Txndc5-chr13:38592141-38620692:-1	11.9997	10.9207	11.7794	24.9615	1.20812	1.18455	14.9153	1.19633	12.4675
AK088937	AK088937-chr17:47664911-47669402:1	0.275824	0.208612	0.103963	0	0	0.0235975	0.147099	0.0117988	12.4674
Trim46	Trim46-chr3:89038098-89049818:-1	0.238315	0.270364	0.134737	0.118716	0	0.0305828	0.190533	0.0152914	12.4602
MMET-1	MMET-1-chr10:79151764-79158004:1	0.94508	0.357393	0.712433	0	0	0.0808543	0.503726	0.0404272	12.4601
Gramd2	Gramd2-chr9:59555443-59564230:1	0.830986	0.314247	0.626425	0	0	0.0710932	0.442914	0.0355466	12.4601
Gzmm	Gzmm-chr10:79151764-79158004:1	0.963453	0.36434	0.726283	0	0	0.0824261	0.513519	0.0412131	12.4601
Eif2c2	Eif2c2-chr15:72932054-73015376:-1	9.10235	10.3265	9.0132	15.0632	0.861865	0.884323	10.8763	0.873094	12.4572
Bcl6b	Bcl6b-chr11:70037628-70043299:-1	0.482195	0.410282	0.408932	0.240205	0	0.0618797	0.385403	0.0309399	12.4565
Dstn	Dstn-chr2:143741066-143769059:1	18.0416	17.7553	17.2053	22.306	1.7972	1.22737	18.827	1.51228	12.4494
Nova1	Nova1-chr12:47795503-47919761:-1	0.156598	0.118438	0.118049	1.7682	0.0466575	0.0401921	0.540321	0.0434248	12.4427
Dusp11	Dusp11-chr6:85892262-85911660:-1	10.7198	11.3604	11.323	17.7149	1.03276	1.02145	12.7795	1.0271	12.4423
Stk4	Stk4-chr2:163899913-163981256:1	18.0008	16.2485	17.6995	25.3417	1.66144	1.44628	19.3226	1.55386	12.4352
Podxl	Podxl-chr6:31469492-31513936:-1	4.88161	4.92276	4.29325	1.00359	0.328983	0.278424	3.7753	0.303704	12.4309
E130308A19Rik	E130308A19Rik-chr4:59639092-59767174:1	2.62274	1.76668	2.13157	3.91955	0.146519	0.273467	2.61013	0.209993	12.4296
Exoc6b	Exoc6b-chr6:84568479-85019506:-1	4.26963	3.6656	4.17547	5.28853	0.270754	0.42945	4.34981	0.350102	12.4244
AK037351	AK037351-chr13:103556889-103561148:-1	0.356855	0.674743	0.269009	0.118511	0.0265808	0.03053	0.35478	0.0285554	12.4243
AK164218	AK164218-chr13:3539864-3542325:1	0.503249	0.761237	0.56905	0.167129	0.0374852	0.0430544	0.500166	0.0402698	12.4204
Aff4	Aff4-chr11:53164268-53235331:1	22.7932	23.3695	21.9143	26.3924	2.18805	1.61633	23.6173	1.90219	12.4159
Sfmbt2	Sfmbt2-chr2:10292077-10516879:1	8.74905	7.43151	7.91439	3.71016	0.601554	0.518197	6.95128	0.559875	12.4158
Mfhas1	Mfhas1-chr8:36650851-36742502:1	1.16011	0.877419	0.947409	0.96318	0.0432062	0.115793	0.98703	0.0794995	12.4156
Hs6st2	Hs6st2-chrX:48740388-49034778:-1	2.73732	2.66181	2.52671	0.946165	0.199732	0.157717	2.218	0.178724	12.4102
Arhgef7	Arhgef7-chr8:11728104-11835216:1	3.47223	4.32756	3.37324	3.06959	0.273204	0.301243	3.56065	0.287224	12.3968
AK028782	AK028782-chr2:32185107-32188132:-1	0.136484	0.464516	0.154329	0	0.0304985	0	0.188832	0.0152493	12.383
AK084486	AK084486-chr1:121426056-121432741:-1	0.171085	0.388187	0.38691	0	0.0382305	0	0.236545	0.0191153	12.3747
Gm9199	Gm9199-chr14:73425409-73426696:1	0.641304	1.4551	1.45031	0	0.143305	0	0.886678	0.0716525	12.3747
Cypt12	Cypt12-chr3:17848443-17848951:1	0.811395	0.920514	2.75246	0	0.181313	0	1.12109	0.0906566	12.3663
Ogfrl1	Ogfrl1-chr1:23373262-23390013:-1	1.53468	1.35417	1.06049	0.169889	0.0571564	0.109414	1.02981	0.083285	12.3648
Usp27x	Usp27x-chrX:6948401-6952955:-1	2.02782	1.75279	2.29296	4.61786	0.258934	0.173486	2.67286	0.21621	12.3623
Elovl5	Elovl5-chr9:77765171-77832325:1	30.4441	29.3154	30.5624	20.862	1.75882	2.74434	27.796	2.25158	12.3451
Wnt5a	Wnt5a-chr14:29318658-29338619:1	3.07922	2.18333	3.37302	2.39673	0.150517	0.296365	2.75807	0.223441	12.3436
Pcp4l1	Pcp4l1-chr1:173103394-173127165:-1	4.63178	4.37889	4.65545	1.79458	0.230002	0.396262	3.86517	0.313132	12.3436
Pea15a	Pea15a-chr1:174126859-174136911:-1	14.8393	13.241	14.3286	45.0176	1.49033	2.0541	21.8566	1.77221	12.333
Pde4d	Pde4d-chr13:109444298-110746176:1	2.20956	2.18671	1.91372	5.10533	0.294146	0.168924	2.85383	0.231535	12.3257
Pde5a	Pde5a-chr3:122432075-122562291:1	2.37356	1.84798	2.15765	1.62288	0.145598	0.179175	2.00052	0.162387	12.3195
Hnrnpd	Hnrnpd-chr5:100384954-100407956:-1	4.36652	3.5777	3.70308	3.0815	0.271038	0.326872	3.6822	0.298955	12.3169
Frmd4b	Frmd4b-chr6:97236860-97567650:-1	1.12968	1.39811	1.45157	0.102318	0.126218	0.0395375	1.02042	0.0828778	12.3123
Kras	Kras-chr6:145165218-145198750:-1	9.28587	9.93268	9.9	6.07954	0.750955	0.680942	8.79952	0.715949	12.2907
4732418C07Rik	4732418C07Rik-chr4:115410677-115449931:1	10.5637	10.0617	9.90083	8.94868	0.89625	0.710436	9.86872	0.803343	12.2846
Zfp192	Zfp192-chr13:21605090-21622979:-1	3.66235	3.99507	3.66337	2.99387	0.293779	0.289222	3.57866	0.291501	12.2767
Cml2	Cml2-chr6:85815415-85819130:-1	0.377744	0.428544	0.427134	0.250897	0.0281367	0.0323171	0.37108	0.0302269	12.2765
Vav3	Vav3-chr3:109143600-109488611:1	0.228556	0.172862	0.344586	0.151806	0.0170243	0.0195536	0.224452	0.0182889	12.2726
Nudt10	Nudt10-chrX:5745814-5750108:-1	0.472	0.267738	0	3.52689	0.0527363	0.121143	1.06666	0.0869396	12.269
Galntl5	Galntl5-chr5:24687297-24726106:1	0.258286	0	0	8.23456	0.346298	0	2.12321	0.173149	12.2623
Scd1	Scd1-chr19:44468939-44482198:-1	4.52533	5.13391	4.92392	9.44247	0.476992	0.504031	6.00641	0.490512	12.2452
AK140547	AK140547-chr2:32988938-32991134:-1	5.82749	7.25099	8.28994	4.68219	0.630099	0.434228	6.51265	0.532164	12.2381
Il17re	Il17re-chr6:113408477-113420744:1	1.35001	1.17813	1.4091	0.206925	0.116028	0.0533065	1.03604	0.0846671	12.2367
Zbtb34	Zbtb34-chr2:33261627-33286843:-1	2.7525	2.98073	2.90018	1.68278	0.293556	0.128446	2.57905	0.211001	12.2229
Pik3c2b	Pik3c2b-chr1:134942588-135005264:1	0.919105	0.834168	0.415712	0.274711	0.0410764	0.0589741	0.610924	0.0500253	12.2123
Clec16a	Clec16a-chr16:10545431-10744970:1	2.8572	3.18029	2.92599	3.38372	0.228884	0.276726	3.0868	0.252805	12.2102
Cyp7a1	Cyp7a1-chr4:6192758-6202777:-1	0.197987	0.224612	0	0.197253	0	0.0254075	0.154963	0.0127037	12.1982
Lrch1	Lrch1-chr14:75154479-75347683:-1	0.657905	0.621985	0.867915	0.327734	0.0735073	0.0281428	0.618885	0.0508251	12.1768
1700034I23Rik	1700034I23Rik-chr3:40704120-40706464:-1	0.176119	0	0	2.98294	0.0393554	0.0904051	0.789765	0.0648803	12.1727
Mxd1	Mxd1-chr6:86597038-86619152:-1	12.4937	11.8618	12.7245	12.8005	1.04941	1.00064	12.4701	1.02503	12.1657
Cpne1	Cpne1-chr2:155897576-155937700:-1	3.67519	4.16945	3.896	2.28849	0.282306	0.294772	3.50728	0.288539	12.1553
Tram2	Tram2-chr1:20991458-21069305:-1	0.293116	1.66267	1.32576	3.79639	0.0654993	0.225692	1.76949	0.145596	12.1534
Mfsd7c	Mfsd7c-chr12:87087488-87154534:1	15.1493	13.3674	13.0515	16.2911	1.20902	1.17263	14.4649	1.19083	12.1469
Prnp	Prnp-chr2:131735663-131764166:1	2.88114	2.51431	2.50604	6.40335	0.247621	0.341293	3.57621	0.294457	12.1451
Kank2	Kank2-chr9:21571216-21602989:-1	4.51041	4.15151	4.52277	9.75049	0.551487	0.393159	5.73379	0.472323	12.1396
Stra6	Stra6-chr9:57911594-58001803:1	1.64215	1.58354	1.76402	0.818033	0.091738	0.147515	1.45193	0.119626	12.1372
Ent3	Ent3-chr10:60177368-60183770:-1	1.09356	0.827081	0.82436	0.363169	0.081455	0.0467785	0.777042	0.0641167	12.1192
Fam126a	Fam126a-chr5:23421094-23536500:-1	13.6204	13.4463	12.8838	26.0961	1.22915	1.4958	16.5117	1.36247	12.1189
Ubash3b	Ubash3b-chr9:40821723-40965576:-1	1.40086	1.3003	1.44002	0.507518	0.0284577	0.163429	1.16218	0.0959433	12.1132
Cpt1a	Cpt1a-chr19:3323300-3385732:1	13.8275	14.3798	15.0925	25.5435	1.26599	1.57731	17.2108	1.42165	12.1063
Apln	Apln-chrX:45378322-45388028:-1	2.2303	1.04187	2.07687	6.53543	0.322482	0.168361	2.97112	0.245421	12.1062
Scara3	Scara3-chr14:66538231-66572580:-1	3.51747	4.40333	3.56593	5.31709	0.352349	0.342438	4.20096	0.347394	12.0928
Rc3h1	Rc3h1-chr1:162836541-162905106:1	10.5772	11.3614	10.3486	11.9207	0.9052	0.924167	11.052	0.914683	12.0829
Olfr262	Olfr262-chr19:12315210-12316148:-1	0.879659	0.997959	0.497338	0	0.0982838	0	0.593739	0.0491419	12.0821
AK133250	AK133250-chr4:48009327-48013332:1	0.28952	0.328455	0.163687	0	0.0323479	0	0.195416	0.0161739	12.0821
R74862	R74862-chr7:150207688-150239272:-1	0.115654	0.262415	0.130776	0.115226	0.0258439	0	0.156017	0.0129219	12.0738
AK076597	AK076597-chr6:53928684-53968023:1	0.190762	0.432833	0.215704	0.190056	0.0426275	0	0.257339	0.0213137	12.0738
D930048N14Rik	D930048N14Rik-chr11:51464455-51471182:1	0.36133	0.409923	0.408574	0.119997	0.0538282	0	0.324956	0.0269141	12.0738
Ntng2	Ntng2-chr2:29050340-29103559:-1	0.466667	0.264713	0.527684	0	0.0521404	0	0.314766	0.0260702	12.0738
Gng13	Gng13-chr17:25854116-25856046:1	1.76496	1.00116	1.99573	0	0.197198	0	1.19046	0.0985988	12.0738
Zfp36l1	Zfp36l1-chr12:81208746-81213999:-1	7.61227	8.47897	8.60757	2.34417	0.587628	0.532842	6.76074	0.560235	12.0677
Sema4g	Sema4g-chr19:45063833-45077884:1	0.09059	0.102773	0.204869	0.0902546	0.0202431	0	0.122122	0.0101216	12.0655
Llph	Llph-chr10:119664115-119669125:1	0.355422	0.40322	0.803787	0.354105	0.0794221	0	0.479133	0.039711	12.0655
Serpinb9	Serpinb9-chr13:33096409-33109823:1	1.21578	0.965497	1.09979	1.69579	0.0815029	0.124816	1.24421	0.103159	12.0611
Foxo4	Foxo4-chrX:98449866-98456211:1	2.36948	2.28491	2.2774	1.29839	0.158844	0.182444	2.05754	0.170644	12.0575
Gm4934	Gm4934-chr13:59813644-59820649:1	0.289418	0.218894	0.109087	0.576693	0	0.0495211	0.298523	0.0247606	12.0564
Cdon	Cdon-chr9:35228708-35315236:1	3.33566	3.33527	2.36537	2.64738	0.252672	0.23217	2.92092	0.242421	12.049
Foxn2	Foxn2-chr17:88840051-88889872:1	3.91013	4.17882	4.03691	6.26691	0.341903	0.421789	4.59819	0.381846	12.042
Ets1	Ets1-chr9:32443805-32565404:1	1.67311	1.82511	1.96463	0.577008	0.201315	0.0495481	1.50996	0.125431	12.0382
C330007P06Rik	C330007P06Rik-chrX:34388538-34404297:-1	2.04634	1.50217	1.22501	1.43913	0.134492	0.123579	1.55316	0.129036	12.0367
Sc5d	Sc5d-chr9:42062259-42072382:-1	10.6443	9.05686	10.0301	3.35822	0.554999	0.819588	8.27237	0.687293	12.0362
Cldn1	Cldn1-chr16:26356731-26371924:-1	1.52916	1.44567	1.44091	0	0.0854259	0.0981179	1.10394	0.0917719	12.0291
Tulp3	Tulp3-chr6:128271178-128305868:-1	3.37235	3.48579	3.38958	3.65851	0.251193	0.326982	3.47656	0.289088	12.026
Slc30a4	Slc30a4-chr2:122506974-122528398:-1	17.2712	18.396	17.6532	19.236	1.44938	1.56793	18.1391	1.50866	12.0233
Adamts5	Adamts5-chr16:85858401-85901369:-1	16.0532	15.6103	15.3861	3.19875	0.876877	1.21644	12.5621	1.04666	12.0021
Lgi4	Lgi4-chr7:31844953-31855953:1	2.15854	2.58487	2.44077	2.38949	0.214375	0.184669	2.39342	0.199522	11.9958
Srpr	Srpr-chr9:35018787-35024587:1	18.3899	21.0223	18.2546	14.8252	1.47436	1.54929	18.123	1.51182	11.9875
Slco3a1	Slco3a1-chr7:81420303-81699665:-1	6.93661	7.59575	7.36615	8.77387	0.660455	0.619249	7.6681	0.639852	11.9842
Stmn1	Stmn1-chr4:134024234-134029757:1	3.5066	3.53616	3.52453	4.65816	0.435323	0.2	3.80636	0.317661	11.9825
Neo1	Neo1-chr9:58722486-58884247:-1	15.538	14.379	14.8094	10.8036	1.26925	1.04819	13.8825	1.15872	11.9808
Atp8a1	Atp8a1-chr5:68009379-68238669:-1	3.07821	3.00032	2.8924	1.16625	0.222825	0.200294	2.53429	0.21156	11.9791
Gas2l3	Gas2l3-chr10:88871567-88906711:-1	0.91805	0.83321	1.03809	0.304883	0.0820585	0.0471251	0.773557	0.0645918	11.9761
Gpr137b	Gpr137b-chr13:13449887-13485890:-1	1.26222	1.57517	1.71271	0.377265	0.141028	0.0647922	1.23184	0.10291	11.9701
Zbtb7a	Zbtb7a-chr10:80599015-80614401:1	3.66433	2.94462	3.36654	1.82538	0.238824	0.254713	2.95022	0.246769	11.9554
mKIAA1724	mKIAA1724-chr5:30559157-30598975:1	4.66843	5.0844	5.8419	6.07749	0.347733	0.559156	5.41805	0.453445	11.9487
Ttc38	Ttc38-chr15:85662733-85689251:1	1.82648	1.58456	1.57934	0.428169	0.144051	0.0827263	1.35464	0.113388	11.9469
Rab1	Rab1-chr11:20101604-20126858:1	9.82726	9.55617	9.66904	18.8188	1.28337	0.720643	11.9678	1.00201	11.9439
AK051514	AK051514-chr8:90738273-90741073:1	0.624339	0.531226	0.352986	0.155507	0.069757	0	0.416014	0.0348785	11.9275
Map3k2	Map3k2-chr18:32322742-32396404:1	4.57196	4.82494	4.64876	3.14261	0.29303	0.427529	4.29707	0.360279	11.927
2810030E01Rik	2810030E01Rik-chr2:17965713-17970075:-1	0.378639	0.21478	0.321109	0.0943091	0.042305	0	0.252209	0.0211525	11.9234
Arhgef26	Arhgef26-chr3:62142698-62266142:1	1.26955	0.720141	0.717771	0.0790529	0.0354615	0.0814601	0.696628	0.0584608	11.9162
Grik4	Grik4-chr9:42328494-42752453:-1	0.118406	0	0.133888	0.47187	0	0.0303899	0.181041	0.015195	11.9145
Snx27	Snx27-chr3:94301465-94386623:-1	12.5612	11.8504	11.4377	8.9579	0.930714	0.950216	11.2018	0.940465	11.9109
Rxra	Rxra-chr2:27532720-27618838:1	5.48889	5.60435	5.40858	5.31232	0.473094	0.442757	5.45354	0.457926	11.9092
Ccdc160	Ccdc160-chrX:50144376-50152644:1	1.88216	2.13528	2.12826	0	0.120167	0.138021	1.53642	0.129094	11.9016
Spry2	Spry2-chr14:106291163-106296035:-1	2.77048	2.69406	4.47532	0	0.265324	0.152372	2.48497	0.208848	11.8985
C1qtnf6	C1qtnf6-chr15:78353775-78360080:-1	16.6697	18.7185	17.1182	8.64292	1.21632	1.35338	15.2873	1.28485	11.8981
Has3	Has3-chr8:109394141-109406801:1	0.205541	0.388638	0.387359	0.27304	0	0.0527538	0.313644	0.0263769	11.8909
Taf15	Taf15-chr11:83286609-83320241:1	9.87325	6.76289	8.84709	3.15516	0.582787	0.621561	7.1596	0.602174	11.8896
Stim2	Stim2-chr5:54389761-54512295:1	4.7945	4.00789	3.51914	3.10069	0.28194	0.367006	3.85556	0.324473	11.8825
Csnk2a1	Csnk2a1-chr2:152052575-152107586:1	8.95321	8.64876	8.82078	15.5439	0.970623	0.796308	10.4917	0.883466	11.8756
Pcmtd1	Pcmtd1-chr1:7079000-7163708:1	3.35105	4.4224	4.63984	6.33661	0.351488	0.438814	4.68747	0.395151	11.8625
Lix1l	Lix1l-chr3:96405055-96429274:1	7.73655	7.65652	7.63133	17.2198	0.809225	0.887206	10.061	0.848216	11.8614
slc43a2	slc43a2-chr11:75379508-75383690:1	0.540576	0.40885	0.203752	0.897623	0.0402655	0.0462478	0.5127	0.0432566	11.8525
Tns3	Tns3-chr11:8331654-8564537:-1	3.49674	3.35669	3.60635	4.6323	0.360636	0.276144	3.77302	0.31839	11.8503
Skint8	Skint8-chr4:111592159-111654951:1	0.196386	0.222797	0.444127	1.36961	0.0438842	0.0504042	0.558231	0.0471442	11.8409
Pdzd8	Pdzd8-chr19:59370573-59420269:-1	9.57207	10.3959	11.2856	6.68727	0.808633	0.793951	9.4852	0.801292	11.8374
Hmgn5	Hmgn5-chrX:106199875-106208718:-1	1.51599	1.47417	2.44887	1.94192	0.145184	0.166754	1.84524	0.155969	11.8308
B630019K06Rik	B630019K06Rik-chrX:8469478-8472102:1	1.888	1.60643	1.60114	1.09725	0.14063	0.121143	1.54821	0.130886	11.8286
Wdr13	Wdr13-chrX:7700426-7709983:-1	5.0587	4.65618	4.85671	8.17806	0.447899	0.514444	5.68741	0.481171	11.8199
Gfod1	Gfod1-chr13:43290887-43399540:-1	0.178685	0.135143	0.202048	0.474728	0.0266191	0.015287	0.247651	0.0209531	11.8193
Zdhhc15	Zdhhc15-chrX:101732308-101866402:-1	0.749818	0.510394	0.763072	0.0747042	0.050266	0.0384895	0.524497	0.0443778	11.8189
Myom3	Myom3-chr4:135315629-135371478:1	1.54986	1.5071	1.33524	0.514706	0.131935	0.0757684	1.22673	0.103852	11.8123
Rprd2	Rprd2-chr3:95563795-95622875:-1	3.59795	3.5761	3.42032	2.53779	0.270369	0.286023	3.28304	0.278196	11.8012
Etv1	Etv1-chr12:39506844-39594801:1	0.685071	1.22132	1.10664	0.39002	0.0437386	0.100474	0.850761	0.0721063	11.7987
AK041893	AK041893-chr10:93318911-93322954:1	1.7241	1.2447	1.06338	0.468467	0.0700482	0.120683	1.12516	0.0953656	11.7984
C2cd2	C2cd2-chr16:98076815-98144242:-1	2.54261	2.68787	2.41766	1.72717	0.219519	0.177977	2.34383	0.198748	11.793
Zfp266	Zfp266-chr9:20299512-20325862:-1	8.34675	8.35084	7.80315	6.41695	0.484647	0.826544	7.72942	0.655595	11.7899
Def8	Def8-chr8:125966885-125987798:1	2.32575	2.33408	1.82066	3.03011	0.219877	0.183669	2.37765	0.201773	11.7838
D8Ertd82e	D8Ertd82e-chr8:37157881-37210840:1	0.300958	0.146328	0.0972309	0.428347	0.0192148	0.0220695	0.243216	0.0206421	11.7825
Chsy3	Chsy3-chr18:59334993-59676391:1	0.219681	0.0996897	0.0993617	0.0437735	0.0196358	0	0.115626	0.00981792	11.7771
Gje1	Gje1-chr10:14435431-14438019:-1	0.279621	0.63445	0	0.557171	0.0624837	0	0.367811	0.0312419	11.773
Gpr39	Gpr39-chr1:127573572-127770437:1	0.307177	0.174244	0.173671	0.15302	0.0343207	0	0.202028	0.0171604	11.7729
5330437I02Rik	5330437I02Rik-chr18:65857921-65911190:1	0.240746	0.136561	0.136112	0.119927	0.0268984	0	0.158337	0.0134492	11.7729
Olfr1444	Olfr1444-chr19:12936266-12937225:1	0.860417	0.488064	0.486458	0.428615	0.0961338	0	0.565889	0.0480669	11.7729
Ctbs	Ctbs-chr3:146113456-146128734:1	1.62773	2.51814	2.50985	0.147428	0.0991993	0.189896	1.70079	0.144548	11.7663
4932411G14Rik	4932411G14Rik-chr13:59827285-59833112:-1	0.107917	0.122431	0.122028	0.215036	0.0241151	0	0.141853	0.0120575	11.7646
AK014964	AK014964-chr14:104092199-104098658:-1	0.133183	0.151094	0.150597	0.265379	0.0297609	0	0.175063	0.0148804	11.7646
Ism1	Ism1-chr2:139503913-139584316:1	0.139292	0.158024	0.157504	0.277552	0.031126	0	0.183093	0.015563	11.7646
Sh3rf2	Sh3rf2-chr18:42213363-42318348:1	0.0863294	0.0979393	0.0976171	0.172019	0.0192911	0	0.113476	0.00964553	11.7646
Cntfr	Cntfr-chr4:41604528-41644122:-1	0	0.206679	0.205999	0.544513	0.0407095	0	0.239298	0.0203548	11.7564
Cyp26a1	Cyp26a1-chr19:37772297-37776025:1	1.15946	1.05231	1.57327	0.231033	0.0518183	0.119034	1.00402	0.0854263	11.7531
Tmem8b	Tmem8b-chr4:43681842-43705538:1	5.8827	6.37939	5.47801	3.53379	0.483287	0.421868	5.31847	0.452578	11.7515
Vash2	Vash2-chr1:192771524-192803174:-1	0.098568	0.111824	0	4.91015	0.0660777	0.15179	1.28014	0.108934	11.7515
Arhgef12	Arhgef12-chr9:42771924-42913800:-1	7.45475	7.39061	6.98658	10.0032	0.74287	0.61192	7.95879	0.677395	11.7491
Gm5128	Gm5128-chrX:131907822-131978535:1	1.50416	0.914168	1.21488	1.0169	0.0600211	0.137877	1.16253	0.0989492	11.7487
Abca2	Abca2-chr2:25284193-25304058:1	3.53517	3.13872	3.36013	1.63343	0.286219	0.210396	2.91686	0.248307	11.747
Tspan12	Tspan12-chr6:21721394-21802514:-1	1.99036	2.06986	1.5004	0.660997	0.222382	0.0425703	1.55541	0.132476	11.741
Stxbp1	Stxbp1-chr2:32643126-32702756:-1	2.47491	2.22279	2.7985	1.64383	0.230433	0.158801	2.28501	0.194617	11.741
Cnot6l	Cnot6l-chr5:96504756-96591008:-1	8.16004	7.40594	7.03556	9.34929	0.524237	0.837738	7.98771	0.680987	11.7296
Fam198b	Fam198b-chr3:79689851-79750199:1	6.10744	4.87843	6.06036	0.49672	0.348153	0.399879	4.38574	0.374016	11.7261
mFLJ00377	mFLJ00377-chr4:106741216-106760595:1	1.69445	1.31528	1.51263	1.42162	0.139499	0.114446	1.48599	0.126972	11.7033
Mras	Mras-chr9:99285838-99337344:-1	3.74718	3.79153	3.89358	4.3387	0.362093	0.311918	3.94275	0.337005	11.6994
Rc3h2	Rc3h2-chr2:37225590-37278422:-1	15.2025	12.9613	12.554	11.7956	1.28679	0.957724	13.1284	1.12226	11.6982
1700049E17Rik1	1700049E17Rik1-chr14:43953568-43984543:1	0.931754	1.32132	1.58037	0	0.104104	0.0597857	0.958363	0.081945	11.6952
Dcun1d3	Dcun1d3-chr7:126996676-127039258:-1	4.67948	4.50443	5.45167	12.9975	0.491149	0.691502	6.90828	0.591326	11.6827
St6gal1	St6gal1-chr16:23224834-23360419:1	6.09859	6.41002	7.09881	7.68436	0.501023	0.667535	6.82294	0.584279	11.6775
Plagl2	Plagl2-chr2:153053504-153067093:-1	2.48223	2.6504	2.97189	4.00051	0.293653	0.224854	3.02626	0.259253	11.673
mKIAA1524	mKIAA1524-chr16:49015949-49019817:1	1.86141	2.63967	1.57859	5.56355	0.259967	0.238873	2.9108	0.24942	11.6703
Mitf	Mitf-chr6:97757051-97971351:1	1.08684	1.00182	1.22895	0.947465	0.0607161	0.122039	1.06627	0.0913778	11.6688
Cenpk	Cenpk-chr13:105019034-105042471:1	1.6526	2.04529	1.86868	0.14968	0.167858	0.077119	1.42906	0.122489	11.6669
Clcn4-2	Clcn4-2-chr7:7235026-7252221:-1	8.45501	8.81852	8.01849	7.26884	0.853253	0.542513	8.14021	0.697883	11.6642
Elmo1	Elmo1-chr13:20182464-20698393:1	2.02893	2.42966	1.97557	3.64978	0.302255	0.130186	2.52099	0.21622	11.6594
Stbd1	Stbd1-chr5:93032076-93035604:1	0.559873	0.423445	0.633077	2.41713	0.125109	0.0478988	1.00838	0.0865037	11.6571
Ptpn4	Ptpn4-chr1:121554669-121733647:-1	12.1109	12.0471	10.5189	19.0609	1.15704	1.14875	13.4345	1.15289	11.6528
AK138253	AK138253-chr17:3103174-3114794:-1	3.55014	2.14804	3.47908	0	0.211549	0.182235	2.29432	0.196892	11.6527
Cylc2	Cylc2-chr4:51229549-51242799:1	0.318427	0	0	3.48973	0	0.163454	0.952039	0.0817271	11.649
3110052M02Rik	3110052M02Rik-chr17:21787577-21801932:1	0.576413	0.57219	0.407362	0	0.0483017	0.0184927	0.388991	0.0333972	11.6474
AK205396	AK205396-chr19:40633408-40633768:-1	18.3047	19.4685	18.1108	7.97865	1.27823	1.46814	15.9657	1.37319	11.6267
Slc39a10	Slc39a10-chr1:46864388-46910353:-1	6.39838	7.17244	6.45979	11.1557	0.697866	0.645149	7.79658	0.671507	11.6106
Hapln1	Hapln1-chr13:89680240-89751436:1	0.408506	0.370755	0.554303	0	0.0365137	0.0209693	0.333391	0.0287415	11.5996
[truncated: 11,657 more rows]

## Sheet: S1 Table GO analysis
ID	Description	p.adjust	Count
GO:0050808	synapse organization	4.85218e-20	101		GO terms selected for Figure 2G
GO:0007409	axonogenesis	1.22594e-17	96
GO:0050767	regulation of neurogenesis	1.62205e-14	85
GO:0009100	glycoprotein metabolic process	1.62205e-14	70
GO:0016358	dendrite development	1.62205e-14	68
GO:0001667	ameboidal-type cell migration	2.39299e-14	84
GO:0010959	regulation of metal ion transport	2.92117e-14	83
GO:0050890	cognition	5.29862e-14	72
GO:0009101	glycoprotein biosynthetic process	1.84207e-13	60
GO:0099173	postsynapse organization	2.35593e-13	51
GO:0007264	small GTPase mediated signal transduction	2.62553e-13	79
GO:0031346	positive regulation of cell projection organization	3.75513e-13	80
GO:0042391	regulation of membrane potential	1.01998e-12	82
GO:0048813	dendrite morphogenesis	1.0505e-12	47
GO:0034765	regulation of ion transmembrane transport	1.15232e-12	85
GO:0060541	respiratory system development	2.62551e-12	57
GO:0035265	organ growth	4.74819e-12	50
GO:0048638	regulation of developmental growth	1.08191e-11	72
GO:0030323	respiratory tube development	1.49956e-11	52
GO:0050803	regulation of synapse structure or activity	1.55643e-11	56
GO:0007611	learning or memory	1.9926e-11	62
GO:0060485	mesenchyme development	2.51943e-11	59
GO:0030324	lung development	2.87006e-11	51
GO:0099003	vesicle-mediated transport in synapse	4.06096e-11	53
GO:0050807	regulation of synapse organization	4.60408e-11	54
GO:0060537	muscle tissue development	7.09838e-11	80
GO:0007015	actin filament organization	8.42041e-11	76
GO:0006836	neurotransmitter transport	2.39985e-10	50
GO:0048762	mesenchymal cell differentiation	2.39985e-10	50
GO:0048588	developmental cell growth	3.38706e-10	54
GO:1904062	regulation of cation transmembrane transport	3.56043e-10	66
GO:0006816	calcium ion transport	5.53178e-10	72
GO:0032409	regulation of transporter activity	5.53178e-10	56
GO:0007416	synapse assembly	5.53178e-10	43
GO:0034329	cell junction assembly	6.00484e-10	72
GO:0090287	regulation of cellular response to growth factor stimulus	6.88846e-10	56
GO:0031589	cell-substrate adhesion	9.92859e-10	64
GO:0022604	regulation of cell morphogenesis	1.02746e-09	60
GO:0010563	negative regulation of phosphorus metabolic process	1.04081e-09	73
GO:0045936	negative regulation of phosphate metabolic process	1.04081e-09	73
GO:0006486	protein glycosylation	1.04081e-09	42
GO:0043413	macromolecule glycosylation	1.04081e-09	42
GO:0001505	regulation of neurotransmitter levels	1.07221e-09	50
GO:0070085	glycosylation	1.31603e-09	45
GO:0045444	fat cell differentiation	1.32328e-09	51
GO:0007265	Ras protein signal transduction	1.40865e-09	60
GO:0007269	neurotransmitter secretion	1.44739e-09	41
GO:0050770	regulation of axonogenesis	1.44739e-09	41
GO:0099643	signal release from synapse	1.44739e-09	41
GO:0007411	axon guidance	1.67816e-09	50
GO:0022898	regulation of transmembrane transporter activity	1.83185e-09	53
GO:0097485	neuron projection guidance	1.86982e-09	50
GO:0042326	negative regulation of phosphorylation	1.94968e-09	66
GO:0035725	sodium ion transmembrane transport	2.05553e-09	36
GO:0007162	negative regulation of cell adhesion	2.58251e-09	56
GO:0040013	negative regulation of locomotion	2.71706e-09	59
GO:0010720	positive regulation of cell development	3.36855e-09	63
GO:0060560	developmental growth involved in morphogenesis	3.45826e-09	52
GO:0099565	chemical synaptic transmission	3.64184e-09	26
GO:0006814	sodium ion transport	3.79196e-09	48
GO:0032412	regulation of ion transmembrane transporter activity	4.13373e-09	51
GO:1903532	positive regulation of secretion by cell	4.55342e-09	61
GO:0099504	synaptic vesicle cycle	6.37855e-09	45
GO:1990845	adaptive thermogenesis	6.44473e-09	37
GO:0010631	epithelial cell migration	6.81072e-09	55
GO:0060562	epithelial tube morphogenesis	7.08214e-09	64
GO:0001659	temperature homeostasis	7.207e-09	40
GO:0042063	gliogenesis	7.54634e-09	59
GO:0090132	epithelium migration	8.20143e-09	55
GO:0032868	response to insulin	8.20143e-09	47
GO:0090130	tissue migration	9.95743e-09	55
GO:0090257	regulation of muscle system process	9.95743e-09	48
GO:0051961	negative regulation of nervous system development	9.95743e-09	37
GO:0048872	homeostasis of number of cells	1.06206e-08	61
GO:0001666	response to hypoxia	1.2228e-08	43
GO:0051146	striated muscle cell differentiation	1.22731e-08	56
GO:0003012	muscle system process	1.22949e-08	67
GO:0001503	ossification	1.22949e-08	66
GO:0001654	eye development	1.22949e-08	66
GO:0007517	muscle organ development	1.22949e-08	60
GO:0120161	regulation of cold-induced thermogenesis	1.22949e-08	34
GO:0002028	regulation of sodium ion transport	1.22949e-08	27
GO:0016311	dephosphorylation	1.23495e-08	58
GO:1901342	regulation of vasculature development	1.23495e-08	54
GO:0001508	action potential	1.38746e-08	34
GO:0031331	positive regulation of cellular catabolic process	1.40444e-08	70
GO:1903829	positive regulation of protein localization	1.46259e-08	73
GO:0032970	regulation of actin filament-based process	1.46259e-08	65
GO:0060070	canonical Wnt signaling pathway	1.46259e-08	53
GO:0010038	response to metal ion	1.46259e-08	52
GO:0150063	visual system development	1.50462e-08	66
GO:0050768	negative regulation of neurogenesis	1.51483e-08	36
GO:0051962	positive regulation of nervous system development	1.52484e-08	59
GO:0106106	cold-induced thermogenesis	1.52484e-08	34
GO:1990138	neuron projection extension	1.88211e-08	41
GO:0050769	positive regulation of neurogenesis	1.94262e-08	52
GO:0045765	regulation of angiogenesis	1.94751e-08	53
GO:0048880	sensory system development	2.09032e-08	66
GO:0022407	regulation of cell-cell adhesion	2.38438e-08	70
GO:0050878	regulation of body fluid levels	2.39103e-08	60
GO:0045926	negative regulation of growth	2.39103e-08	48
GO:0010721	negative regulation of cell development	2.39103e-08	41
GO:0006820	anion transport	2.43581e-08	73
GO:0021700	developmental maturation	2.46086e-08	58
GO:0032535	regulation of cellular component size	2.63079e-08	62
GO:0043270	positive regulation of ion transport	2.85515e-08	55
GO:0010632	regulation of epithelial cell migration	2.88491e-08	45
GO:0051056	regulation of small GTPase mediated signal transduction	3.0565e-08	44
GO:0007613	memory	3.5556e-08	35
GO:0051047	positive regulation of secretion	4.17733e-08	64
GO:0006643	membrane lipid metabolic process	4.35368e-08	38
GO:0001933	negative regulation of protein phosphorylation	4.54184e-08	57
GO:2000134	negative regulation of G1/S transition of mitotic cell cycle	4.54184e-08	22
GO:0042692	muscle cell differentiation	4.77985e-08	66
GO:0030100	regulation of endocytosis	5.0188e-08	44
GO:0043010	camera-type eye development	6.2424e-08	59
GO:0030336	negative regulation of cell migration	6.76375e-08	50
GO:0098657	import into cell	7.36414e-08	44
GO:0050905	neuromuscular process	7.41959e-08	39
GO:0048640	negative regulation of developmental growth	7.99994e-08	30
GO:1902305	regulation of sodium ion transmembrane transport	8.06749e-08	21
GO:0010001	glial cell differentiation	8.67528e-08	46
GO:0033002	muscle cell proliferation	8.67528e-08	46
GO:0098739	import across plasma membrane	8.67528e-08	38
GO:0048167	regulation of synaptic plasticity	8.75067e-08	59
GO:1901653	cellular response to peptide	8.82283e-08	52
GO:0010976	positive regulation of neuron projection development	9.06164e-08	42
GO:0006665	sphingolipid metabolic process	9.06164e-08	32
GO:0006865	amino acid transport	9.81535e-08	34
GO:0016079	synaptic vesicle exocytosis	9.93809e-08	31
GO:0106027	neuron projection organization	1.30101e-07	27
GO:0006874	cellular calcium ion homeostasis	1.3101e-07	71
GO:0016055	Wnt signaling pathway	1.37718e-07	66
GO:0051588	regulation of neurotransmitter transport	1.40049e-07	31
GO:0198738	cell-cell signaling by wnt	1.61364e-07	66
GO:0006887	exocytosis	1.62461e-07	62
GO:0048660	regulation of smooth muscle cell proliferation	1.75811e-07	36
GO:0046467	membrane lipid biosynthetic process	1.81584e-07	30
GO:0048732	gland development	2.04167e-07	68
GO:0071805	potassium ion transmembrane transport	2.04167e-07	39
GO:0048017	inositol lipid-mediated signaling	2.04167e-07	35
GO:0070997	neuron death	2.34867e-07	64
GO:0030148	sphingolipid biosynthetic process	2.35978e-07	25
GO:0051271	negative regulation of cellular component movement	2.39904e-07	51
GO:2000146	negative regulation of cell motility	2.44297e-07	50
GO:0032869	cellular response to insulin stimulus	2.58052e-07	39
GO:1901652	response to peptide	2.63541e-07	62
GO:0036293	response to decreased oxygen levels	2.69963e-07	43
GO:1901214	regulation of neuron death	2.9112e-07	59
GO:0001558	regulation of cell growth	2.95052e-07	66
GO:0014706	striated muscle tissue development	3.39794e-07	48
GO:0010765	positive regulation of sodium ion transport	3.39794e-07	16
GO:0046928	regulation of neurotransmitter secretion	3.54204e-07	28
GO:0048608	reproductive structure development	3.70161e-07	68
GO:1901888	regulation of cell junction assembly	3.88713e-07	40
GO:0048015	phosphatidylinositol-mediated signaling	4.1248e-07	34
GO:0043620	regulation of DNA-templated transcription in response to stress	4.1459e-07	18
GO:0007626	locomotory behavior	4.23841e-07	45
GO:0071559	response to transforming growth factor beta	4.49497e-07	41
GO:0006898	receptor-mediated endocytosis	4.69364e-07	45
GO:0001764	neuron migration	4.69364e-07	37
GO:0001837	epithelial to mesenchymal transition	4.77688e-07	32
GO:1902807	negative regulation of cell cycle G1/S phase transition	4.82357e-07	22
GO:0061458	reproductive system development	4.85169e-07	68
GO:0048659	smooth muscle cell proliferation	4.85995e-07	36
GO:1990778	protein localization to cell periphery	5.08718e-07	56
GO:0001763	morphogenesis of a branching structure	5.08718e-07	43
GO:0098742	cell-cell adhesion via plasma-membrane adhesion molecules	5.10199e-07	39
GO:0043618	regulation of transcription from RNA polymerase II promoter in response to stress	5.11376e-07	17
GO:2000649	regulation of sodium ion transmembrane transporter activity	5.28517e-07	18
GO:0010634	positive regulation of epithelial cell migration	5.32654e-07	32
GO:0000082	G1/S transition of mitotic cell cycle	5.40554e-07	38
GO:0062012	regulation of small molecule metabolic process	5.40833e-07	56
GO:0003015	heart process	5.48326e-07	43
GO:0045055	regulated exocytosis	5.84726e-07	47
GO:0045165	cell fate commitment	5.84726e-07	47
GO:0051924	regulation of calcium ion transport	5.84726e-07	47
GO:0044843	cell cycle G1/S phase transition	5.88748e-07	41
GO:0015711	organic anion transport	5.89939e-07	54
GO:0060078	regulation of postsynaptic membrane potential	5.89939e-07	27
GO:0071375	cellular response to peptide hormone stimulus	5.91325e-07	45
GO:0048259	regulation of receptor-mediated endocytosis	6.32641e-07	28
GO:0099175	regulation of postsynapse organization	6.32967e-07	26
GO:0006813	potassium ion transport	6.55783e-07	42
GO:0051648	vesicle localization	6.66338e-07	36
GO:0071560	cellular response to transforming growth factor beta stimulus	7.08132e-07	40
GO:0034764	positive regulation of transmembrane transport	7.31677e-07	43
GO:0032956	regulation of actin cytoskeleton organization	7.78962e-07	55
GO:0090596	sensory organ morphogenesis	8.42275e-07	50
GO:0051098	regulation of binding	9.02996e-07	58
GO:0035051	cardiocyte differentiation	9.137e-07	35
GO:1902903	regulation of supramolecular fiber organization	9.6369e-07	57
GO:0030900	forebrain development	9.68034e-07	58
GO:1902414	protein localization to cell junction	9.68034e-07	27
GO:0043434	response to peptide hormone	9.70409e-07	54
GO:0048771	tissue remodeling	1.01177e-06	37
GO:0030278	regulation of ossification	1.03731e-06	29
GO:0009306	protein secretion	1.03776e-06	58
GO:0045930	negative regulation of mitotic cell cycle	1.09387e-06	40
GO:0035592	establishment of protein localization to extracellular region	1.12361e-06	58
GO:0030308	negative regulation of cell growth	1.12737e-06	37
GO:0071900	regulation of protein serine/threonine kinase activity	1.21037e-06	53
GO:0099072	regulation of postsynaptic membrane neurotransmitter receptor levels	1.25506e-06	23
GO:0008361	regulation of cell size	1.31369e-06	38
GO:0008654	phospholipid biosynthetic process	1.33907e-06	39
GO:0048593	camera-type eye morphogenesis	1.36565e-06	31
GO:0097061	dendritic spine organization	1.44612e-06	24
GO:0009755	hormone-mediated signaling pathway	1.5236e-06	32
GO:0046942	carboxylic acid transport	1.68962e-06	46
GO:0050714	positive regulation of protein secretion	1.75165e-06	32
GO:0051090	regulation of DNA-binding transcription factor activity	1.78617e-06	61
GO:0071692	protein localization to extracellular region	1.78617e-06	58
GO:0022408	negative regulation of cell-cell adhesion	1.78617e-06	37
GO:0043491	protein kinase B signaling	1.78617e-06	37
GO:0032228	regulation of synaptic transmission	1.81878e-06	13
GO:0060249	anatomical structure homeostasis	1.83101e-06	50
GO:0006644	phospholipid metabolic process	1.85466e-06	54
GO:1903034	regulation of response to wounding	1.85785e-06	33
GO:0060538	skeletal muscle organ development	2.03692e-06	38
GO:0010810	regulation of cell-substrate adhesion	2.05097e-06	39
GO:0007346	regulation of mitotic cell cycle	2.06167e-06	65
GO:1902307	positive regulation of sodium ion transmembrane transport	2.30483e-06	11
GO:2000112	regulation of cellular macromolecule biosynthetic process	2.3889e-06	65
GO:0061572	actin filament bundle organization	2.40029e-06	33
GO:0017157	regulation of exocytosis	2.51314e-06	41
GO:0060047	heart contraction	2.51314e-06	40
GO:0008217	regulation of blood pressure	2.51314e-06	38
GO:1903305	regulation of regulated secretory pathway	2.51314e-06	34
GO:0045785	positive regulation of cell adhesion	2.51397e-06	65
GO:0061001	regulation of dendritic spine morphogenesis	2.53954e-06	17
GO:0051932	synaptic transmission	2.62071e-06	16
GO:0061138	morphogenesis of a branching epithelium	2.79846e-06	39
GO:0009791	post-embryonic development	2.81831e-06	28
GO:0071248	cellular response to metal ion	2.83744e-06	32
GO:0006470	protein dephosphorylation	3.03294e-06	41
GO:1904064	positive regulation of cation transmembrane transport	3.24251e-06	32
GO:0030048	actin filament-based movement	3.25483e-06	27
GO:1900271	regulation of long-term synaptic potentiation	3.29e-06	17
GO:0035249	synaptic transmission	3.36673e-06	23
GO:0050673	epithelial cell proliferation	3.37713e-06	64
GO:0045664	regulation of neuron differentiation	3.38421e-06	40
GO:0050678	regulation of epithelial cell proliferation	3.4509e-06	57
GO:1901991	negative regulation of mitotic cell cycle phase transition	3.6239e-06	32
GO:1902806	regulation of cell cycle G1/S phase transition	3.6239e-06	32
GO:2000045	regulation of G1/S transition of mitotic cell cycle	3.63377e-06	29
GO:0060996	dendritic spine development	3.71819e-06	27
GO:0031345	negative regulation of cell projection organization	3.76076e-06	37
GO:0048738	cardiac muscle tissue development	3.77795e-06	43
GO:1900151	regulation of nuclear-transcribed mRNA catabolic process	3.93503e-06	10
GO:0006109	regulation of carbohydrate metabolic process	4.08617e-06	35
GO:0007160	cell-matrix adhesion	4.15854e-06	39
GO:0051592	response to calcium ion	4.29501e-06	27
GO:0051017	actin filament bundle assembly	4.6287e-06	32
GO:0098659	inorganic cation import across plasma membrane	4.86443e-06	25
GO:0099587	inorganic ion import across plasma membrane	4.86443e-06	25
GO:0043244	regulation of protein-containing complex disassembly	4.96845e-06	27
GO:0051057	positive regulation of small GTPase mediated signal transduction	4.96845e-06	20
GO:0071277	cellular response to calcium ion	4.96845e-06	20
GO:0045598	regulation of fat cell differentiation	5.43692e-06	29
GO:0046578	regulation of Ras protein signal transduction	5.72609e-06	35
GO:0042552	myelination	5.85802e-06	32
GO:0035418	protein localization to synapse	5.85802e-06	21
GO:0048286	lung alveolus development	5.85802e-06	18
GO:0006914	autophagy	5.96707e-06	62
GO:0061919	process utilizing autophagic mechanism	5.96707e-06	62
GO:0060997	dendritic spine morphogenesis	6.02283e-06	19
GO:0034767	positive regulation of ion transmembrane transport	6.19568e-06	34
GO:0016525	negative regulation of angiogenesis	6.32073e-06	24
GO:0061448	connective tissue development	6.4775e-06	45
GO:0051494	negative regulation of cytoskeleton organization	6.48092e-06	32
GO:0051896	regulation of protein kinase B signaling	6.48092e-06	32
GO:0042060	wound healing	6.6961e-06	53
GO:0033674	positive regulation of kinase activity	6.73339e-06	59
GO:0060348	bone development	6.99672e-06	41
GO:0048679	regulation of axon regeneration	7.14459e-06	13
GO:0043271	negative regulation of ion transport	7.26633e-06	32
GO:0014897	striated muscle hypertrophy	7.3007e-06	24
GO:0048592	eye morphogenesis	7.47473e-06	33
GO:0022411	cellular component disassembly	7.87202e-06	58
GO:0007272	ensheathment of neurons	8.13963e-06	32
GO:0008366	axon ensheathment	8.13963e-06	32
GO:0000288	nuclear-transcribed mRNA catabolic process	8.17623e-06	15
GO:0007612	learning	8.37021e-06	33
GO:2000181	negative regulation of blood vessel morphogenesis	8.51169e-06	24
GO:0030111	regulation of Wnt signaling pathway	8.66766e-06	47
GO:0045860	positive regulation of protein kinase activity	9.01017e-06	51
GO:0019932	second-messenger-mediated signaling	9.2269e-06	46
GO:2000651	positive regulation of sodium ion transmembrane transporter activity	9.2269e-06	9
GO:0010977	negative regulation of neuron projection development	9.40536e-06	30
GO:0008016	regulation of heart contraction	9.40784e-06	34
GO:0007519	skeletal muscle tissue development	9.4158e-06	35
GO:0014896	muscle hypertrophy	9.80115e-06	24
GO:1901343	negative regulation of vasculature development	9.80115e-06	24
GO:0015849	organic acid transport	1.10648e-05	47
GO:0051650	establishment of vesicle localization	1.1086e-05	31
GO:0046486	glycerolipid metabolic process	1.11072e-05	53
GO:0072659	protein localization to plasma membrane	1.1473e-05	45
GO:0050679	positive regulation of epithelial cell proliferation	1.1473e-05	36
GO:0010769	regulation of cell morphogenesis involved in differentiation	1.1473e-05	25
GO:0043588	skin development	1.18535e-05	47
GO:0006937	regulation of muscle contraction	1.18535e-05	30
GO:0033673	negative regulation of kinase activity	1.24105e-05	37
GO:0048545	response to steroid hormone	1.24105e-05	37
GO:0042176	regulation of protein catabolic process	1.25615e-05	54
GO:0018198	peptidyl-cysteine modification	1.2954e-05	15
GO:0050771	negative regulation of axonogenesis	1.30677e-05	18
GO:0050708	regulation of protein secretion	1.34443e-05	45
GO:0007616	long-term memory	1.35035e-05	14
GO:0099084	postsynaptic specialization organization	1.35035e-05	14
GO:0060079	excitatory postsynaptic potential	1.3532e-05	21
GO:0010594	regulation of endothelial cell migration	1.36381e-05	31
GO:0048754	branching morphogenesis of an epithelial tube	1.41107e-05	33
GO:0060998	regulation of dendritic spine development	1.46425e-05	20
GO:0001894	tissue homeostasis	1.50574e-05	43
GO:0055007	cardiac muscle cell differentiation	1.51187e-05	28
GO:0051656	establishment of organelle localization	1.54628e-05	57
GO:1904705	regulation of vascular associated smooth muscle cell proliferation	1.55856e-05	17
GO:0032984	protein-containing complex disassembly	1.5838e-05	38
GO:0016050	vesicle organization	1.63026e-05	43
GO:0030099	myeloid cell differentiation	1.71714e-05	58
GO:0051261	protein depolymerization	1.71714e-05	25
GO:0000041	transition metal ion transport	1.72835e-05	23
GO:0070570	regulation of neuron projection regeneration	1.76554e-05	13
GO:0031032	actomyosin structure organization	1.8925e-05	35
GO:0051216	cartilage development	1.8925e-05	35
GO:0048736	appendage development	1.91277e-05	34
GO:0060173	limb development	1.91277e-05	34
GO:0007179	transforming growth factor beta receptor signaling pathway	1.9186e-05	32
GO:0043502	regulation of muscle adaptation	1.95791e-05	22
GO:0043583	ear development	1.99234e-05	39
GO:0006605	protein targeting	2.02983e-05	42
GO:0009914	hormone transport	2.08257e-05	52
GO:1902904	negative regulation of supramolecular fiber organization	2.11274e-05	31
GO:0019722	calcium-mediated signaling	2.12338e-05	33
GO:1901879	regulation of protein depolymerization	2.19347e-05	21
GO:0042593	glucose homeostasis	2.25242e-05	43
GO:0046777	protein autophosphorylation	2.26846e-05	38
GO:0009311	oligosaccharide metabolic process	2.34273e-05	13
GO:0045786	negative regulation of cell cycle	2.42705e-05	51
GO:0046879	hormone secretion	2.42705e-05	51
GO:0033500	carbohydrate homeostasis	2.43397e-05	43
GO:0070482	response to oxygen levels	2.46591e-05	44
GO:0061387	regulation of extent of cell growth	2.53832e-05	25
GO:0002064	epithelial cell development	2.57141e-05	37
GO:0009952	anterior/posterior pattern specification	2.57141e-05	37
GO:0030534	adult behavior	2.60628e-05	32
GO:0044262	cellular carbohydrate metabolic process	2.62151e-05	43
GO:0055017	cardiac muscle tissue growth	2.63161e-05	23
GO:0050773	regulation of dendrite development	2.74066e-05	26
GO:0018209	peptidyl-serine modification	2.81312e-05	50
GO:1990874	vascular associated smooth muscle cell proliferation	2.82639e-05	17
GO:0001952	regulation of cell-matrix adhesion	2.87111e-05	25
GO:0006936	muscle contraction	2.87361e-05	45
GO:0010543	regulation of platelet activation	2.87361e-05	14
GO:0120163	negative regulation of cold-induced thermogenesis	2.87361e-05	14
GO:0017015	regulation of transforming growth factor beta receptor signaling pathway	2.94693e-05	24
GO:0051963	regulation of synapse assembly	2.94693e-05	24
GO:0007266	Rho protein signal transduction	3.07184e-05	26
GO:1903522	regulation of blood circulation	3.11475e-05	40
GO:0043542	endothelial cell migration	3.1607e-05	36
GO:0110053	regulation of actin filament organization	3.18356e-05	41
GO:0051480	regulation of cytosolic calcium ion concentration	3.21099e-05	53
GO:0097120	receptor localization to synapse	3.26034e-05	18
GO:0043254	regulation of protein-containing complex assembly	3.34487e-05	56
GO:0031099	regeneration	3.34487e-05	28
GO:0021782	glial cell development	3.34487e-05	24
GO:0060419	heart growth	3.34487e-05	24
GO:0007585	respiratory gaseous exchange by respiratory system	3.34763e-05	17
GO:0061337	cardiac conduction	3.34763e-05	17
GO:0060401	cytosolic calcium ion transport	3.39015e-05	33
GO:0060828	regulation of canonical Wnt signaling pathway	3.75722e-05	38
GO:0035637	multicellular organismal signaling	3.75856e-05	28
GO:0051402	neuron apoptotic process	3.83687e-05	45
GO:0006672	ceramide metabolic process	3.97208e-05	21
GO:0003300	cardiac muscle hypertrophy	3.99068e-05	22
GO:0034248	regulation of cellular amide metabolic process	3.99255e-05	58
GO:2001222	regulation of neuron migration	3.99255e-05	15
GO:0009743	response to carbohydrate	4.02012e-05	34
GO:0045600	positive regulation of fat cell differentiation	4.05169e-05	17
GO:2000300	regulation of synaptic vesicle exocytosis	4.23319e-05	19
GO:0030178	negative regulation of Wnt signaling pathway	4.24767e-05	29
GO:1903844	regulation of cellular response to transforming growth factor beta stimulus	4.30841e-05	24
GO:0071695	anatomical structure maturation	4.41869e-05	43
GO:0031503	protein-containing complex localization	4.54351e-05	33
GO:0006029	proteoglycan metabolic process	4.60002e-05	18
GO:0019216	regulation of lipid metabolic process	4.63302e-05	51
GO:0003158	endothelium development	4.63302e-05	25
GO:0032102	negative regulation of response to external stimulus	4.68237e-05	53
GO:0046887	positive regulation of hormone secretion	4.70547e-05	29
GO:0051222	positive regulation of protein transport	4.71741e-05	45
GO:1900273	positive regulation of long-term synaptic potentiation	4.94957e-05	11
GO:0051091	positive regulation of DNA-binding transcription factor activity	4.9833e-05	40
GO:0010517	regulation of phospholipase activity	4.9833e-05	16
GO:0010639	negative regulation of organelle organization	5.04008e-05	50
GO:0045446	endothelial cell differentiation	5.04667e-05	23
GO:0030168	platelet activation	5.09919e-05	20
GO:0043535	regulation of blood vessel endothelial cell migration	5.09919e-05	20
GO:0048814	regulation of dendrite morphogenesis	5.09919e-05	20
GO:0140029	exocytic process	5.09919e-05	20
GO:0032411	positive regulation of transporter activity	5.1191e-05	25
GO:0090090	negative regulation of canonical Wnt signaling pathway	5.1191e-05	25
GO:0010595	positive regulation of endothelial cell migration	5.1191e-05	22
GO:0050772	positive regulation of axonogenesis	5.1378e-05	21
GO:0051348	negative regulation of transferase activity	5.19667e-05	39
GO:0043523	regulation of neuron apoptotic process	5.35601e-05	41
GO:0032414	positive regulation of ion transmembrane transporter activity	5.41714e-05	24
GO:0099519	dense core granule cytoskeletal transport	5.58752e-05	7
GO:0016482	cytosolic transport	5.6602e-05	28
GO:0043401	steroid hormone mediated signaling pathway	5.66779e-05	23
GO:0001573	ganglioside metabolic process	5.66779e-05	10
GO:0010876	lipid localization	5.74945e-05	57
GO:0034446	substrate adhesion-dependent cell spreading	5.81877e-05	22
GO:0050435	amyloid-beta metabolic process	5.88391e-05	16
GO:0043087	regulation of GTPase activity	5.97006e-05	47
GO:0030705	cytoskeleton-dependent intracellular transport	5.98562e-05	32
GO:0003073	regulation of systemic arterial blood pressure	6.07365e-05	24
GO:0008286	insulin receptor signaling pathway	6.07365e-05	24
GO:0043409	negative regulation of MAPK cascade	6.10188e-05	31
GO:0045666	positive regulation of neuron differentiation	6.40599e-05	23
GO:0090092	regulation of transmembrane receptor protein serine/threonine kinase signaling pathway	6.4362e-05	38
GO:0014065	phosphatidylinositol 3-kinase signaling	6.4362e-05	25
GO:0016051	carbohydrate biosynthetic process	6.56382e-05	32
GO:0060292	long-term synaptic depression	6.64087e-05	12
GO:0046579	positive regulation of Ras protein signal transduction	6.72057e-05	17
GO:0014910	regulation of smooth muscle cell migration	6.72497e-05	20
GO:0061157	mRNA destabilization	6.72497e-05	20
GO:0016570	histone modification	6.73963e-05	61
GO:0044772	mitotic cell cycle phase transition	6.73963e-05	54
GO:1901988	negative regulation of cell cycle phase transition	6.76322e-05	37
GO:0007596	blood coagulation	6.84968e-05	29
GO:0055001	muscle cell development	6.90529e-05	35
GO:0051148	negative regulation of muscle cell differentiation	6.97744e-05	16
GO:0098930	axonal transport	6.97744e-05	16
GO:0046883	regulation of hormone secretion	7.02915e-05	43
GO:0006650	glycerophospholipid metabolic process	7.02915e-05	40
GO:0010761	fibroblast migration	7.02915e-05	15
GO:0043470	regulation of carbohydrate catabolic process	7.02915e-05	15
GO:1905475	regulation of protein localization to membrane	7.04489e-05	32
GO:0034249	negative regulation of cellular amide metabolic process	7.15149e-05	34
GO:0021537	telencephalon development	7.40092e-05	38
GO:0035148	tube formation	7.40092e-05	30
GO:0043500	muscle adaptation	7.59075e-05	24
GO:0010770	positive regulation of cell morphogenesis involved in differentiation	7.59075e-05	21
GO:0002262	myeloid cell homeostasis	7.73501e-05	32
GO:0006509	membrane protein ectodomain proteolysis	7.74041e-05	13
GO:0007178	transmembrane receptor protein serine/threonine kinase signaling pathway	7.78593e-05	51
GO:0048639	positive regulation of developmental growth	7.78593e-05	34
GO:0010948	negative regulation of cell cycle process	8.17627e-05	41
GO:1903169	regulation of calcium ion transmembrane transport	8.28439e-05	29
GO:0010675	regulation of cellular carbohydrate metabolic process	8.32977e-05	28
GO:0030516	regulation of axon extension	8.37604e-05	22
GO:0022406	membrane docking	8.37604e-05	18
GO:0060428	lung epithelium development	8.37604e-05	14
GO:0006826	iron ion transport	8.50536e-05	15
GO:0015833	peptide transport	8.51893e-05	44
GO:0048841	regulation of axon extension involved in axon guidance	8.51893e-05	11
GO:0070588	calcium ion transmembrane transport	8.69228e-05	42
GO:0007599	hemostasis	9.09152e-05	29
GO:0050817	coagulation	9.09152e-05	29
GO:0071383	cellular response to steroid hormone stimulus	9.17492e-05	28
GO:0006469	negative regulation of protein kinase activity	9.18277e-05	32
GO:0034394	protein localization to cell surface	9.18277e-05	17
GO:1901990	regulation of mitotic cell cycle phase transition	9.22888e-05	43
GO:0031644	regulation of nervous system process	9.51777e-05	31
GO:0015804	neutral amino acid transport	9.68519e-05	13
GO:0002683	negative regulation of immune system process	9.7473e-05	56
GO:0045913	positive regulation of carbohydrate metabolic process	9.7473e-05	18
GO:0016331	morphogenesis of embryonic epithelium	9.75099e-05	30
GO:0042886	amide transport	9.78336e-05	47
GO:0014909	smooth muscle cell migration	9.78336e-05	21
GO:0010811	positive regulation of cell-substrate adhesion	9.78441e-05	25
GO:0035264	multicellular organism growth	9.90972e-05	34
GO:0070252	actin-mediated cell contraction	9.90972e-05	20
GO:0120162	positive regulation of cold-induced thermogenesis	9.90972e-05	20
GO:0006664	glycolipid metabolic process	9.90972e-05	19
GO:0030218	erythrocyte differentiation	9.91816e-05	26
GO:0042987	amyloid precursor protein catabolic process	0.000100556	15
GO:0050922	negative regulation of chemotaxis	0.000100556	15
GO:0097720	calcineurin-mediated signaling	0.000100556	14
GO:0048562	embryonic organ morphogenesis	0.000100594	45
GO:0090407	organophosphate biosynthetic process	0.000104332	59
GO:0098884	postsynaptic neurotransmitter receptor internalization	0.000104581	10
GO:0140239	postsynaptic endocytosis	0.000104581	10
GO:0042982	amyloid precursor protein metabolic process	0.000105808	17
GO:0032230	positive regulation of synaptic transmission	0.000107334	7
GO:0098727	maintenance of cell number	0.000107705	29
GO:0048661	positive regulation of smooth muscle cell proliferation	0.000110027	21
GO:0060487	lung epithelial cell differentiation	0.000110215	11
GO:0070373	negative regulation of ERK1 and ERK2 cascade	0.000111374	18
GO:0014033	neural crest cell differentiation	0.000112537	20
GO:0050779	RNA destabilization	0.000112537	20
GO:0001655	urogenital system development	0.000112914	50
GO:1903509	liposaccharide metabolic process	0.000112914	19
GO:0003007	heart morphogenesis	0.000113934	40
GO:0006110	regulation of glycolytic process	0.000117968	13
GO:0043534	blood vessel endothelial cell migration	0.000118807	22
GO:0048675	axon extension	0.000119907	25
GO:0043488	regulation of mRNA stability	0.000121274	27
GO:0002115	store-operated calcium entry	0.000121274	9
GO:0031103	axon regeneration	0.000122113	14
GO:0140056	organelle localization by membrane tethering	0.000123653	17
GO:0061014	positive regulation of mRNA catabolic process	0.000128888	20
GO:0060191	regulation of lipase activity	0.000129125	18
GO:1904951	positive regulation of establishment of protein localization	0.000130762	45
GO:0008154	actin polymerization or depolymerization	0.00013306	31
GO:0021915	neural tube development	0.00013306	31
GO:0034101	erythrocyte homeostasis	0.000133944	27
GO:0071322	cellular response to carbohydrate stimulus	0.000133944	27
GO:0046513	ceramide biosynthetic process	0.000134991	16
GO:0099601	regulation of neurotransmitter receptor activity	0.000134991	16
GO:0060479	lung cell differentiation	0.000143804	11
GO:0099590	neurotransmitter receptor internalization	0.000143804	11
GO:0010171	body morphogenesis	0.000144674	15
GO:0070371	ERK1 and ERK2 cascade	0.000144679	46
GO:0030517	negative regulation of axon extension	0.000145585	13
GO:0034205	amyloid-beta formation	0.000145585	13
GO:1903706	regulation of hemopoiesis	0.000146354	51
GO:0072384	organelle transport along microtubule	0.000149057	18
GO:0007029	endoplasmic reticulum organization	0.000149117	19
GO:0002790	peptide secretion	0.00014939	41
GO:0048839	inner ear development	0.000155458	33
GO:0060041	retina development in camera-type eye	0.000155458	29
GO:2001257	regulation of cation channel activity	0.000155458	29
GO:0008544	epidermis development	0.00015874	47
GO:0007163	establishment or maintenance of cell polarity	0.00015874	34
GO:0048662	negative regulation of smooth muscle cell proliferation	0.00015874	16
GO:0050885	neuromuscular process controlling balance	0.00015874	16
GO:0002791	regulation of peptide secretion	0.000161006	35
GO:0071241	cellular response to inorganic substance	0.000161006	35
GO:0032253	dense core granule localization	0.000163567	7
GO:0060736	prostate gland growth	0.000163567	7
GO:1901950	dense core granule transport	0.000163567	7
GO:0150115	cell-substrate junction organization	0.000165227	20
GO:0045445	myoblast differentiation	0.000170185	19
GO:0051966	regulation of synaptic transmission	0.000171077	16
GO:0030072	peptide hormone secretion	0.000173313	40
GO:0001974	blood vessel remodeling	0.000177532	14
GO:0043090	amino acid import	0.000177532	14
GO:0043536	positive regulation of blood vessel endothelial cell migration	0.000177532	14
GO:0031111	negative regulation of microtubule polymerization or depolymerization	0.000177532	13
GO:0033173	calcineurin-NFAT signaling cascade	0.000177532	13
GO:0071526	semaphorin-plexin signaling pathway	0.000177532	13
GO:0008344	adult locomotory behavior	0.000178353	21
GO:0042733	embryonic digit morphogenesis	0.000186432	16
GO:0045927	positive regulation of growth	0.000187456	43
GO:0035107	appendage morphogenesis	0.000191438	28
GO:0035108	limb morphogenesis	0.000191438	28
GO:0010717	regulation of epithelial to mesenchymal transition	0.00019458	19
GO:0051099	positive regulation of binding	0.000194733	30
GO:0030217	T cell differentiation	0.000194909	41
GO:0001649	osteoblast differentiation	0.000196613	33
GO:1902105	regulation of leukocyte differentiation	0.000199724	43
GO:0043467	regulation of generation of precursor metabolites and energy	0.000199768	25
GO:0046488	phosphatidylinositol metabolic process	0.000199768	25
GO:0001843	neural tube closure	0.000201162	21
GO:0090087	regulation of peptide transport	0.000201341	35
GO:2000008	regulation of protein localization to cell surface	0.000208182	12
GO:1904019	epithelial cell apoptotic process	0.000211896	22
GO:0062237	protein localization to postsynapse	0.000213985	14
GO:0022612	gland morphogenesis	0.000220089	26
GO:0060606	tube closure	0.000228968	21
GO:0090276	regulation of peptide hormone secretion	0.000235587	34
GO:0035640	exploration behavior	0.000235587	11
GO:0048846	axon extension involved in axon guidance	0.000235587	11
GO:1902284	neuron projection extension involved in neuron projection guidance	0.000235587	11
GO:0101023	vascular endothelial cell proliferation	0.000235587	9
GO:1902683	regulation of receptor localization to synapse	0.000235587	9
GO:1905562	regulation of vascular endothelial cell proliferation	0.000235587	9
GO:0060999	positive regulation of dendritic spine development	0.000240027	15
GO:0008643	carbohydrate transport	0.000242316	26
GO:0014902	myotube differentiation	0.00024645	24
GO:0099633	protein localization to postsynaptic specialization membrane	0.000247725	10
GO:0099645	neurotransmitter receptor localization to postsynaptic specialization membrane	0.000247725	10
GO:0017148	negative regulation of translation	0.000252094	30
GO:1901987	regulation of cell cycle phase transition	0.000253664	50
GO:0031532	actin cytoskeleton reorganization	0.000256052	21
GO:0033619	membrane protein proteolysis	0.000256282	14
GO:0046474	glycerophospholipid biosynthetic process	0.000258779	27
GO:0055067	monovalent inorganic cation homeostasis	0.000258779	27
GO:0050805	negative regulation of synaptic transmission	0.000258779	18
GO:1901880	negative regulation of protein depolymerization	0.000259569	17
GO:0006687	glycosphingolipid metabolic process	0.000262605	13
GO:0008089	anterograde axonal transport	0.000262605	13
GO:0010518	positive regulation of phospholipase activity	0.000262605	13
GO:0003014	renal system process	0.00026341	22
GO:0048511	rhythmic process	0.000269376	41
GO:0032252	secretory granule localization	0.000269376	8
GO:0007389	pattern specification process	0.00027242	58
GO:0001890	placenta development	0.00027242	28
GO:0030902	hindbrain development	0.00027242	28
GO:0018105	peptidyl-serine phosphorylation	0.00028125	44
GO:1900153	positive regulation of nuclear-transcribed mRNA catabolic process	0.000284777	6
GO:1903311	regulation of mRNA metabolic process	0.000288265	41
GO:0001885	endothelial cell development	0.000295968	16
GO:0097106	postsynaptic density organization	0.000296253	11
GO:0007369	gastrulation	0.000298685	28
GO:0060402	calcium ion transport into cytosol	0.000298685	28
GO:0060042	retina morphogenesis in camera-type eye	0.000298685	17
GO:0003170	heart valve development	0.000304062	14
GO:0043393	regulation of protein binding	0.000309847	32
GO:0086009	membrane repolarization	0.000319096	12
GO:0060065	uterus development	0.000319971	9
GO:0022011	myelination in peripheral nervous system	0.000320498	10
GO:0032292	peripheral nervous system axon ensheathment	0.000320498	10
GO:0048011	neurotrophin TRK receptor signaling pathway	0.000320498	10
GO:0060074	synapse maturation	0.000320498	10
GO:0022037	metencephalon development	0.00032911	22
GO:0030326	embryonic limb morphogenesis	0.000331207	24
GO:0035113	embryonic appendage morphogenesis	0.000331207	24
GO:0001841	neural tube formation	0.00033162	23
GO:0043242	negative regulation of protein-containing complex disassembly	0.000336208	18
GO:0007422	peripheral nervous system development	0.000342306	16
GO:0003205	cardiac chamber development	0.000349543	30
GO:0001892	embryonic placenta development	0.000360039	21
GO:0030010	establishment of cell polarity	0.000361321	25
GO:0030522	intracellular receptor signaling pathway	0.000362284	32
GO:0045879	negative regulation of smoothened signaling pathway	0.000373549	11
GO:0051604	protein maturation	0.000384301	44
GO:0014904	myotube cell development	0.000385234	13
GO:0030166	proteoglycan biosynthetic process	0.000385234	13
GO:1901215	negative regulation of neuron death	0.000388604	36
GO:0071901	negative regulation of protein serine/threonine kinase activity	0.000389102	20
GO:0008088	axo-dendritic transport	0.000396461	17
GO:0048708	astrocyte differentiation	0.000396461	17
GO:0019827	stem cell population maintenance	0.000408556	27
GO:0008277	regulation of G protein-coupled receptor signaling pathway	0.000410388	23
GO:0001574	ganglioside biosynthetic process	0.000410388	7
GO:0048681	negative regulation of axon regeneration	0.000410388	7
GO:0060021	roof of mouth development	0.000415799	19
GO:0050806	positive regulation of synaptic transmission	0.00042186	43
GO:0045637	regulation of myeloid cell differentiation	0.00042236	32
GO:0001935	endothelial cell proliferation	0.00042236	28
GO:0045766	positive regulation of angiogenesis	0.00042236	28
GO:1904018	positive regulation of vasculature development	0.00042236	28
GO:0042551	neuron maturation	0.000426192	14
GO:0060324	face development	0.000426192	14
GO:0060004	reflex	0.000426192	9
GO:0006941	striated muscle contraction	0.000442821	27
GO:0043487	regulation of RNA stability	0.000442821	27
GO:0043543	protein acylation	0.000443457	36
GO:0014020	primary neural tube formation	0.000446315	21
GO:0048709	oligodendrocyte differentiation	0.000446315	21
GO:0030198	extracellular matrix organization	0.000447175	41
GO:0031623	receptor internalization	0.000448659	23
GO:0030500	regulation of bone mineralization	0.000448659	17
GO:0006940	regulation of smooth muscle contraction	0.000448659	15
GO:0002793	positive regulation of peptide secretion	0.00044892	22
GO:0002090	regulation of receptor internalization	0.000453994	16
GO:0035272	exocrine system development	0.000453994	13
GO:0070527	platelet aggregation	0.000453994	13
GO:0007219	Notch signaling pathway	0.000454163	28
GO:0070372	regulation of ERK1 and ERK2 cascade	0.000455838	42
GO:0034110	regulation of homotypic cell-cell adhesion	0.000456287	11
GO:1903670	regulation of sprouting angiogenesis	0.000456287	11
GO:0043062	extracellular structure organization	0.000471355	41
GO:0001838	embryonic epithelial tube formation	0.000471355	25
GO:0010522	regulation of calcium ion transport into cytosol	0.000480534	20
GO:0021549	cerebellum development	0.000480534	20
GO:0030518	intracellular steroid hormone receptor signaling pathway	0.000480534	20
GO:0008306	associative learning	0.000492189	21
GO:0014812	muscle cell migration	0.000492189	21
GO:0046632	alpha-beta T cell differentiation	0.000495444	22
GO:0031102	neuron projection regeneration	0.000495519	14
GO:0030330	DNA damage response	0.0005001	13
GO:0045229	external encapsulating structure organization	0.000500243	41
GO:0008360	regulation of cell shape	0.000517869	25
GO:0086003	cardiac muscle cell contraction	0.00051792	15
GO:0014066	regulation of phosphatidylinositol 3-kinase signaling	0.000518734	19
GO:0014743	regulation of muscle hypertrophy	0.000519715	16
GO:0035335	peptidyl-tyrosine dephosphorylation	0.000520472	10
GO:0030252	growth hormone secretion	0.000529261	8
GO:0060080	inhibitory postsynaptic potential	0.000529261	8
GO:0043266	regulation of potassium ion transport	0.000537482	20
GO:0016188	synaptic vesicle maturation	0.000552119	6
GO:0014031	mesenchymal cell development	0.000552992	18
GO:0007159	leukocyte cell-cell adhesion	0.000553911	47
GO:0045822	negative regulation of heart contraction	0.000554476	9
GO:0098698	postsynaptic specialization assembly	0.000554476	9
GO:1904706	negative regulation of vascular associated smooth muscle cell proliferation	0.000554476	9
GO:0046849	bone remodeling	0.000581643	19
GO:0090288	negative regulation of cellular response to growth factor stimulus	0.000581643	19
GO:0006487	protein N-linked glycosylation	0.000581643	14
GO:0042446	hormone biosynthetic process	0.000581643	14
GO:0019318	hexose metabolic process	0.000582286	35
GO:0034976	response to endoplasmic reticulum stress	0.000582286	35
GO:0006417	regulation of translation	0.000585541	48
GO:0016485	protein processing	0.000596997	37
GO:0055117	regulation of cardiac muscle contraction	0.000596997	15
GO:0006491	N-glycan processing	0.000597465	7
GO:0045725	positive regulation of glycogen biosynthetic process	0.000597465	7
GO:0070571	negative regulation of neuron projection regeneration	0.000597465	7
GO:2000113	negative regulation of cellular macromolecule biosynthetic process	0.000598202	31
GO:0032886	regulation of microtubule-based process	0.000608885	36
GO:0061013	regulation of mRNA catabolic process	0.000609475	27
GO:0007044	cell-substrate junction assembly	0.000619458	18
GO:0051235	maintenance of location	0.000619568	43
GO:0031098	stress-activated protein kinase signaling cascade	0.000619568	35
GO:0048016	inositol phosphate-mediated signaling	0.000634613	13
GO:1903539	protein localization to postsynaptic membrane	0.000634613	13
GO:0034284	response to monosaccharide	0.000635532	29
GO:0046330	positive regulation of JNK cascade	0.000648322	19
GO:1904375	regulation of protein localization to cell periphery	0.000651855	23
GO:0006942	regulation of striated muscle contraction	0.000651855	17
GO:0014044	Schwann cell development	0.000651855	10
GO:1903037	regulation of leukocyte cell-cell adhesion	0.000654576	43
GO:0007204	positive regulation of cytosolic calcium ion concentration	0.000662381	44
GO:0010906	regulation of glucose metabolic process	0.000662381	22
GO:0060048	cardiac muscle contraction	0.000662381	22
GO:0071496	cellular response to external stimulus	0.000675015	39
GO:1900076	regulation of cellular response to insulin stimulus	0.000675015	16
GO:0048168	regulation of neuronal synaptic plasticity	0.000684138	15
GO:0031076	embryonic camera-type eye development	0.000684963	11
GO:0007249	I-kappaB kinase/NF-kappaB signaling	0.000687234	32
GO:0030318	melanocyte differentiation	0.000716444	9
GO:0090330	regulation of platelet aggregation	0.000716444	9
GO:0099149	regulation of postsynaptic neurotransmitter receptor internalization	0.000716444	8
GO:0032006	regulation of TOR signaling	0.000723661	19
GO:0070507	regulation of microtubule cytoskeleton organization	0.000730416	25
GO:0048863	stem cell differentiation	0.000730701	33
GO:0050796	regulation of insulin secretion	0.000730701	28
GO:0046620	regulation of organ growth	0.000735338	21
GO:0090277	positive regulation of peptide hormone secretion	0.000735338	21
GO:0002062	chondrocyte differentiation	0.000735338	20
GO:1904427	positive regulation of calcium ion transmembrane transport	0.000735338	17
GO:0071774	response to fibroblast growth factor	0.000784313	18
GO:0009247	glycolipid biosynthetic process	0.000784313	14
GO:0043954	cellular component maintenance	0.000789707	15
GO:0043122	regulation of I-kappaB kinase/NF-kappaB signaling	0.000792817	28
GO:0007623	circadian rhythm	0.000801469	31
GO:1903053	regulation of extracellular matrix organization	0.000808304	12
GO:0034643	establishment of mitochondrion localization	0.000813716	7
GO:0001942	hair follicle development	0.000821844	20
GO:1901379	regulation of potassium ion transmembrane transport	0.000839509	17
GO:0009749	response to glucose	0.000863095	28
GO:0021543	pallium development	0.000873969	25
GO:0001938	positive regulation of endothelial cell proliferation	0.000885271	18
GO:0099518	vesicle cytoskeletal trafficking	0.000916298	15
GO:0098900	regulation of action potential	0.000918621	14
GO:0006939	smooth muscle contraction	0.000918795	20
GO:0006688	glycosphingolipid biosynthetic process	0.000926934	9
GO:0048596	embryonic camera-type eye morphogenesis	0.000926934	9
GO:1903523	negative regulation of blood circulation	0.000926934	9
GO:1905207	regulation of cardiocyte differentiation	0.000926934	9
GO:0045017	glycerolipid biosynthetic process	0.000936052	30
GO:0035023	regulation of Rho protein signal transduction	0.000949602	17
GO:1903578	regulation of ATP metabolic process	0.000949602	17
GO:0048806	genitalia development	0.000964344	12
GO:0051646	mitochondrion localization	0.000964344	12
GO:0018230	peptidyl-L-cysteine S-palmitoylation	0.000964344	8
GO:0018231	peptidyl-S-diacylglycerol-L-cysteine biosynthetic process from peptidyl-cysteine	0.000964344	8
GO:1903020	positive regulation of glycoprotein metabolic process	0.000964344	8
GO:0050852	T cell receptor signaling pathway	0.000980263	22
GO:0030073	insulin secretion	0.000981984	32
GO:0043123	positive regulation of I-kappaB kinase/NF-kappaB signaling	0.00100334	21
GO:0051897	positive regulation of protein kinase B signaling	0.00101461	20
GO:0090075	relaxation of muscle	0.00101531	10
GO:0050919	negative chemotaxis	0.00101756	11
GO:0009991	response to extracellular stimulus	0.0010338	48
GO:0050775	positive regulation of dendrite morphogenesis	0.0010338	13
GO:0031667	response to nutrient levels	0.00103627	45
GO:0010611	regulation of cardiac muscle hypertrophy	0.00104021	15
GO:0003018	vascular process in circulatory system	0.00105149	32
GO:0050866	negative regulation of cell activation	0.00106698	31
GO:1903035	negative regulation of response to wounding	0.00106698	17
GO:0031669	cellular response to nutrient levels	0.00108317	29
GO:0009746	response to hexose	0.00108317	28
GO:0030282	bone mineralization	0.00110544	21
GO:0043473	pigmentation	0.00110597	18
GO:0022404	molting cycle process	0.00112048	20
GO:0022405	hair cycle process	0.00112048	20
GO:0055006	cardiac cell development	0.00112108	19
GO:1903038	negative regulation of leukocyte cell-cell adhesion	0.00113451	23
GO:0034109	homotypic cell-cell adhesion	0.00113451	16
GO:0006006	glucose metabolic process	0.00114114	31
GO:0032941	secretion by tissue	0.00114114	12
GO:0030258	lipid modification	0.00115567	30
GO:0046631	alpha-beta T cell activation	0.00115772	27
GO:0031334	positive regulation of protein-containing complex assembly	0.00116201	29
GO:0001945	lymph vessel development	0.00116778	9
GO:0003085	negative regulation of systemic arterial blood pressure	0.00116778	9
GO:0099622	cardiac muscle cell membrane repolarization	0.00116778	9
GO:0002761	regulation of myeloid leukocyte differentiation	0.00117235	22
GO:0051092	positive regulation of NF-kappaB transcription factor activity	0.0011745	24
GO:1903036	positive regulation of response to wounding	0.00117974	15
GO:0031668	cellular response to extracellular stimulus	0.00119423	32
GO:0030042	actin filament depolymerization	0.00119423	13
GO:0097479	synaptic vesicle localization	0.00119423	13
GO:0001936	regulation of endothelial cell proliferation	0.00119795	25
GO:0010970	transport along microtubule	0.00119795	25
GO:0072175	epithelial tube formation	0.00119795	25
GO:0031929	TOR signaling	0.00119795	21
GO:0045821	positive regulation of glycolytic process	0.00119795	7
GO:0070875	positive regulation of glycogen metabolic process	0.00119795	7
GO:1900452	regulation of long-term synaptic depression	0.00119795	7
GO:0010657	muscle cell apoptotic process	0.00121592	18
GO:0098773	skin epidermis development	0.00121865	20
GO:0030004	cellular monovalent inorganic cation homeostasis	0.00122462	19
GO:0110020	regulation of actomyosin structure organization	0.00122462	19
GO:0051259	protein complex oligomerization	0.00123524	33
GO:0051403	stress-activated MAPK cascade	0.00123524	33
GO:0032874	positive regulation of stress-activated MAPK cascade	0.00127217	22
GO:0062013	positive regulation of small molecule metabolic process	0.0013033	25
GO:0003279	cardiac septum development	0.00131863	21
GO:0072001	renal system development	0.00132001	42
GO:0009612	response to mechanical stimulus	0.00132001	26
GO:0030850	prostate gland development	0.00132001	12
GO:0032328	alanine transport	0.00132001	6
GO:0046886	positive regulation of hormone biosynthetic process	0.00132001	6
GO:0061140	lung secretory cell differentiation	0.00132001	6
GO:0098840	protein transport along microtubule	0.00132001	6
GO:0099118	microtubule-based protein transport	0.00132001	6
GO:1903671	negative regulation of sprouting angiogenesis	0.00132001	6
GO:1905477	positive regulation of protein localization to membrane	0.00135499	19
GO:0150116	regulation of cell-substrate junction organization	0.00137114	14
GO:0016052	carbohydrate catabolic process	0.00138973	22
GO:1903362	regulation of cellular protein catabolic process	0.0014074	33
GO:0048041	focal adhesion assembly	0.00142645	16
GO:0030279	negative regulation of ossification	0.00144062	11
GO:0060323	head morphogenesis	0.00144062	11
GO:1901216	positive regulation of neuron death	0.00144085	21
GO:0051968	positive regulation of synaptic transmission	0.00144655	9
GO:0030511	positive regulation of transforming growth factor beta receptor signaling pathway	0.00144908	9
GO:1903846	positive regulation of cellular response to transforming growth factor beta stimulus	0.00144908	9
GO:0050920	regulation of chemotaxis	0.00147672	31
GO:0048864	stem cell development	0.00148005	17
GO:0055013	cardiac muscle cell development	0.0015049	18
GO:0070167	regulation of biomineral tissue development	0.0015049	18
GO:0009895	negative regulation of catabolic process	0.00151557	39
GO:0070304	positive regulation of stress-activated protein kinase signaling cascade	0.00151846	22
GO:0070302	regulation of stress-activated protein kinase signaling cascade	0.00152155	29
GO:0001678	cellular glucose homeostasis	0.00152155	25
GO:0010506	regulation of autophagy	0.00152714	36
GO:0007254	JNK cascade	0.00153524	26
GO:0043524	negative regulation of neuron apoptotic process	0.00153886	27
GO:0046854	phosphatidylinositol phosphate biosynthetic process	0.00154963	12
GO:0015800	acidic amino acid transport	0.00156748	14
GO:0051147	regulation of muscle cell differentiation	0.00157356	23
GO:0005996	monosaccharide metabolic process	0.00158393	35
GO:0010676	positive regulation of cellular carbohydrate metabolic process	0.00158603	13
GO:0032890	regulation of organic acid transport	0.00159414	16
GO:0045995	regulation of embryonic development	0.00159414	16
GO:0010742	macrophage derived foam cell differentiation	0.00161191	8
GO:2000050	regulation of non-canonical Wnt signaling pathway	0.00161191	8
GO:0010927	cellular component assembly involved in morphogenesis	0.00161822	20
GO:1904262	negative regulation of TORC1 signaling	0.00162341	7
GO:0097191	extrinsic apoptotic signaling pathway	0.00163128	32
GO:0003333	amino acid transmembrane transport	0.00164039	17
GO:0044344	cellular response to fibroblast growth factor stimulus	0.00164039	17
GO:0009185	ribonucleoside diphosphate metabolic process	0.00164606	19
GO:0046626	regulation of insulin receptor signaling pathway	0.00170179	15
GO:0070839	metal ion export	0.00170179	11
GO:0046328	regulation of JNK cascade	0.00170626	23
GO:2000027	regulation of animal organ morphogenesis	0.00171922	21
GO:2001233	regulation of apoptotic signaling pathway	0.00174468	47
GO:0003151	outflow tract morphogenesis	0.00179719	16
GO:0018345	protein palmitoylation	0.00179856	9
GO:1904646	cellular response to amyloid-beta	0.00179856	9
GO:0032232	negative regulation of actin filament bundle assembly	0.00180472	10
GO:0032231	regulation of actin filament bundle assembly	0.00182663	19
GO:0044091	membrane biogenesis	0.00182957	13
GO:0010660	regulation of muscle cell apoptotic process	0.00183665	17
GO:0110149	regulation of biomineralization	0.00184426	18
GO:0070561	vitamin D receptor signaling pathway	0.00184771	5
GO:0086015	SA node cell action potential	0.00184771	5
GO:0086018	SA node cell to atrial cardiac muscle cell signaling	0.00184771	5
GO:0086070	SA node cell to atrial cardiac muscle cell communication	0.00184771	5
GO:0090091	positive regulation of extracellular matrix disassembly	0.00184771	5
GO:0003002	regionalization	0.00185603	45
GO:0035296	regulation of tube diameter	0.00191056	25
GO:0097746	blood vessel diameter maintenance	0.00191056	25
GO:0010715	regulation of extracellular matrix disassembly	0.00192609	6
GO:0015693	magnesium ion transport	0.00192609	6
GO:0036376	sodium ion export across plasma membrane	0.00192609	6
GO:0098917	retrograde trans-synaptic signaling	0.00192609	6
GO:0002040	sprouting angiogenesis	0.0019434	20
GO:0016236	macroautophagy	0.00196813	32
GO:0019751	polyol metabolic process	0.00199164	19
GO:0030038	contractile actin filament bundle assembly	0.00199164	19
GO:0043149	stress fiber assembly	0.00199164	19
GO:0014032	neural crest cell development	0.00199164	16
GO:0046323	glucose import	0.00199164	16
GO:1901019	regulation of calcium ion transmembrane transporter activity	0.00199164	16
GO:0003179	heart valve morphogenesis	0.00199355	11
GO:1903018	regulation of glycoprotein metabolic process	0.00199355	11
GO:0035150	regulation of tube size	0.00204265	25
GO:0030204	chondroitin sulfate metabolic process	0.00204265	8
GO:0036003	positive regulation of transcription from RNA polymerase II promoter in response to stress	0.00204265	8
GO:0048843	negative regulation of axon extension involved in axon guidance	0.00204265	8
GO:0051654	establishment of mitochondrion localization	0.00204265	8
GO:0045732	positive regulation of protein catabolic process	0.00206744	30
GO:0060193	positive regulation of lipase activity	0.00207623	13
GO:0002209	behavioral defense response	0.00207623	12
GO:0035019	somatic stem cell population maintenance	0.00207623	12
GO:0051928	positive regulation of calcium ion transport	0.00210845	22
GO:0008543	fibroblast growth factor receptor signaling pathway	0.00213347	15
GO:0048844	artery morphogenesis	0.00213347	15
GO:1900542	regulation of purine nucleotide metabolic process	0.00213347	15
GO:0010762	regulation of fibroblast migration	0.00213347	10
GO:0032365	intracellular lipid transport	0.00213347	10
GO:0038179	neurotrophin signaling pathway	0.00213347	10
GO:0086065	cell communication involved in cardiac conduction	0.00213347	10
GO:0001976	nervous system process involved in regulation of systemic arterial blood pressure	0.00213783	7
GO:0097284	hepatocyte apoptotic process	0.00213783	7
GO:0098962	regulation of postsynaptic neurotransmitter receptor activity	0.00213783	7
GO:2000136	regulation of cell proliferation involved in heart morphogenesis	0.00213783	7
GO:0000381	regulation of alternative mRNA splicing	0.00213792	11
GO:0016032	viral process	0.00216045	42
GO:1904659	glucose transmembrane transport	0.00216045	19
GO:0014047	glutamate secretion	0.00216045	9
GO:0050654	chondroitin sulfate proteoglycan metabolic process	0.00216045	9
GO:0099068	postsynapse assembly	0.00216045	9
GO:0099560	synaptic membrane adhesion	0.00216045	9
GO:0030879	mammary gland development	0.00216181	24
GO:0110148	biomineralization	0.0021686	26
GO:0002088	lens development in camera-type eye	0.00218476	16
GO:0006096	glycolytic process	0.00218476	16
GO:0010827	regulation of glucose transmembrane transport	0.00218476	16
GO:0046031	ADP metabolic process	0.0022117	17
GO:0048678	response to axon injury	0.00225012	14
GO:1905330	regulation of morphogenesis of an epithelium	0.00225012	14
GO:0051101	regulation of DNA binding	0.00229022	20
GO:0047496	vesicle transport along microtubule	0.0023172	11
GO:0006869	lipid transport	0.00231794	45
GO:0050854	regulation of antigen receptor-mediated signaling pathway	0.00234981	13
GO:0060038	cardiac muscle cell proliferation	0.00234981	13
GO:0030098	lymphocyte differentiation	0.00235132	50
GO:0045862	positive regulation of proteolysis	0.00237029	42
GO:0008645	hexose transmembrane transport	0.00237029	19
GO:0006140	regulation of nucleotide metabolic process	0.00237029	15
GO:0051279	regulation of release of sequestered calcium ion into cytosol	0.00237029	15
GO:0006493	protein O-linked glycosylation	0.00237029	12
GO:0035567	non-canonical Wnt signaling pathway	0.00237029	12
GO:0042303	molting cycle	0.00237375	21
GO:0042633	hair cycle	0.00237375	21
GO:0032872	regulation of stress-activated MAPK cascade	0.00241995	28
GO:0071902	positive regulation of protein serine/threonine kinase activity	0.00241995	28
GO:0043255	regulation of carbohydrate biosynthetic process	0.00241995	18
GO:0006757	ATP generation from ADP	0.0024277	16
GO:0032024	positive regulation of insulin secretion	0.0024277	16
GO:0010469	regulation of signaling receptor activity	0.00243992	22
GO:0030856	regulation of epithelial cell differentiation	0.00248838	23
GO:0007033	vacuole organization	0.00249201	26
GO:0006904	vesicle docking involved in exocytosis	0.00251326	10
GO:0014037	Schwann cell differentiation	0.00251326	10
GO:0030201	heparan sulfate proteoglycan metabolic process	0.00252284	8
GO:0060039	pericardium development	0.00252284	8
GO:0090077	foam cell differentiation	0.00252284	8
GO:1903055	positive regulation of extracellular matrix organization	0.00252284	8
GO:1905039	carboxylic acid transmembrane transport	0.00258213	21
GO:0007026	negative regulation of microtubule depolymerization	0.00262189	9
GO:0043243	positive regulation of protein-containing complex disassembly	0.00262189	9
GO:0060688	regulation of morphogenesis of a branching structure	0.00265509	13
GO:0042921	glucocorticoid receptor signaling pathway	0.00265509	6
GO:0098696	regulation of neurotransmitter receptor localization to postsynaptic specialization membrane	0.00265509	6
GO:1902043	positive regulation of extrinsic apoptotic signaling pathway via death domain receptors	0.00265509	6
GO:1902287	semaphorin-plexin signaling pathway involved in axon guidance	0.00265509	6
GO:2001256	regulation of store-operated calcium entry	0.00265509	6
GO:0045667	regulation of osteoblast differentiation	0.00267955	23
GO:0007157	heterophilic cell-cell adhesion via plasma membrane cell adhesion molecules	0.00267955	11
GO:0045806	negative regulation of endocytosis	0.00267955	11
GO:0061515	myeloid cell development	0.00269017	16
GO:0097581	lamellipodium organization	0.00269017	16
GO:0034219	carbohydrate transmembrane transport	0.00269832	20
GO:0099111	microtubule-based transport	0.00275215	28
GO:0034755	iron ion transmembrane transport	0.00276268	7
GO:0061323	cell proliferation involved in heart morphogenesis	0.00276268	7
GO:0071625	vocalization behavior	0.00276268	7
GO:0072578	neurotransmitter-gated ion channel clustering	0.00276268	7
GO:0055123	digestive system development	0.00278851	21
GO:1903825	organic acid transmembrane transport	0.00278851	21
GO:0061351	neural precursor cell proliferation	0.00279989	27
GO:0014068	positive regulation of phosphatidylinositol 3-kinase signaling	0.00284226	14
GO:0099545	trans-synaptic signaling by trans-synaptic complex	0.00284226	5
GO:0099612	protein localization to axon	0.00284226	5
GO:2000601	positive regulation of Arp2/3 complex-mediated actin nucleation	0.00284226	5
GO:0018205	peptidyl-lysine modification	0.00288744	45
GO:0046916	cellular transition metal ion homeostasis	0.00290493	18
GO:0009132	nucleoside diphosphate metabolic process	0.00293988	20
GO:0043406	positive regulation of MAP kinase activity	0.00293988	20
GO:0046636	negative regulation of alpha-beta T cell activation	0.00295498	10
GO:0048873	homeostasis of number of cells within a tissue	0.00295498	10
GO:0085029	extracellular matrix assembly	0.00295498	10
GO:0097484	dendrite extension	0.00295498	10
GO:0043405	regulation of MAP kinase activity	0.00299136	27
GO:0042440	pigment metabolic process	0.00300009	13
GO:0002573	myeloid leukocyte differentiation	0.00301781	31
GO:0034763	negative regulation of transmembrane transport	0.00301821	21
GO:0015749	monosaccharide transmembrane transport	0.00306713	19
GO:0090100	positive regulation of transmembrane receptor protein serine/threonine kinase signaling pathway	0.00306713	19
GO:0045778	positive regulation of ossification	0.00310527	12
GO:0032350	regulation of hormone metabolic process	0.00310527	11
GO:1901361	organic cyclic compound catabolic process	0.00311286	52
GO:0003148	outflow tract septum morphogenesis	0.00311318	8
GO:0032770	positive regulation of monooxygenase activity	0.00311318	8
GO:0032891	negative regulation of organic acid transport	0.00311318	8
GO:1901863	positive regulation of muscle tissue development	0.00311318	8
GO:1904861	excitatory synapse assembly	0.00311318	8
GO:0048048	embryonic eye morphogenesis	0.00312539	9
GO:0070542	response to fatty acid	0.00312539	9
GO:0002027	regulation of heart rate	0.0031639	18
GO:0007156	homophilic cell adhesion via plasma membrane adhesion molecules	0.0031639	18
GO:0001756	somitogenesis	0.00316886	14
GO:0001822	kidney development	0.00318607	39
GO:0042445	hormone metabolic process	0.00320373	29
GO:0048469	cell maturation	0.00320373	29
GO:1903828	negative regulation of protein localization	0.00320373	29
GO:0009135	purine nucleoside diphosphate metabolic process	0.00323828	17
GO:0009179	purine ribonucleoside diphosphate metabolic process	0.00323828	17
GO:0071887	leukocyte apoptotic process	0.00325092	21
GO:0010508	positive regulation of autophagy	0.00330519	22
GO:0051258	protein polymerization	0.00333096	34
GO:0001963	synaptic transmission	0.00334521	7
GO:0015850	organic hydroxy compound transport	0.00345661	32
GO:0035282	segmentation	0.00347978	18
GO:0046839	phospholipid dephosphorylation	0.00347978	10
GO:1901021	positive regulation of calcium ion transmembrane transporter activity	0.00347978	10
GO:1901617	organic hydroxy compound biosynthetic process	0.00352425	30
GO:0009416	response to light stimulus	0.00354647	38
GO:0055078	sodium ion homeostasis	0.00354647	12
GO:0098815	modulation of excitatory postsynaptic potential	0.00354647	12
GO:0010560	positive regulation of glycoprotein biosynthetic process	0.00354647	7
GO:0043113	receptor clustering	0.00356677	14
GO:0031333	negative regulation of protein-containing complex assembly	0.00357309	22
GO:0006165	nucleoside diphosphate phosphorylation	0.00357309	17
GO:0046148	pigment biosynthetic process	0.00357309	11
GO:0048066	developmental pigmentation	0.00357309	11
GO:0061028	establishment of endothelial barrier	0.00357309	11
GO:0043367	CD4-positive	0.00357791	14
GO:0003222	ventricular trabecula myocardium morphogenesis	0.00358268	6
GO:0006878	cellular copper ion homeostasis	0.00358268	6
GO:0031958	corticosteroid receptor signaling pathway	0.00358268	6
GO:0051386	regulation of neurotrophin TRK receptor signaling pathway	0.00358268	6
GO:1902285	semaphorin-plexin signaling pathway involved in neuron projection guidance	0.00358268	6
GO:1905564	positive regulation of vascular endothelial cell proliferation	0.00358268	6
GO:0046890	regulation of lipid biosynthetic process	0.00359637	27
GO:0006612	protein targeting to membrane	0.0036077	19
GO:0061053	somite development	0.0036077	16
GO:0061041	regulation of wound healing	0.00374086	20
GO:0035329	hippo signaling	0.00374086	9
GO:1902905	positive regulation of supramolecular fiber organization	0.00376159	25
GO:0005979	regulation of glycogen biosynthetic process	0.00381429	8
GO:0010962	regulation of glucan biosynthetic process	0.00381429	8
GO:0014912	negative regulation of smooth muscle cell migration	0.00381429	8
GO:0045932	negative regulation of muscle contraction	0.00381429	8
GO:0046885	regulation of hormone biosynthetic process	0.00381429	8
GO:0070977	bone maturation	0.00381429	8
GO:0071326	cellular response to monosaccharide stimulus	0.00383036	22
GO:0061180	mammary gland epithelium development	0.00398172	14
GO:0070509	calcium ion import	0.0040134	16
GO:0099172	presynapse organization	0.00402304	12
GO:0140115	export across plasma membrane	0.00402304	12
GO:0060411	cardiac septum morphogenesis	0.00402858	15
GO:1902893	regulation of miRNA transcription	0.00402858	15
GO:0003298	physiological muscle hypertrophy	0.00402993	10
GO:0003301	physiological cardiac muscle hypertrophy	0.00402993	10
GO:0010559	regulation of glycoprotein biosynthetic process	0.00402993	10
GO:0017158	regulation of calcium ion-dependent exocytosis	0.00402993	10
GO:0032007	negative regulation of TOR signaling	0.00402993	10
GO:0061049	cell growth involved in cardiac muscle cell development	0.00402993	10
GO:0072583	clathrin-dependent endocytosis	0.00402993	10
GO:0018108	peptidyl-tyrosine phosphorylation	0.00407716	38
GO:0031647	regulation of protein stability	0.0040966	37
GO:0038202	TORC1 signaling	0.0040966	11
GO:0007589	body fluid secretion	0.00411599	18
GO:0060073	micturition	0.00420217	5
GO:0071305	cellular response to vitamin D	0.00420217	5
GO:0098693	regulation of synaptic vesicle cycle	0.00420217	5
GO:1900272	negative regulation of long-term synaptic potentiation	0.00420217	5
GO:0046324	regulation of glucose import	0.004285	13
GO:0045834	positive regulation of lipid metabolic process	0.00429276	25
GO:0097553	calcium ion transmembrane import into cytosol	0.00444263	22
GO:0031114	regulation of microtubule depolymerization	0.00444263	9
GO:0060674	placenta blood vessel development	0.00444263	9
GO:0086004	regulation of cardiac muscle cell contraction	0.00444263	9
GO:1900274	regulation of phospholipase C activity	0.00444263	9
GO:1902003	regulation of amyloid-beta formation	0.00444263	9
GO:0008090	retrograde axonal transport	0.00444263	7
GO:0010842	retina layer formation	0.00444263	7
GO:0036303	lymph vessel morphogenesis	0.00444263	7
GO:0047497	mitochondrion transport along microtubule	0.00444263	7
GO:0099625	ventricular cardiac muscle cell membrane repolarization	0.00444263	7
GO:1902547	regulation of cellular response to vascular endothelial growth factor stimulus	0.00444263	7
GO:2000010	positive regulation of protein localization to cell surface	0.00444263	7
GO:0051952	regulation of amine transport	0.00447538	18
GO:0060840	artery development	0.00447538	18
GO:1903078	positive regulation of protein localization to plasma membrane	0.00452884	12
GO:0016197	endosomal transport	0.00457151	29
GO:0002026	regulation of the force of heart contraction	0.0046331	8
GO:0033137	negative regulation of peptidyl-serine phosphorylation	0.0046331	8
GO:0086010	membrane depolarization during action potential	0.0046331	8
GO:1903421	regulation of synaptic vesicle recycling	0.0046331	8
GO:0031214	biomineral tissue development	0.0046549	24
GO:0046889	positive regulation of lipid biosynthetic process	0.00465598	17
GO:0046939	nucleotide phosphorylation	0.00465598	17
GO:0071456	cellular response to hypoxia	0.00465598	17
GO:0007019	microtubule depolymerization	0.00465598	11
GO:0099054	presynapse assembly	0.00465598	11
GO:0002686	negative regulation of leukocyte migration	0.00465598	10
GO:0032768	regulation of monooxygenase activity	0.00465598	10
GO:0048821	erythrocyte development	0.00465598	10
GO:1903115	regulation of actin filament-based movement	0.00465598	10
GO:1903432	regulation of TORC1 signaling	0.00465598	10
GO:0018212	peptidyl-tyrosine modification	0.00465975	38
GO:0034250	positive regulation of cellular amide metabolic process	0.00468253	23
GO:0007614	short-term memory	0.00471403	6
GO:0030540	female genitalia development	0.00471403	6
GO:0032793	positive regulation of CREB transcription factor activity	0.00471403	6
GO:0045956	positive regulation of calcium ion-dependent exocytosis	0.00471403	6
GO:0055070	copper ion homeostasis	0.00471403	6
GO:0061158	3'-UTR-mediated mRNA destabilization	0.00471403	6
GO:0017156	calcium-ion regulated exocytosis	0.00473307	13
GO:0044264	cellular polysaccharide metabolic process	0.00475806	16
GO:1901222	regulation of NIK/NF-kappaB signaling	0.00475806	16
GO:0044070	regulation of anion transport	0.00482999	18
GO:0035914	skeletal muscle cell differentiation	0.00484595	15
GO:0061614	miRNA transcription	0.00484595	15
GO:2000515	negative regulation of CD4-positive	0.00491123	7
GO:0007548	sex differentiation	0.0049244	37
GO:0000380	alternative mRNA splicing	0.00497616	12
GO:1905952	regulation of lipid localization	0.00502464	23
GO:2001235	positive regulation of apoptotic signaling pathway	0.00508225	22
GO:0044703	multi-organism reproductive process	0.00518093	25
GO:0030307	positive regulation of cell growth	0.00518894	27
GO:0045981	positive regulation of nucleotide metabolic process	0.00518894	9
GO:0050931	pigment cell differentiation	0.00518894	9
GO:0051481	negative regulation of cytosolic calcium ion concentration	0.00518894	9
GO:0071320	cellular response to cAMP	0.00518894	9
GO:1900544	positive regulation of purine nucleotide metabolic process	0.00518894	9
GO:1904645	response to amyloid-beta	0.00518894	9
GO:0035710	CD4-positive	0.00521973	16
GO:0051492	regulation of stress fiber assembly	0.00525285	16
GO:0038061	NIK/NF-kappaB signaling	0.00527318	18
GO:0001662	behavioral fear response	0.00533191	11
GO:0071214	cellular response to abiotic stimulus	0.0053714	38
GO:0104004	cellular response to environmental stimulus	0.0053714	38
GO:0008593	regulation of Notch signaling pathway	0.0053714	15
GO:0019915	lipid storage	0.0053714	15
GO:0042770	signal transduction in response to DNA damage	0.00537298	23
GO:0018210	peptidyl-threonine modification	0.00537298	19
GO:0003407	neural retina development	0.00537298	14
GO:0045471	response to ethanol	0.00537298	14
GO:0045670	regulation of osteoclast differentiation	0.00537298	14
GO:0007215	glutamate receptor signaling pathway	0.00537298	10
GO:0010907	positive regulation of glucose metabolic process	0.00537298	10
GO:0048741	skeletal muscle fiber development	0.00537298	10
GO:0007009	plasma membrane organization	0.00541685	22
GO:0055076	transition metal ion homeostasis	0.0054353	20
GO:2000241	regulation of reproductive process	0.00546231	27
GO:0010996	response to auditory stimulus	0.00546231	7
GO:0032288	myelin assembly	0.00546231	7
GO:0045736	negative regulation of cyclin-dependent protein serine/threonine kinase activity	0.00546231	7
GO:0046628	positive regulation of insulin receptor signaling pathway	0.00546231	7
GO:0060216	definitive hemopoiesis	0.00546231	7
GO:0090335	regulation of brown fat cell differentiation	0.00546231	7
GO:2000311	regulation of AMPA receptor activity	0.00546231	7
GO:0048145	regulation of fibroblast proliferation	0.00547341	17
GO:0003416	endochondral bone growth	0.00548551	8
GO:0034260	negative regulation of GTPase activity	0.00548551	8
GO:0071875	adrenergic receptor signaling pathway	0.00548551	8
GO:0006090	pyruvate metabolic process	0.00566944	18
GO:0008347	glial cell migration	0.00566944	12
GO:0014911	positive regulation of smooth muscle cell migration	0.00566944	12
GO:0033692	cellular polysaccharide biosynthetic process	0.00566944	12
GO:0051893	regulation of focal adhesion assembly	0.00566944	12
GO:0090109	regulation of cell-substrate junction assembly	0.00566944	12
GO:1901016	regulation of potassium ion transmembrane transporter activity	0.00566944	12
GO:0009798	axis specification	0.00567941	16
GO:0032092	positive regulation of protein binding	0.00567941	16
GO:0006402	mRNA catabolic process	0.00569068	30
GO:0014013	regulation of gliogenesis	0.00577367	19
GO:0018394	peptidyl-lysine acetylation	0.00578594	25
GO:0008542	visual learning	0.00585055	13
GO:0003157	endocardium development	0.00585055	5
GO:0042761	very long-chain fatty acid biosynthetic process	0.00585055	5
GO:0044557	relaxation of smooth muscle	0.00585055	5
GO:0048070	regulation of developmental pigmentation	0.00585055	5
GO:0097113	AMPA glutamate receptor clustering	0.00585055	5
GO:0120305	regulation of pigmentation	0.00585055	5
GO:1903651	positive regulation of cytoplasmic transport	0.00585055	5
GO:0014855	striated muscle cell proliferation	0.00589978	14
GO:0010952	positive regulation of peptidase activity	0.005924	24
GO:0007588	excretion	0.00596399	11
GO:0030834	regulation of actin filament depolymerization	0.00596399	11
GO:0071709	membrane assembly	0.00596399	11
GO:0060325	face morphogenesis	0.00599787	9
GO:1903580	positive regulation of ATP metabolic process	0.00599787	9
GO:0060291	long-term synaptic potentiation	0.00602678	31
GO:0010950	positive regulation of endopeptidase activity	0.00604891	23
GO:0010523	negative regulation of calcium ion transport into cytosol	0.0060582	6
GO:0034111	negative regulation of homotypic cell-cell adhesion	0.0060582	6
GO:0040037	negative regulation of fibroblast growth factor receptor signaling pathway	0.0060582	6
GO:1905209	positive regulation of cardiocyte differentiation	0.0060582	6
GO:2000725	regulation of cardiac muscle cell differentiation	0.0060582	6
GO:0001941	postsynaptic membrane organization	0.00609311	10
GO:0014003	oligodendrocyte development	0.00609311	10
GO:0006661	phosphatidylinositol biosynthetic process	0.0061819	16
GO:0071333	cellular response to glucose stimulus	0.00620905	21
GO:0002695	negative regulation of leukocyte activation	0.00629567	26
GO:0051048	negative regulation of secretion	0.00629567	26
GO:0098656	anion transmembrane transport	0.00629567	26
GO:0001954	positive regulation of cell-matrix adhesion	0.00633358	12
GO:0045661	regulation of myoblast differentiation	0.00633358	12
GO:0008625	extrinsic apoptotic signaling pathway via death domain receptors	0.00653306	14
GO:0040036	regulation of fibroblast growth factor receptor signaling pathway	0.00653667	8
GO:0044030	regulation of DNA methylation	0.00653667	8
GO:0060740	prostate gland epithelium morphogenesis	0.00653667	8
GO:1903792	negative regulation of anion transport	0.00653667	8
GO:1905314	semi-lunar valve development	0.00653667	8
GO:0015837	amine transport	0.00662759	18
GO:0099623	regulation of cardiac muscle cell membrane repolarization	0.00670768	7
GO:1902473	regulation of protein localization to synapse	0.00670768	7
GO:1904030	negative regulation of cyclin-dependent protein kinase activity	0.00670768	7
GO:0052548	regulation of endopeptidase activity	0.00670807	40
GO:0051260	protein homooligomerization	0.00671829	24
GO:0006977	DNA damage response	0.00673737	4
GO:0001708	cell fate specification	0.00675365	16
GO:0061383	trabecula morphogenesis	0.00675365	11
GO:0086001	cardiac muscle cell action potential	0.00675365	11
GO:1901861	regulation of muscle tissue development	0.00675365	11
GO:0062197	cellular response to chemical stress	0.00696301	38
GO:0036037	CD8-positive	0.00697252	7
GO:0021987	cerebral cortex development	0.00700354	17
GO:0048144	fibroblast proliferation	0.00700354	17
GO:1904035	regulation of epithelial cell apoptotic process	0.00700354	15
GO:0035196	production of miRNAs involved in gene silencing by miRNA	0.00700354	10
GO:0089718	amino acid import across plasma membrane	0.00700354	10
GO:0003230	cardiac atrium development	0.00700354	9
GO:0060603	mammary gland duct morphogenesis	0.00700354	9
GO:2000463	positive regulation of excitatory postsynaptic potential	0.00700354	9
GO:0071331	cellular response to hexose stimulus	0.00716015	21
GO:0042177	negative regulation of protein catabolic process	0.00716596	18
GO:0050680	negative regulation of epithelial cell proliferation	0.00738278	23
GO:1903531	negative regulation of secretion by cell	0.00738278	23
GO:0043374	CD8-positive	0.00746847	5
GO:0006633	fatty acid biosynthetic process	0.00774795	21
GO:0010565	regulation of cellular ketone metabolic process	0.00774795	21
GO:0009314	response to radiation	0.00776821	46
GO:0002685	regulation of leukocyte migration	0.00776821	28
GO:1903313	positive regulation of mRNA metabolic process	0.00776821	20
GO:0021954	central nervous system neuron development	0.00776821	15
GO:0030203	glycosaminoglycan metabolic process	0.00776821	15
GO:0010863	positive regulation of phospholipase C activity	0.00776821	8
GO:0048013	ephrin receptor signaling pathway	0.00776821	8
GO:0048799	animal organ maturation	0.00776821	8
GO:0051497	negative regulation of stress fiber assembly	0.00776821	8
GO:0060306	regulation of membrane repolarization	0.00776821	8
GO:0060512	prostate gland morphogenesis	0.00776821	8
GO:1904994	regulation of leukocyte adhesion to vascular endothelial cell	0.00776821	8
GO:0006349	regulation of gene expression by genomic imprinting	0.00776821	6
GO:0006670	sphingosine metabolic process	0.00776821	6
GO:0010763	positive regulation of fibroblast migration	0.00776821	6
GO:0010766	negative regulation of sodium ion transport	0.00776821	6
GO:0033962	P-body assembly	0.00776821	6
GO:0048311	mitochondrion distribution	0.00776821	6
GO:0071397	cellular response to cholesterol	0.00776821	6
GO:0050868	negative regulation of T cell activation	0.00777014	19
GO:0031330	negative regulation of cellular catabolic process	0.00778878	30
GO:0034103	regulation of tissue remodeling	0.00791845	14
GO:0030193	regulation of blood coagulation	0.00795302	12
GO:0021766	hippocampus development	0.00795939	13
GO:0003197	endocardial cushion development	0.00795939	10
GO:0090102	cochlea development	0.00795939	10
GO:0006465	signal peptide processing	0.00795939	5
GO:0006825	copper ion transport	0.00795939	5
GO:0010882	regulation of cardiac muscle contraction by calcium ion signaling	0.00795939	5
GO:0030206	chondroitin sulfate biosynthetic process	0.00795939	5
GO:0030497	fatty acid elongation	0.00795939	5
GO:0034756	regulation of iron ion transport	0.00795939	5
GO:0036065	fucosylation	0.00795939	5
GO:0048733	sebaceous gland development	0.00795939	5
GO:0090158	endoplasmic reticulum membrane organization	0.00795939	5
GO:0090331	negative regulation of platelet aggregation	0.00795939	5
GO:0097688	glutamate receptor clustering	0.00795939	5
GO:1901201	regulation of extracellular matrix assembly	0.00795939	5
GO:1900181	negative regulation of protein localization to nucleus	0.00805798	9
GO:0007274	neuromuscular synaptic transmission	0.0081	7
GO:0032367	intracellular cholesterol transport	0.0081	7
GO:0060716	labyrinthine layer blood vessel development	0.0081	7
GO:0051208	sequestering of calcium ion	0.00831087	18
GO:1901890	positive regulation of cell junction assembly	0.00831087	18
GO:0021953	central nervous system neuron differentiation	0.00839633	26
GO:0008064	regulation of actin polymerization or depolymerization	0.00855473	22
GO:0007528	neuromuscular junction development	0.0085914	11
GO:0019229	regulation of vasoconstriction	0.00869734	14
GO:0048024	regulation of mRNA splicing	0.00876584	15
GO:0005977	glycogen metabolic process	0.00887471	13
GO:0006073	cellular glucan metabolic process	0.00887471	13
GO:0007632	visual behavior	0.00887471	13
GO:0007584	response to nutrient	0.00887471	12
GO:0003209	cardiac atrium morphogenesis	0.00920358	8
GO:0021846	cell proliferation in forebrain	0.00920358	8
GO:0031110	regulation of microtubule polymerization or depolymerization	0.00923194	15
GO:1903131	mononuclear cell differentiation	0.00926372	51
GO:0034504	protein localization to nucleus	0.00943702	36
GO:0034331	cell junction maintenance	0.00943702	9
GO:0098801	regulation of renal system process	0.00943702	9
GO:0032271	regulation of protein polymerization	0.00949396	26
GO:0006475	internal protein amino acid acetylation	0.00949396	23
GO:0018393	internal peptidyl-lysine acetylation	0.00949396	23
GO:0040029	regulation of gene expression	0.00961122	20
GO:0006112	energy reserve metabolic process	0.00961712	14
GO:0014009	glial cell proliferation	0.00972548	11
GO:0035924	cellular response to vascular endothelial growth factor stimulus	0.00972548	11
GO:0060443	mammary gland morphogenesis	0.00972548	11
GO:2001238	positive regulation of extrinsic apoptotic signaling pathway	0.00972548	11
GO:0044042	glucan metabolic process	0.00980101	13
GO:0045453	bone resorption	0.00980101	13
GO:0001946	lymphangiogenesis	0.00980101	6
GO:0003177	pulmonary valve development	0.00980101	6
GO:0030194	positive regulation of blood coagulation	0.00980101	6
GO:0035584	calcium-mediated signaling using intracellular calcium source	0.00980101	6
GO:0044790	suppression of viral release by host	0.00980101	6
GO:0050650	chondroitin sulfate proteoglycan biosynthetic process	0.00980101	6
GO:0097107	postsynaptic density assembly	0.00980101	6
GO:1900048	positive regulation of hemostasis	0.00980101	6
GO:0045668	negative regulation of osteoblast differentiation	0.00983348	12
GO:1900046	regulation of hemostasis	0.00983348	12
GO:1904377	positive regulation of protein localization to cell periphery	0.00983348	12
GO:0033688	regulation of osteoblast proliferation	0.00983348	7
GO:0034390	smooth muscle cell apoptotic process	0.00983348	7
GO:0034391	regulation of smooth muscle cell apoptotic process	0.00983348	7
GO:0043931	ossification involved in bone maturation	0.00983348	7
GO:0046688	response to copper ion	0.00983348	7
GO:0006473	protein acetylation	0.0100509	27
GO:0070661	leukocyte proliferation	0.0101953	40
GO:0051954	positive regulation of amine transport	0.0103755	10
GO:0060043	regulation of cardiac muscle cell proliferation	0.0103755	10
GO:1902041	regulation of extrinsic apoptotic signaling pathway via death domain receptors	0.0103755	10
GO:0030832	regulation of actin filament length	0.0103878	22
GO:0007041	lysosomal transport	0.0104482	17
GO:0019218	regulation of steroid metabolic process	0.0104482	17
GO:0038127	ERBB signaling pathway	0.0104482	17
GO:0021675	nerve development	0.0104685	14
GO:0010719	negative regulation of epithelial to mesenchymal transition	0.0106963	8
GO:0014741	negative regulation of muscle hypertrophy	0.0106963	8
GO:0033273	response to vitamin	0.0106963	8
GO:0045686	negative regulation of glial cell differentiation	0.0106963	8
GO:0048169	regulation of long-term neuronal synaptic plasticity	0.0106963	8
GO:0001865	NK T cell differentiation	0.0106963	5
GO:0014049	positive regulation of glutamate secretion	0.0106963	5
GO:0021932	hindbrain radial glia guided cell migration	0.0106963	5
GO:0030259	lipid glycosylation	0.0106963	5
GO:0033280	response to vitamin D	0.0106963	5
GO:0045760	positive regulation of action potential	0.0106963	5
GO:0044270	cellular nitrogen compound catabolic process	0.0107104	45
GO:0005978	glycogen biosynthetic process	0.0107104	9
GO:0009250	glucan biosynthetic process	0.0107104	9
GO:0021955	central nervous system neuron axonogenesis	0.0107104	9
GO:0031128	developmental induction	0.0107104	9
GO:0046621	negative regulation of organ growth	0.0107104	9
GO:0008333	endosome to lysosome transport	0.0107517	11
GO:0042596	fear response	0.0107517	11
GO:0050873	brown fat cell differentiation	0.0107517	11
GO:0007229	integrin-mediated signaling pathway	0.0108336	15
GO:0006694	steroid biosynthetic process	0.0109699	22
GO:0030041	actin filament polymerization	0.0109699	22
GO:0045727	positive regulation of translation	0.0110698	19
GO:0046700	heterocycle catabolic process	0.0111049	45
GO:0033555	multicellular organismal response to stress	0.0111049	16
GO:0060071	Wnt signaling pathway	0.011178	7
GO:0002831	regulation of response to biotic stimulus	0.0114827	40
GO:0050863	regulation of T cell activation	0.0116094	38
GO:0060099	regulation of phagocytosis	0.0116731	5
GO:0070918	primary sncRNA processing	0.0117215	10
GO:0009266	response to temperature stimulus	0.0117246	22
GO:0043433	negative regulation of DNA-binding transcription factor activity	0.0117246	22
GO:0051250	negative regulation of lymphocyte activation	0.0117246	22
GO:2001236	regulation of extrinsic apoptotic signaling pathway	0.0117246	22
GO:0010893	positive regulation of steroid biosynthetic process	0.0117817	7
GO:0022010	central nervous system myelination	0.0117817	7
GO:0032291	axon ensheathment in central nervous system	0.0117817	7
GO:0060444	branching involved in mammary gland duct morphogenesis	0.0117817	7
GO:0061003	positive regulation of dendritic spine morphogenesis	0.0117817	7
GO:0009880	embryonic pattern specification	0.0118272	13
GO:0051965	positive regulation of synapse assembly	0.0118272	13
GO:0070663	regulation of leukocyte proliferation	0.0120357	31
GO:0090101	negative regulation of transmembrane receptor protein serine/threonine kinase signaling pathway	0.0120357	18
GO:2000278	regulation of DNA biosynthetic process	0.0120357	18
GO:0050886	endocrine process	0.0120357	16
GO:0030888	regulation of B cell proliferation	0.0120357	12
GO:0048146	positive regulation of fibroblast proliferation	0.0120357	12
GO:0050818	regulation of coagulation	0.0120357	12
GO:0035176	social behavior	0.0120357	11
GO:0046850	regulation of bone remodeling	0.0120357	11
GO:0010743	regulation of macrophage derived foam cell differentiation	0.0120357	6
GO:0043576	regulation of respiratory gaseous exchange	0.0120357	6
GO:0045475	locomotor rhythm	0.0120357	6
GO:0046519	sphingoid metabolic process	0.0120357	6
GO:1900746	regulation of vascular endothelial growth factor signaling pathway	0.0120357	6
GO:0006040	amino sugar metabolic process	0.0122386	9
GO:1902991	regulation of amyloid precursor protein catabolic process	0.0122386	9
GO:0006903	vesicle targeting	0.0123651	8
GO:0035909	aorta morphogenesis	0.0123651	8
GO:0061384	heart trabecula morphogenesis	0.0123651	8
GO:0070873	regulation of glycogen metabolic process	0.0123651	8
GO:0071364	cellular response to epidermal growth factor stimulus	0.0123651	8
GO:0086091	regulation of heart rate by cardiac conduction	0.0123651	8
GO:1904707	positive regulation of vascular associated smooth muscle cell proliferation	0.0123651	8
GO:0005976	polysaccharide metabolic process	0.0130277	16
GO:0006022	aminoglycan metabolic process	0.0130277	16
GO:0018107	peptidyl-threonine phosphorylation	0.0130294	17
GO:0042472	inner ear morphogenesis	0.0130294	17
GO:0010883	regulation of lipid storage	0.013128	10
GO:0014014	negative regulation of gliogenesis	0.013128	10
GO:0032892	positive regulation of organic acid transport	0.013128	10
GO:0003231	cardiac ventricle development	0.0132587	20
GO:0000271	polysaccharide biosynthetic process	0.0133259	12
GO:0010633	negative regulation of epithelial cell migration	0.0133259	12
GO:0032922	circadian regulation of gene expression	0.0133259	12
GO:0055008	cardiac muscle tissue morphogenesis	0.0133259	12
GO:0001755	neural crest cell migration	0.0133636	11
GO:0045744	negative regulation of G protein-coupled receptor signaling pathway	0.0133636	11
GO:0007220	Notch receptor processing	0.0133636	4
GO:0010692	regulation of alkaline phosphatase activity	0.0133636	4
GO:0048702	embryonic neurocranium morphogenesis	0.0133636	4
GO:0051643	endoplasmic reticulum localization	0.0133636	4
GO:0099640	axo-dendritic protein transport	0.0133636	4
GO:1902746	regulation of lens fiber cell differentiation	0.0133636	4
GO:0051495	positive regulation of cytoskeleton organization	0.0136752	25
GO:0070374	positive regulation of ERK1 and ERK2 cascade	0.0136857	27
GO:0032147	activation of protein kinase activity	0.0138256	15
GO:0007512	adult heart development	0.0138256	5
GO:0031115	negative regulation of microtubule polymerization	0.0138256	5
GO:0044065	regulation of respiratory system process	0.0138256	5
GO:0046007	negative regulation of activated T cell proliferation	0.0138256	5
GO:0051151	negative regulation of smooth muscle cell differentiation	0.0138256	5
GO:0070885	negative regulation of calcineurin-NFAT signaling cascade	0.0138256	5
GO:0071371	cellular response to gonadotropin stimulus	0.0138256	5
GO:0106057	negative regulation of calcineurin-mediated signaling	0.0138256	5
GO:2000479	regulation of cAMP-dependent protein kinase activity	0.0138256	5
GO:0032366	intracellular sterol transport	0.0138584	7
GO:0048261	negative regulation of receptor-mediated endocytosis	0.0138584	7
GO:1900078	positive regulation of cellular response to insulin stimulus	0.0138584	7
GO:1900077	negative regulation of cellular response to insulin stimulus	0.0138723	9
GO:0000956	nuclear-transcribed mRNA catabolic process	0.0138828	17
GO:0048705	skeletal system morphogenesis	0.0139257	30
GO:0003206	cardiac chamber morphogenesis	0.0139953	20
GO:0030641	regulation of cellular pH	0.0141045	13
GO:0050821	protein stabilization	0.0142789	24
GO:0021799	cerebral cortex radially oriented cell migration	0.0142918	8
GO:0098868	bone growth	0.0142918	8
GO:1903050	regulation of proteolysis involved in cellular protein catabolic process	0.0143585	26
GO:0061025	membrane fusion	0.0144304	21
GO:0001818	negative regulation of cytokine production	0.0145528	33
GO:0019080	viral gene expression	0.0145963	12
GO:0046637	regulation of alpha-beta T cell differentiation	0.0145963	12
GO:0034605	cellular response to heat	0.0146358	10
GO:0010880	regulation of release of sequestered calcium ion into cytosol by sarcoplasmic reticulum	0.0146875	6
GO:0015012	heparan sulfate proteoglycan biosynthetic process	0.0146875	6
GO:0051043	regulation of membrane protein ectodomain proteolysis	0.0146875	6
GO:0051282	regulation of sequestering of calcium ion	0.0149556	17
GO:0050810	regulation of steroid biosynthetic process	0.0155329	13
GO:0055021	regulation of cardiac muscle tissue growth	0.0155329	13
GO:2000095	regulation of Wnt signaling pathway	0.0157789	4
GO:0003016	respiratory system process	0.0158754	9
GO:0007628	adult walking behavior	0.0158754	9
GO:0051898	negative regulation of protein kinase B signaling	0.0158754	9
GO:0060135	maternal process involved in female pregnancy	0.0158754	9
GO:0022409	positive regulation of cell-cell adhesion	0.0159811	33
GO:0042490	mechanoreceptor differentiation	0.0160671	14
GO:0070828	heterochromatin organization	0.0160671	14
GO:0030032	lamellipodium assembly	0.0161652	12
GO:0051453	regulation of intracellular pH	0.0161652	12
GO:1903510	mucopolysaccharide metabolic process	0.0161652	12
GO:0090174	organelle membrane fusion	0.0163099	16
GO:2000106	regulation of leukocyte apoptotic process	0.0163099	16
GO:0006066	alcohol metabolic process	0.0163797	37
GO:2000058	regulation of ubiquitin-dependent protein catabolic process	0.0163847	21
GO:0006779	porphyrin-containing compound biosynthetic process	0.0163947	7
GO:0033014	tetrapyrrole biosynthetic process	0.0163947	7
GO:0035094	response to nicotine	0.0163947	7
GO:0060037	pharyngeal system development	0.0163947	7
GO:0060384	innervation	0.0163947	7
GO:1904752	regulation of vascular associated smooth muscle cell migration	0.0163947	7
GO:0072698	protein localization to microtubule cytoskeleton	0.0164344	10
GO:0051703	biological process involved in intraspecies interaction between organisms	0.0164642	11
GO:0032885	regulation of polysaccharide biosynthetic process	0.0164677	8
GO:0033028	myeloid cell apoptotic process	0.0164677	8
GO:0070884	regulation of calcineurin-NFAT signaling cascade	0.0164677	8
GO:0071542	dopaminergic neuron differentiation	0.0164677	8
GO:0090049	regulation of cell migration involved in sprouting angiogenesis	0.0164677	8
GO:0097305	response to alcohol	0.0166571	27
GO:0006809	nitric oxide biosynthetic process	0.0169087	13
GO:2001259	positive regulation of cation channel activity	0.0169087	13
GO:1903320	regulation of protein modification by small protein conjugation or removal	0.0171254	29
GO:0008589	regulation of smoothened signaling pathway	0.0174142	14
GO:0051899	membrane depolarization	0.0174142	14
GO:0048284	organelle fusion	0.0176159	19
GO:0030301	cholesterol transport	0.0176443	12
GO:0030512	negative regulation of transforming growth factor beta receptor signaling pathway	0.0176443	12
GO:0034637	cellular carbohydrate biosynthetic process	0.0176443	12
GO:0010935	regulation of macrophage cytokine production	0.0176443	5
GO:0034698	response to gonadotropin	0.0176443	5
GO:0051127	positive regulation of actin nucleation	0.0176443	5
GO:0060644	mammary gland epithelial cell differentiation	0.0176443	5
GO:0071295	cellular response to vitamin	0.0176443	5
GO:0090336	positive regulation of brown fat cell differentiation	0.0176443	5
GO:0098974	postsynaptic actin cytoskeleton organization	0.0176443	5
GO:0099188	postsynaptic cytoskeleton organization	0.0176443	5
GO:2001044	regulation of integrin-mediated signaling pathway	0.0176443	5
GO:0003382	epithelial cell morphogenesis	0.0177824	9
GO:0010718	positive regulation of epithelial to mesenchymal transition	0.0177824	9
GO:0050856	regulation of T cell receptor signaling pathway	0.0177824	9
GO:0003417	growth plate cartilage development	0.0177824	6
GO:0010878	cholesterol storage	0.0177824	6
GO:0032352	positive regulation of hormone metabolic process	0.0177824	6
GO:0050820	positive regulation of coagulation	0.0177824	6
GO:0035601	protein deacylation	0.0179746	18
GO:0042157	lipoprotein metabolic process	0.0179746	18
GO:0098732	macromolecule deacylation	0.0179746	18
GO:0045776	negative regulation of blood pressure	0.0181376	11
GO:0009267	cellular response to starvation	0.0182621	21
GO:0016573	histone acetylation	0.0182621	21
GO:0045580	regulation of T cell differentiation	0.0182621	21
GO:0031646	positive regulation of nervous system process	0.0182621	10
GO:0043647	inositol phosphate metabolic process	0.0182621	10
GO:0002887	negative regulation of myeloid leukocyte mediated immunity	0.0183271	4
GO:0014832	urinary bladder smooth muscle contraction	0.0183271	4
GO:0019227	neuronal action potential propagation	0.0183271	4
GO:0033629	negative regulation of cell adhesion mediated by integrin	0.0183271	4
GO:0034115	negative regulation of heterotypic cell-cell adhesion	0.0183271	4
GO:0036302	atrioventricular canal development	0.0183271	4
GO:0036462	TRAIL-activated apoptotic signaling pathway	0.0183271	4
GO:0038203	TORC2 signaling	0.0183271	4
GO:0048382	mesendoderm development	0.0183271	4
GO:0061669	spontaneous neurotransmitter secretion	0.0183271	4
GO:0070587	regulation of cell-cell adhesion involved in gastrulation	0.0183271	4
GO:0071372	cellular response to follicle-stimulating hormone stimulus	0.0183271	4
GO:0098870	action potential propagation	0.0183271	4
GO:1901339	regulation of store-operated calcium channel activity	0.0183271	4
GO:1902513	regulation of organelle transport along microtubule	0.0183271	4
GO:1904753	negative regulation of vascular associated smooth muscle cell migration	0.0183271	4
GO:1904779	regulation of protein localization to centrosome	0.0183271	4
GO:2000009	negative regulation of protein localization to cell surface	0.0183271	4
GO:2000320	negative regulation of T-helper 17 cell differentiation	0.0183271	4
GO:2000727	positive regulation of cardiac muscle cell differentiation	0.0183271	4
GO:0046634	regulation of alpha-beta T cell activation	0.0184963	16
GO:1903076	regulation of protein localization to plasma membrane	0.0184963	16
GO:0045685	regulation of glial cell differentiation	0.0185254	14
GO:0001782	B cell homeostasis	0.0185976	8
GO:0030521	androgen receptor signaling pathway	0.0185976	8
GO:0070849	response to epidermal growth factor	0.0185976	8
GO:0106056	regulation of calcineurin-mediated signaling	0.0185976	8
GO:0010259	multicellular organism aging	0.0188237	7
GO:0032104	regulation of response to extracellular stimulus	0.0188237	7
GO:0032107	regulation of response to nutrient levels	0.0188237	7
GO:0070296	sarcoplasmic reticulum calcium ion transport	0.0188237	7
GO:0007586	digestion	0.0189421	18
GO:0006979	response to oxidative stress	0.0192168	42
GO:0008202	steroid metabolic process	0.0193295	36
GO:0002294	CD4-positive	0.0193476	10
GO:0045619	regulation of lymphocyte differentiation	0.0194267	24
GO:0018958	phenol-containing compound metabolic process	0.0194643	17
GO:0048565	digestive tract development	0.0194643	17
GO:0001658	branching involved in ureteric bud morphogenesis	0.0198044	11
GO:0045761	regulation of adenylate cyclase activity	0.0198218	9
GO:1990573	potassium ion import across plasma membrane	0.0198218	9
GO:0043030	regulation of macrophage activation	0.0201178	10
GO:0090303	positive regulation of wound healing	0.0201178	10
GO:0032943	mononuclear cell proliferation	0.0201212	36
GO:0051100	negative regulation of binding	0.0203206	21
GO:0044706	multi-multicellular organism process	0.0205185	24
GO:0043371	negative regulation of CD4-positive	0.0205985	5
GO:1903363	negative regulation of cellular protein catabolic process	0.0209981	12
GO:0008209	androgen metabolic process	0.0211548	6
GO:0014048	regulation of glutamate secretion	0.0211548	6
GO:0014808	release of sequestered calcium ion into cytosol by sarcoplasmic reticulum	0.0211548	6
GO:0015732	prostaglandin transport	0.0211548	6
GO:0034315	regulation of Arp2/3 complex-mediated actin nucleation	0.0211548	6
GO:0036315	cellular response to sterol	0.0211548	6
GO:1903306	negative regulation of regulated secretory pathway	0.0211548	6
GO:0010613	positive regulation of cardiac muscle hypertrophy	0.0213262	8
GO:0033561	regulation of water loss via skin	0.0213262	8
GO:0007565	female pregnancy	0.021574	21
GO:0034766	negative regulation of ion transmembrane transport	0.0217114	15
GO:2000243	positive regulation of reproductive process	0.0217114	15
GO:0006497	protein lipidation	0.0217562	14
GO:0010644	cell communication by electrical coupling	0.0217562	5
GO:0018196	peptidyl-asparagine modification	0.0217562	5
GO:0033631	cell-cell adhesion mediated by integrin	0.0217562	5
GO:0043217	myelin maintenance	0.0217562	5
GO:0050855	regulation of B cell receptor signaling pathway	0.0217562	5
GO:0051000	positive regulation of nitric-oxide synthase activity	0.0217562	5
GO:0097091	synaptic vesicle clustering	0.0217562	5
GO:0099150	regulation of postsynaptic specialization assembly	0.0217562	5
GO:1904424	regulation of GTP binding	0.0217562	5
GO:2000369	regulation of clathrin-dependent endocytosis	0.0217562	5
GO:0033032	regulation of myeloid cell apoptotic process	0.021876	7
GO:0033687	osteoblast proliferation	0.021876	7
GO:0050999	regulation of nitric-oxide synthase activity	0.021876	7
GO:0120178	steroid hormone biosynthetic process	0.021876	7
GO:0150117	positive regulation of cell-substrate junction organization	0.021876	7
GO:0031109	microtubule polymerization or depolymerization	0.0222143	17
GO:0042752	regulation of circadian rhythm	0.0222143	17
GO:0090659	walking behavior	0.0222143	9
GO:1903426	regulation of reactive oxygen species biosynthetic process	0.0222143	9
GO:0043388	positive regulation of DNA binding	0.0222371	10
GO:1903793	positive regulation of anion transport	0.0222371	10
GO:2000377	regulation of reactive oxygen species metabolic process	0.0224419	20
GO:0032944	regulation of mononuclear cell proliferation	0.0225024	28
GO:0044773	mitotic DNA damage checkpoint signaling	0.0227771	12
GO:0072594	establishment of protein localization to organelle	0.0228279	43
GO:0030177	positive regulation of Wnt signaling pathway	0.022969	18
GO:0040014	regulation of multicellular organism growth	0.023323	13
GO:1902600	proton transmembrane transport	0.023323	13
GO:0032091	negative regulation of protein binding	0.0234295	14
GO:0062014	negative regulation of small molecule metabolic process	0.0234295	14
GO:0019439	aromatic compound catabolic process	0.0234452	45
GO:0045216	cell-cell junction organization	0.0236167	25
GO:0097193	intrinsic apoptotic signaling pathway	0.0237593	33
GO:0001889	liver development	0.0237854	17
GO:1901224	positive regulation of NIK/NF-kappaB signaling	0.0239557	11
GO:0006401	RNA catabolic process	0.0240812	31
GO:0014742	positive regulation of muscle hypertrophy	0.0241441	8
GO:0038084	vascular endothelial growth factor signaling pathway	0.0241441	8
GO:0060251	regulation of glial cell proliferation	0.0241441	8
GO:0022600	digestive system process	0.0243198	16
GO:0030316	osteoclast differentiation	0.0243198	16
GO:0051209	release of sequestered calcium ion into cytosol	0.0243198	16
GO:0006686	sphingomyelin biosynthetic process	0.0243198	4
GO:0010649	regulation of cell communication by electrical coupling	0.0243198	4
GO:0010744	positive regulation of macrophage derived foam cell differentiation	0.0243198	4
GO:0014010	Schwann cell proliferation	0.0243198	4
GO:0032354	response to follicle-stimulating hormone	0.0243198	4
GO:0033212	iron import into cell	0.0243198	4
GO:0042447	hormone catabolic process	0.0243198	4
GO:0043301	negative regulation of leukocyte degranulation	0.0243198	4
GO:0043619	regulation of transcription from RNA polymerase II promoter in response to oxidative stress	0.0243198	4
GO:0048934	peripheral nervous system neuron differentiation	0.0243198	4
GO:0048935	peripheral nervous system neuron development	0.0243198	4
GO:0060433	bronchus development	0.0243198	4
GO:0060502	epithelial cell proliferation involved in lung morphogenesis	0.0243198	4
GO:0060525	prostate glandular acinus development	0.0243198	4
GO:0060767	epithelial cell proliferation involved in prostate gland development	0.0243198	4
GO:0060907	positive regulation of macrophage cytokine production	0.0243198	4
GO:0061418	regulation of transcription from RNA polymerase II promoter in response to hypoxia	0.0243198	4
GO:0061626	pharyngeal arch artery morphogenesis	0.0243198	4
GO:0070586	cell-cell adhesion involved in gastrulation	0.0243198	4
GO:0097201	negative regulation of transcription from RNA polymerase II promoter in response to stress	0.0243198	4
GO:2000317	negative regulation of T-helper 17 type immune response	0.0243198	4
GO:2000822	regulation of behavioral fear response	0.0243198	4
GO:0034599	cellular response to oxidative stress	0.0243471	30
GO:0044380	protein localization to cytoskeleton	0.0243471	10
GO:0048278	vesicle docking	0.0243471	10
GO:0051591	response to cAMP	0.0243471	10
GO:1900024	regulation of substrate adhesion-dependent cell spreading	0.0243471	10
GO:0033143	regulation of intracellular steroid hormone receptor signaling pathway	0.024514	12
GO:0030520	intracellular estrogen receptor signaling pathway	0.0245355	9
GO:0006906	vesicle fusion	0.0245483	15
GO:0042310	vasoconstriction	0.0245483	15
GO:0006582	melanin metabolic process	0.0245483	6
GO:0006783	heme biosynthetic process	0.0245483	6
GO:0006883	cellular sodium ion homeostasis	0.0245483	6
GO:0006925	inflammatory cell apoptotic process	0.0245483	6
GO:0016082	synaptic vesicle priming	0.0245483	6
GO:0050857	positive regulation of antigen receptor-mediated signaling pathway	0.0245483	6
GO:0070723	response to cholesterol	0.0245483	6
GO:0071880	adenylate cyclase-activating adrenergic receptor signaling pathway	0.0245483	6
GO:1903514	release of sequestered calcium ion into cytosol by endoplasmic reticulum	0.0245483	6
GO:0009408	response to heat	0.0247591	14
GO:0033627	cell adhesion mediated by integrin	0.0247591	13
GO:0061333	renal tubule morphogenesis	0.0247591	13
GO:0010614	negative regulation of cardiac muscle hypertrophy	0.0248188	7
GO:0007631	feeding behavior	0.0248263	17
GO:0051283	negative regulation of sequestering of calcium ion	0.0257318	16
GO:0035904	aorta development	0.0258027	11
GO:0042246	tissue regeneration	0.0258027	11
GO:0007034	vacuolar transport	0.0260309	19
GO:0048193	Golgi vesicle transport	0.0263612	30
GO:0060349	bone morphogenesis	0.0263612	15
GO:0010544	negative regulation of platelet activation	0.0263612	5
GO:0010934	macrophage cytokine production	0.0263612	5
GO:0035372	protein localization to microtubule	0.0263612	5
GO:0043249	erythrocyte maturation	0.0263612	5
GO:0051956	negative regulation of amino acid transport	0.0263612	5
GO:0060123	regulation of growth hormone secretion	0.0263612	5
GO:0052547	regulation of peptidase activity	0.0263663	44
GO:0042147	retrograde transport	0.026428	11
GO:0051145	smooth muscle cell differentiation	0.026568	12
GO:0046651	lymphocyte proliferation	0.0266399	35
GO:0002011	morphogenesis of an epithelial sheet	0.026721	10
GO:0010656	negative regulation of muscle cell apoptotic process	0.026721	10
GO:0031641	regulation of myelination	0.026721	10
GO:0006778	porphyrin-containing compound metabolic process	0.026721	8
GO:0006984	ER-nucleus signaling pathway	0.026721	8
GO:0061462	protein localization to lysosome	0.026721	8
GO:0086002	cardiac muscle cell action potential involved in contraction	0.026721	8
GO:0006835	dicarboxylic acid transport	0.0267325	13
GO:0046209	nitric oxide metabolic process	0.0267325	13
GO:0072330	monocarboxylic acid biosynthetic process	0.0270843	24
GO:0019083	viral transcription	0.0271461	9
GO:0030857	negative regulation of epithelial cell differentiation	0.0271461	9
GO:0045124	regulation of bone resorption	0.0271461	9
GO:0051955	regulation of amino acid transport	0.0271461	9
GO:0031056	regulation of histone modification	0.0273537	23
GO:0031396	regulation of protein ubiquitination	0.0280786	25
GO:1902106	negative regulation of leukocyte differentiation	0.0281672	15
GO:1905037	autophagosome organization	0.0281672	15
GO:0048332	mesoderm morphogenesis	0.0281672	11
GO:0036294	cellular response to decreased oxygen levels	0.0282106	17
GO:0061008	hepaticobiliary system development	0.0282106	17
GO:0043537	negative regulation of blood vessel endothelial cell migration	0.0284853	7
GO:0048710	regulation of astrocyte differentiation	0.0284853	7
GO:0061436	establishment of skin barrier	0.0284853	7
GO:0071539	protein localization to centrosome	0.0284853	7
GO:0090162	establishment of epithelial cell polarity	0.0284853	7
GO:1904738	vascular associated smooth muscle cell migration	0.0284853	7
GO:0042471	ear morphogenesis	0.0287204	18
GO:0015918	sterol transport	0.0287204	12
GO:0003176	aortic valve development	0.0287204	6
GO:0006706	steroid catabolic process	0.0287204	6
GO:0010829	negative regulation of glucose transmembrane transport	0.0287204	6
GO:0032528	microvillus organization	0.0287204	6
GO:0034453	microtubule anchoring	0.0287204	6
GO:0062009	secondary palate development	0.0287204	6
GO:0070584	mitochondrion morphogenesis	0.0287204	6
GO:0072567	chemokine (C-X-C motif) ligand 2 production	0.0287204	6
GO:0086019	cell-cell signaling involved in cardiac conduction	0.0287204	6
GO:2000341	regulation of chemokine (C-X-C motif) ligand 2 production	0.0287204	6
GO:0032526	response to retinoic acid	0.0287535	13
GO:0060420	regulation of heart growth	0.0287535	13
GO:0042594	response to starvation	0.0288659	22
GO:0050953	sensory perception of light stimulus	0.0290476	20
GO:0015807	L-amino acid transport	0.0292897	10
GO:0051058	negative regulation of small GTPase mediated signal transduction	0.0292897	10
GO:0043547	positive regulation of GTPase activity	0.0300087	28
GO:0010464	regulation of mesenchymal cell proliferation	0.0300087	8
GO:1901998	toxin transport	0.0300087	8
GO:0002042	cell migration involved in sprouting angiogenesis	0.0300802	9
GO:0010828	positive regulation of glucose transmembrane transport	0.0300802	9
GO:0021795	cerebral cortex cell migration	0.0300802	9
GO:0060412	ventricular septum morphogenesis	0.0300802	9
GO:2001185	regulation of CD8-positive	0.0300827	4
GO:0045428	regulation of nitric oxide biosynthetic process	0.0306043	11
GO:0061035	regulation of cartilage development	0.0306043	11
GO:0042116	macrophage activation	0.0306836	14
GO:0042158	lipoprotein biosynthetic process	0.0306836	14
GO:0050670	regulation of lymphocyte proliferation	0.0306874	27
GO:0033135	regulation of peptidyl-serine phosphorylation	0.0306935	20
GO:0006476	protein deacetylation	0.0310276	16
GO:0032368	regulation of lipid transport	0.0310276	16
GO:0035050	embryonic heart tube development	0.0310276	13
GO:2001057	reactive nitrogen species metabolic process	0.0310276	13
GO:0038034	signal transduction in absence of ligand	0.0310276	12
GO:0044774	mitotic DNA integrity checkpoint signaling	0.0310276	12
GO:0097192	extrinsic apoptotic signaling pathway in absence of ligand	0.0310276	12
GO:0002087	regulation of respiratory gaseous exchange by nervous system process	0.0310724	4
GO:0010452	histone H3-K36 methylation	0.0310724	4
GO:0018158	protein oxidation	0.0310724	4
GO:0030836	positive regulation of actin filament depolymerization	0.0310724	4
GO:0070255	regulation of mucus secretion	0.0310724	4
GO:0071679	commissural neuron axon guidance	0.0310724	4
GO:0098935	dendritic transport	0.0310724	4
GO:1901678	iron coordination entity transport	0.0310724	4
GO:1903365	regulation of fear response	0.0310724	4
GO:0035303	regulation of dephosphorylation	0.0315695	17
GO:0003215	cardiac right ventricle morphogenesis	0.0315695	5
GO:0036120	cellular response to platelet-derived growth factor stimulus	0.0315695	5
GO:0045986	negative regulation of smooth muscle contraction	0.0315695	5
GO:0046514	ceramide catabolic process	0.0315695	5
GO:0050884	neuromuscular process controlling posture	0.0315695	5
GO:0060314	regulation of ryanodine-sensitive calcium-release channel activity	0.0315695	5
GO:0060841	venous blood vessel development	0.0315695	5
GO:0090030	regulation of steroid hormone biosynthetic process	0.0315695	5
GO:1903707	negative regulation of hemopoiesis	0.031822	15
GO:0009064	glutamine family amino acid metabolic process	0.0319336	10
GO:0030865	cortical cytoskeleton organization	0.0319336	10
GO:0072678	T cell migration	0.0319336	10
GO:2000401	regulation of lymphocyte migration	0.0319336	10
GO:0002053	positive regulation of mesenchymal cell proliferation	0.0320692	7
GO:0008045	motor neuron axon guidance	0.0320692	7
GO:0042168	heme metabolic process	0.0320692	7
GO:0048009	insulin-like growth factor receptor signaling pathway	0.0320692	7
GO:0001704	formation of primary germ layer	0.0325996	14
GO:0021761	limbic system development	0.0325996	14
GO:0060993	kidney morphogenesis	0.0325996	14
GO:0000079	regulation of cyclin-dependent protein serine/threonine kinase activity	0.0330405	11
GO:0061045	negative regulation of wound healing	0.0330405	11
GO:0044060	regulation of endocrine process	0.0330749	9
GO:0002089	lens morphogenesis in camera-type eye	0.0331953	6
GO:0031670	cellular response to nutrient	0.0331953	6
GO:0032469	endoplasmic reticulum calcium ion homeostasis	0.0331953	6
GO:0038083	peptidyl-tyrosine autophosphorylation	0.0331953	6
GO:0046639	negative regulation of alpha-beta T cell differentiation	0.0331953	6
GO:0070050	neuron cellular homeostasis	0.0331953	6
GO:0042771	intrinsic apoptotic signaling pathway in response to DNA damage by p53 class mediator	0.0332373	8
GO:0045940	positive regulation of steroid metabolic process	0.0332373	8
GO:1902115	regulation of organelle assembly	0.033884	24
GO:0042180	cellular ketone metabolic process	0.0339679	26
GO:1900152	negative regulation of nuclear-transcribed mRNA catabolic process	0.0341378	3
GO:0051651	maintenance of location in cell	0.0348727	25
GO:0031398	positive regulation of protein ubiquitination	0.0349786	16
GO:0007173	epidermal growth factor receptor signaling pathway	0.0350278	14
GO:0045921	positive regulation of exocytosis	0.0350278	14
GO:0051153	regulation of striated muscle cell differentiation	0.0350278	14
GO:0070059	intrinsic apoptotic signaling pathway in response to endoplasmic reticulum stress	0.0350676	10
GO:1903364	positive regulation of cellular protein catabolic process	0.0359256	18
GO:0043966	histone H3 acetylation	0.0360862	11
GO:0060675	ureteric bud morphogenesis	0.0360862	11
GO:0050900	leukocyte migration	0.0362185	38
GO:0007568	aging	0.0362185	12
GO:0032272	negative regulation of protein polymerization	0.0362185	12
GO:1901983	regulation of protein acetylation	0.0362185	12
GO:0003044	regulation of systemic arterial blood pressure mediated by a chemical signal	0.0364843	9
GO:0010596	negative regulation of endothelial cell migration	0.0364843	9
GO:0045777	positive regulation of blood pressure	0.0364843	9
GO:2000378	negative regulation of reactive oxygen species metabolic process	0.0364843	9
GO:0001964	startle response	0.0364843	7
GO:0007095	mitotic G2 DNA damage checkpoint signaling	0.0364843	7
GO:0007435	salivary gland morphogenesis	0.0364843	7
GO:0010661	positive regulation of muscle cell apoptotic process	0.0364843	7
GO:0022617	extracellular matrix disassembly	0.0364843	7
GO:0060441	epithelial tube branching involved in lung morphogenesis	0.0364843	7
GO:0070306	lens fiber cell differentiation	0.0364843	7
GO:1905508	protein localization to microtubule organizing center	0.0364843	7
GO:0000578	embryonic axis specification	0.0372306	8
GO:0002691	regulation of cellular extravasation	0.0372306	8
GO:0030890	positive regulation of B cell proliferation	0.0372306	8
GO:0032881	regulation of polysaccharide metabolic process	0.0372306	8
GO:0007224	smoothened signaling pathway	0.0377836	19
GO:0006622	protein targeting to lysosome	0.0377836	5
GO:0032332	positive regulation of chondrocyte differentiation	0.0377836	5
GO:0071071	regulation of phospholipid biosynthetic process	0.0377836	5
GO:0090050	positive regulation of cell migration involved in sprouting angiogenesis	0.0377836	5
GO:1903798	regulation of production of miRNAs involved in gene silencing by miRNA	0.0377836	5
GO:1903909	regulation of receptor clustering	0.0377836	5
GO:0003229	ventricular cardiac muscle tissue development	0.0382842	10
GO:0031060	regulation of histone methylation	0.0383286	13
GO:0033077	T cell differentiation in thymus	0.0383286	13
GO:0019068	virion assembly	0.0383798	6
GO:0034104	negative regulation of tissue remodeling	0.0383798	6
GO:0034311	diol metabolic process	0.0383798	6
GO:0035812	renal sodium excretion	0.0383798	6
GO:0045663	positive regulation of myoblast differentiation	0.0383798	6
GO:0060045	positive regulation of cardiac muscle cell proliferation	0.0383798	6
GO:1903649	regulation of cytoplasmic transport	0.0383798	6
GO:0072171	mesonephric tubule morphogenesis	0.0388773	11
GO:1905897	regulation of response to endoplasmic reticulum stress	0.0388773	11
GO:0009312	oligosaccharide biosynthetic process	0.0389656	4
GO:0014848	urinary tract smooth muscle contraction	0.0389656	4
GO:0015816	glycine transport	0.0389656	4
GO:0034393	positive regulation of smooth muscle cell apoptotic process	0.0389656	4
GO:0045161	neuronal ion channel clustering	0.0389656	4
GO:0046512	sphingosine biosynthetic process	0.0389656	4
GO:0046520	sphingoid biosynthetic process	0.0389656	4
GO:0052646	alditol phosphate metabolic process	0.0389656	4
GO:0060263	regulation of respiratory burst	0.0389656	4
GO:1900038	negative regulation of cellular response to hypoxia	0.0389656	4
GO:1905063	regulation of vascular associated smooth muscle cell differentiation	0.0389656	4
GO:1905809	negative regulation of synapse organization	0.0389656	4
GO:2000052	positive regulation of non-canonical Wnt signaling pathway	0.0389656	4
GO:2000343	positive regulation of chemokine (C-X-C motif) ligand 2 production	0.0389656	4
GO:2000767	positive regulation of cytoplasmic translation	0.0389656	4
GO:2001056	positive regulation of cysteine-type endopeptidase activity	0.0396629	18
GO:0015844	monoamine transport	0.0397129	14
GO:0048255	mRNA stabilization	0.0399501	9
GO:0072527	pyrimidine-containing compound metabolic process	0.0399501	9
GO:0072577	endothelial cell apoptotic process	0.0399501	9
GO:2000116	regulation of cysteine-type endopeptidase activity	0.0400235	26
GO:0007340	acrosome reaction	0.0409824	7
GO:0030866	cortical actin cytoskeleton organization	0.0409824	7
GO:0071634	regulation of transforming growth factor beta production	0.0409824	7
GO:0097254	renal tubular secretion	0.0409824	7
GO:0030835	negative regulation of actin filament depolymerization	0.0411764	8
GO:0048489	synaptic vesicle transport	0.0411764	8
GO:0071300	cellular response to retinoic acid	0.0411764	8
GO:0046661	male sex differentiation	0.0413355	20
GO:0045807	positive regulation of endocytosis	0.0415425	16
GO:0043525	positive regulation of neuron apoptotic process	0.0416589	12
GO:0060113	inner ear receptor cell differentiation	0.0416589	12
GO:0060415	muscle tissue morphogenesis	0.0416589	12
GO:0007601	visual perception	0.0416688	19
GO:0072331	signal transduction by p53 class mediator	0.0418575	18
GO:0016239	positive regulation of macroautophagy	0.0418575	11
GO:0048663	neuron fate commitment	0.0418575	11
GO:0080164	regulation of nitric oxide metabolic process	0.0418575	11
GO:1904029	regulation of cyclin-dependent protein kinase activity	0.0418575	11
GO:0045814	negative regulation of gene expression	0.0440079	11
GO:0000209	protein polyubiquitination	0.0441318	27
GO:0042476	odontogenesis	0.0441318	16
GO:0010463	mesenchymal cell proliferation	0.0441318	9
GO:0033013	tetrapyrrole metabolic process	0.0441318	9
GO:0051353	positive regulation of oxidoreductase activity	0.0441318	9
GO:0009225	nucleotide-sugar metabolic process	0.0441318	6
GO:0032369	negative regulation of lipid transport	0.0441318	6
GO:0051957	positive regulation of amino acid transport	0.0441318	6
GO:0050730	regulation of peptidyl-tyrosine phosphorylation	0.0443889	28
GO:0006684	sphingomyelin metabolic process	0.0443889	5
GO:0010885	regulation of cholesterol storage	0.0443889	5
GO:0042759	long-chain fatty acid biosynthetic process	0.0443889	5
GO:0046325	negative regulation of glucose import	0.0443889	5
GO:0048339	paraxial mesoderm development	0.0443889	5
GO:0048532	anatomical structure arrangement	0.0443889	5
GO:0048791	calcium ion-regulated exocytosis of neurotransmitter	0.0443889	5
GO:0050849	negative regulation of calcium-mediated signaling	0.0443889	5
GO:0060307	regulation of ventricular cardiac muscle cell membrane repolarization	0.0443889	5
GO:0070920	regulation of production of small RNA involved in gene silencing by RNA	0.0443889	5
GO:0072529	pyrimidine-containing compound catabolic process	0.0443889	5
GO:1900242	regulation of synaptic vesicle endocytosis	0.0443889	5
GO:1905153	regulation of membrane invagination	0.0443889	5
GO:2000810	regulation of bicellular tight junction assembly	0.0443889	5
GO:2001224	positive regulation of neuron migration	0.0443889	5
GO:0034655	nucleobase-containing compound catabolic process	0.0444958	39
GO:0032410	negative regulation of transporter activity	0.044639	12
GO:0072028	nephron morphogenesis	0.044639	12
GO:0001707	mesoderm formation	0.0449769	10
GO:0060350	endochondral bone morphogenesis	0.0449769	10
GO:0070988	demethylation	0.0449769	10
GO:0061326	renal tubule development	0.0450389	14
GO:0030219	megakaryocyte differentiation	0.0454277	8
GO:0033628	regulation of cell adhesion mediated by integrin	0.0454277	8
GO:0035137	hindlimb morphogenesis	0.0454277	8
GO:0051972	regulation of telomerase activity	0.0454277	8
GO:0050727	regulation of inflammatory response	0.0458036	35
GO:0033238	regulation of cellular amine metabolic process	0.0458369	7
GO:0072073	kidney epithelium development	0.0464535	18
GO:0008584	male gonad development	0.0465986	17
GO:0046165	alcohol biosynthetic process	0.0465986	17
GO:2000514	regulation of CD4-positive	0.0466067	9
GO:0042632	cholesterol homeostasis	0.0466765	13
GO:1904063	negative regulation of cation transmembrane transport	0.0466765	13
GO:0045137	development of primary sexual characteristics	0.047108	26
GO:0000077	DNA damage checkpoint signaling	0.0478647	14
GO:0003281	ventricular septum development	0.0478647	12
GO:0051937	catecholamine transport	0.0478647	12
GO:0015872	dopamine transport	0.0478647	9
GO:0021587	cerebellum morphogenesis	0.0478647	9
GO:0031062	positive regulation of histone methylation	0.0478647	9
GO:0010172	embryonic body morphogenesis	0.0478647	4
GO:0021859	pyramidal neuron differentiation	0.0478647	4
GO:0030007	cellular potassium ion homeostasis	0.0478647	4
GO:0032026	response to magnesium ion	0.0478647	4
GO:0032530	regulation of microvillus organization	0.0478647	4
GO:0032933	SREBP signaling pathway	0.0478647	4
GO:0033690	positive regulation of osteoblast proliferation	0.0478647	4
GO:0034112	positive regulation of homotypic cell-cell adhesion	0.0478647	4
GO:0035630	bone mineralization involved in bone maturation	0.0478647	4
GO:0043455	regulation of secondary metabolic process	0.0478647	4
GO:0048021	regulation of melanin biosynthetic process	0.0478647	4
GO:0048680	positive regulation of axon regeneration	0.0478647	4
GO:0051280	negative regulation of release of sequestered calcium ion into cytosol	0.0478647	4
GO:0051547	regulation of keratinocyte migration	0.0478647	4
GO:0051645	Golgi localization	0.0478647	4
GO:0060831	smoothened signaling pathway involved in dorsal/ventral neural tube patterning	0.0478647	4
GO:0086014	atrial cardiac muscle cell action potential	0.0478647	4
GO:0086026	atrial cardiac muscle cell to AV node cell signaling	0.0478647	4
GO:0086066	atrial cardiac muscle cell to AV node cell communication	0.0478647	4
GO:0090239	regulation of histone H4 acetylation	0.0478647	4
GO:1900376	regulation of secondary metabolite biosynthetic process	0.0478647	4
GO:0032413	negative regulation of ion transmembrane transporter activity	0.048424	11
GO:0030216	keratinocyte differentiation	0.0484251	18
GO:0007498	mesoderm development	0.0484251	15
GO:0019098	reproductive behavior	0.0484251	10
GO:0022029	telencephalon cell migration	0.0484251	10
GO:0050433	regulation of catecholamine secretion	0.0484251	10
GO:0043281	regulation of cysteine-type endopeptidase activity involved in apoptotic process	0.0486297	23
GO:0006997	nucleus organization	0.048677	17
GO:0046546	development of primary male sexual characteristics	0.048677	17
GO:0090150	establishment of protein localization to membrane	0.0488871	27
GO:0055088	lipid homeostasis	0.0494161	20
GO:0055092	sterol homeostasis	0.0494161	13
GO:0006829	zinc ion transport	0.0494161	6
GO:0021952	central nervous system projection neuron axonogenesis	0.0494161	6
GO:0036314	response to sterol	0.0494161	6
GO:0045762	positive regulation of adenylate cyclase activity	0.0494161	6
GO:0050858	negative regulation of antigen receptor-mediated signaling pathway	0.0494161	6
GO:0061036	positive regulation of cartilage development	0.0494161	6
GO:0061082	myeloid leukocyte cytokine production	0.0494161	6
GO:0072539	T-helper 17 cell differentiation	0.0494161	6
GO:1901889	negative regulation of cell junction assembly	0.0494161	6
GO:0010332	response to gamma radiation	0.0495913	8
GO:0010677	negative regulation of cellular carbohydrate metabolic process	0.0495913	8
GO:0045429	positive regulation of nitric oxide biosynthetic process	0.0495913	8

## Sheet: S1 Table Overlap CLIP targets
Overlap genes [UPF1 CLIP (Hurt et al., Genome Res. 2013) and MOV10 CLIP (this study)]
Hk2
Igf2bp1
Sdc4
Ywhab
Gm16515
D10Wsu102e
Parvb
Slc38a2
Gsk3b
Scd2
Tsr2
Gnl3l
Gpd2
Adipor2
Etnk1
2310022B05Rik
Thbs1
Scd1
Pdxk
Usp22
Lmtk2
F11r
Lasp1
Eif2c2
Zfp609
Dhcr24
Lin28a
Mlec
Ptpn11
Mtap1b
Vapb
Rara
Rlim
Atxn7l3
Tcfe3
Unc5b
Ddx6
Ntn1
Dnajc5
Rnf44
Erc1
