# Supplementary material for: The MOV10 RNA helicase is a dosage-dependent host restriction factor for LINE1 retrotransposition in mice
Source: PLoS Genet. 2023 May 1;19(5):e1010566. doi: 10.1371/journal.pgen.1010566 (PMC10174503; doi:10.1371/journal.pgen.1010566)
Supplement: S2 Table — (XLSX) [file pgen.1010566.s006.xlsx]

## Sheet: S2 Table de.gene.list
name	logFC	FDR	Regulation	ko1	ko2	ko3	ko4	wt2842	wt2876	wt2877	wt2881	gene.id	transcripts_type	fold_change
Mov10	-2.00228	6.22077e-46	Down-regulated in KO	7.75385	8.26841	7.32455	7.46244	33.2115	28.9042	27.3383	34.1096	ENSMUSG00000002227	protein_coding	4.25043
BC023719	7.71507	9.99763e-24	Up-regulated in KO	14.6308	9.06082	11.0836	7.37995	0	0.179481	0	0	ENSMUSG00000092365	lncRNA	NA
Gm36684	5.50193	1.61334e-19	Up-regulated in KO	3.82971	2.98246	3.24763	2.25428	0.154947	0.0567149	0	0.0345749	ENSMUSG00000117278	lncRNA	NA
Gm43305	-8.55166	6.07985e-18	Down-regulated in KO	0	0	0.0402136	0	7.80353	2.32802	3.42222	1.6594	ENSMUSG00000105703	retained_intron	NA
Gm4134	6.06454	4.52242e-17	Up-regulated in KO	26.1742	10.056	31.1558	17.9478	0	0.311781	0.480499	0.380139	ENSMUSG00000092571	unprocessed_pseudogene	NA
Gm10260	3.79233	2.47368e-15	Up-regulated in KO	19.0345	17.9897	30.9156	18.2262	1.49596	2.19025	0.964425	1.52598	ENSMUSG00000069117	protein_coding	NA
Gm26886	-4.35522	1.42447e-12	Down-regulated in KO	0.315927	0.546196	0.291548	0.177949	5.85265	8.82857	7.8035	6.9651	ENSMUSG00000097127	lncRNA	NA
Fam205a1	-5.08469	3.23818e-11	Down-regulated in KO	0.154534	0.0890566	0.0950732	0.319157	3.75923	7.02808	10.7008	1.88415	ENSMUSG00000078721	protein_coding	NA
Gm10406	4.58225	8.66946e-11	Up-regulated in KO	2.35595	1.69713	1.84803	1.72511	0.132257	0	0.074606	0.0590233	ENSMUSG00000093985	protein_coding	NA
Rpl15-ps2	4.38481	1.61708e-10	Up-regulated in KO	5.22594	5.62175	7.71628	6.08334	0	0.572701	0.220654	0.349133	ENSMUSG00000098915	processed_pseudogene	NA
1700071M16Rik	-4.20526	1.15055e-09	Down-regulated in KO	0.341161	0.344063	0.550961	0.672566	4.83584	11.146	16.0973	3.33335	ENSMUSG00000090307	lncRNA	NA
Gm3029	-4.31899	7.9071e-09	Down-regulated in KO	0	0.125077	0.400583	0.122249	2.4368	3.21096	2.7492	3.58872	ENSMUSG00000096901	protein_coding	NA
AU021092	-1.77712	8.01086e-09	Down-regulated in KO	6.3227	6.47769	3.7458	5.89155	21.5593	16.1675	21.2581	18.8518	ENSMUSG00000051669	protein_coding	2.05261
4932411N23Rik	-2.99067	9.26581e-09	Down-regulated in KO	0.846243	0.433494	1.15695	0.670845	3.76527	7.83122	8.93268	3.95749	ENSMUSG00000058670	protein_coding	NA
Gm3618	-2.3971	1.06196e-08	Down-regulated in KO	14.4602	8.33328	12.3179	15.6632	56.1987	67.6532	87.3558	59.078	ENSMUSG00000096828	transcribed_unprocessed_pseudogene	NA
Gm48544	-1.37187	1.13126e-08	Down-regulated in KO	8.60868	8.22564	7.8209	7.43667	14.8236	22.5098	21.6959	24.1821	ENSMUSG00000113049	lncRNA	NA
Hyal5	-3.53979	1.92838e-08	Down-regulated in KO	2.67249	1.20532	2.46626	1.24351	15.8506	28.5551	36.5748	7.33578	ENSMUSG00000029678	protein_coding	NA
Ndst3	-3.32115	3.44246e-08	Down-regulated in KO	0.400312	0.415252	0.443307	0.563698	2.17983	5.88948	8.08775	2.20638	ENSMUSG00000027977	protein_coding	NA
Gm42047	8.27216	3.73021e-08	Up-regulated in KO	2.1219	3.89984	0.31754	4.32849	0	0	0	0	ENSMUSG00000110631	lncRNA	NA
Gm3127	-7.52569	4.61591e-08	Down-regulated in KO	0	0	0	0	0.962011	3.34516	5.4267	2.25396	ENSMUSG00000090764	protein_coding	NA
Pnpla1os	-4.18809	6.73892e-08	Down-regulated in KO	0.375998	0.433367	0.346984	0.847135	7.17655	10.8163	16.6694	4.70991	ENSMUSG00000087615	lncRNA	NA
4930404A05Rik	-3.62828	1.47575e-07	Down-regulated in KO	0.749883	0.518579	0.553614	1.18266	4.37803	12.0802	14.6279	7.96557	ENSMUSG00000116611	lncRNA	NA
Gm9271	-6.00296	1.74424e-07	Down-regulated in KO	0.124167	0.0477039	0.0763902	0.139876	0.464692	7.14377	11.2193	8.12938	ENSMUSG00000100721	unprocessed_pseudogene	NA
Sytl1	2.44838	1.88005e-07	Up-regulated in KO	3.64174	4.12625	3.18984	4.31109	0.900912	0.608784	0.703668	0.556695	ENSMUSG00000028860	protein_coding	NA
Ephb1	1.5216	2.01315e-07	Up-regulated in KO	10.3649	9.38828	9.41726	12.2433	3.75059	2.44475	3.04315	5.09022	ENSMUSG00000032537	protein_coding	4.78829
Gm8362	-3.32852	2.14455e-07	Down-regulated in KO	0.424224	0.209551	0.55927	0.81925	3.26603	7.17273	6.90888	3.15805	ENSMUSG00000090404	protein_coding	NA
Cdh12	-3.96098	2.29667e-07	Down-regulated in KO	0.132627	0.08735	0.0699385	0.0426874	0.425446	1.37038	2.06395	1.59489	ENSMUSG00000040452	protein_coding	7.59868
4932415D10Rik	-2.70032	2.79116e-07	Down-regulated in KO	3.29303	1.39276	4.19972	2.44392	9.44145	24.6148	28.4557	11.0685	ENSMUSG00000044581	protein_coding	NA
Skint3	-6.41696	2.97189e-07	Down-regulated in KO	0	0	0	0	0.363605	0.532357	0.41022	0.236028	ENSMUSG00000070868	protein_coding	NA
4932429P05Rik	-3.2237	2.97189e-07	Down-regulated in KO	1.20835	0.278543	0.700923	0.583381	4.22505	8.34249	10.1894	3.49432	ENSMUSG00000079513	protein_coding	NA
H2-T10	2.62272	3.50805e-07	Up-regulated in KO	1.76449	1.63424	1.57018	1.20684	0.318387	0.155385	0.23947	0.252604	ENSMUSG00000079491	retained_intron	NA
Rps2-ps10	4.37518	3.50805e-07	Up-regulated in KO	2.55114	3.36044	5.82964	2.18964	0.136394	0.199696	0	0.243479	ENSMUSG00000091957	transcribed_processed_pseudogene	NA
Phf8-ps	-2.57586	3.65089e-07	Down-regulated in KO	2.72252	1.07767	3.2484	1.88975	10.0037	16.4096	19.8554	6.86204	ENSMUSG00000023350	lncRNA	NA
4930519F16Rik	-3.40302	3.84543e-07	Down-regulated in KO	1.43913	0.442322	0.531231	0.972721	5.92451	11.9861	14.7049	4.90339	ENSMUSG00000031325	lncRNA	NA
4933415J04Rik	-5.07328	3.84543e-07	Down-regulated in KO	0.0820779	0.283804	0.302977	0.184924	1.47444	9.57942	14.1395	4.11258	ENSMUSG00000105735	TEC	NA
Ttc22	3.08692	4.90258e-07	Up-regulated in KO	3.80473	2.60224	3.08671	2.4963	0.0469423	0.343643	0.635524	0.377088	ENSMUSG00000034919	protein_coding	NA
Erich6b	-3.03922	5.20432e-07	Down-regulated in KO	1.03462	0.564857	0.904529	1.04283	4.52417	9.30923	12.1397	3.54697	ENSMUSG00000022002	protein_coding	NA
Gm3642	-5.87879	5.4048e-07	Down-regulated in KO	0	0	0	0.0682708	0.748465	1.3947	3.22415	1.09317	ENSMUSG00000096685	protein_coding	NA
Phyhip	2.18633	6.90459e-07	Up-regulated in KO	3.61212	6.50508	4.58341	6.14606	0.887139	0.865912	1.14385	1.62135	ENSMUSG00000003469	protein_coding	10.2014
Cpxcr1	-3.86519	7.00442e-07	Down-regulated in KO	1.0036	0.385577	0.61744	0.527602	6.08467	10.9983	18.0517	2.68194	ENSMUSG00000072995	protein_coding	NA
Spam1	-2.71145	7.09986e-07	Down-regulated in KO	4.05442	1.69398	4.02218	2.22659	13.6563	25.9925	29.9795	8.88781	ENSMUSG00000029682	protein_coding	1.05888
Vnn1	2.21662	7.16099e-07	Up-regulated in KO	15.6462	16.6581	9.0549	9.80867	1.63758	2.39759	2.35138	4.56207	ENSMUSG00000037440	protein_coding	NA
Adtrp	-3.19747	7.47207e-07	Down-regulated in KO	0.9628	0.50441	1.29237	0.591606	3.24294	7.69754	14.2467	5.3066	ENSMUSG00000058022	protein_coding	NA
Cldn34b3	-3.29522	9.30263e-07	Down-regulated in KO	1.09064	0.571384	0.365992	0.893543	4.78672	8.80108	12.6846	4.0737	ENSMUSG00000071738	protein_coding	NA
Tmem232	-1.13465	9.97961e-07	Down-regulated in KO	18.6912	13.078	17.7439	17.8952	32.1499	44.6971	43.4841	27.8687	ENSMUSG00000045036	protein_coding	0.132193
Fam47c	-2.79342	1.01755e-06	Down-regulated in KO	3.12727	0.750922	2.76571	2.12843	10.3871	19.4917	22.0345	9.00993	ENSMUSG00000078315	protein_coding	NA
Gm47782	-3.0535	1.2133e-06	Down-regulated in KO	1.51466	1.16384	0.931852	3.12819	8.78631	13.2791	21.4243	15.1786	ENSMUSG00000114794	lncRNA	NA
Trim12a	9.84819	1.26079e-06	Up-regulated in KO	15.8091	0.0828238	11.2735	13.0331	0	0	0	0	ENSMUSG00000066258	protein_coding	1.53964
Gm26972	-3.29073	1.42108e-06	Down-regulated in KO	1.98271	0.979386	0	0.31908	8.90434	8.38087	11.481	8.51532	ENSMUSG00000097980	lncRNA	NA
Carmn	2.12948	1.52822e-06	Up-regulated in KO	8.10602	8.96911	7.58026	9.25332	2.79097	1.77665	1.36903	1.73294	ENSMUSG00000097324	lncRNA	NA
4921513I08Rik	-4.53635	1.52822e-06	Down-regulated in KO	0.616532	0.568481	0.455166	0.277813	3.59949	15.6074	23.4285	3.95415	ENSMUSG00000108788	lncRNA	NA
4930505O20Rik	-5.66196	1.5556e-06	Down-regulated in KO	0.0607414	0	0	0.136852	1.15935	3.69438	6.9246	1.03479	ENSMUSG00000086912	lncRNA	NA
4933405O20Rik	-3.12387	1.5556e-06	Down-regulated in KO	4.22037	1.46847	3.52728	1.43527	18.596	27.2266	38.4297	8.69799	ENSMUSG00000084234	protein_coding	NA
St8sia3	-2.93362	1.5971e-06	Down-regulated in KO	0.624464	0.277796	0.687488	0.382588	2.86596	4.71833	6.17533	1.28451	ENSMUSG00000056812	protein_coding	16.5323
Iqcm	-2.99331	1.80073e-06	Down-regulated in KO	2.49196	1.09999	2.93575	1.43348	11.5485	18.8258	27.0656	5.73833	ENSMUSG00000031620	protein_coding	NA
Gm7879	4.55506	2.03434e-06	Up-regulated in KO	2.48333	1.43112	3.81951	2.33126	0.154897	0.226786	0	0	ENSMUSG00000033036	protein_coding	0.383725
Gtsf1l	-2.26991	2.03434e-06	Down-regulated in KO	12.2112	5.68965	14.3859	7.90247	35.0045	66.8391	64.3393	27.0778	ENSMUSG00000070708	protein_coding	NA
BC048671	-3.08526	2.03939e-06	Down-regulated in KO	4.75767	2.23406	4.39055	2.18354	17.5088	37.9452	49.5509	10.2418	ENSMUSG00000049694	protein_coding	NA
Ms4a14	-2.50979	2.05659e-06	Down-regulated in KO	8.16964	3.14881	8.3877	4.91234	24.8334	46.7224	53.1393	15.4525	ENSMUSG00000099398	protein_coding	NA
AY702102	-3.11311	2.05659e-06	Down-regulated in KO	2.09379	1.04924	2.85633	1.84593	10.5275	20.9502	29.6351	6.47711	ENSMUSG00000103935	TEC	NA
1700057G04Rik	-2.68871	2.08885e-06	Down-regulated in KO	6.96742	2.96779	6.70934	4.7776	24.4883	42.825	55.6391	15.3304	ENSMUSG00000074139	lncRNA	NA
Gm15229	-3.62294	2.29243e-06	Down-regulated in KO	0.992978	0.528224	1.55075	0.602326	6.17462	11.426	23.0272	4.1334	ENSMUSG00000085880	processed_pseudogene	NA
G6pd2	-3.4989	2.6259e-06	Down-regulated in KO	1.95557	0.629009	1.42695	0.614786	9.90578	14.7274	24.0796	3.82827	ENSMUSG00000089992	protein_coding	0.727241
Tmc5	-2.32631	2.6259e-06	Down-regulated in KO	4.32905	3.03288	4.28222	2.1037	12.5482	20.7439	27.8478	7.79744	ENSMUSG00000030650	protein_coding	1.35475
Gm30676	-4.33215	2.70608e-06	Down-regulated in KO	0.269315	0.155203	0.248533	0.151694	2.87254	4.2057	8.86955	2.15908	ENSMUSG00000111778	lncRNA	NA
Gm35166	-5.88723	2.71201e-06	Down-regulated in KO	0.243797	0	0	0	1.91606	9.61823	10.8085	3.6647	ENSMUSG00000115145	lncRNA	NA
Gm44071	-4.47244	3.06096e-06	Down-regulated in KO	0.476711	0	0	0.268512	4.54942	4.70177	9.66147	3.10518	ENSMUSG00000107525	lncRNA	11.1165
Gm20389	-3.04953	3.06096e-06	Down-regulated in KO	2.65366	0.734053	1.95911	1.67406	8.69981	16.5762	25.8151	7.65871	ENSMUSG00000092522	lncRNA	NA
4933411G06Rik	-2.45312	3.06096e-06	Down-regulated in KO	3.44799	2.40854	4.04973	3.41341	10.7925	25.0761	26.9992	10.1565	ENSMUSG00000062224	lncRNA	NA
4930525G20Rik	-3.56459	3.06096e-06	Down-regulated in KO	1.00098	0.329631	1.25365	0.523539	3.05045	10.284	17.9774	5.26627	ENSMUSG00000097276	lncRNA	NA
Gm5432	-7.66423	3.06096e-06	Down-regulated in KO	0	0	0	0	0.143582	2.94306	2.67281	2.11455	ENSMUSG00000097580	lncRNA	NA
Pkib	-3.28358	3.06096e-06	Down-regulated in KO	2.13291	1.18952	1.01591	1.08512	10.3514	15.0424	24.7513	3.65431	ENSMUSG00000019876	protein_coding	NA
Cabs1	-5.87037	3.06096e-06	Down-regulated in KO	0.283809	0.408891	0.130955	0.239787	6.77123	21.927	36.4889	0.924332	ENSMUSG00000007907	protein_coding	NA
Gm30938	-2.80021	3.12988e-06	Down-regulated in KO	1.16703	1.56928	0.717984	0.876453	5.4595	7.0341	7.88404	11.1102	ENSMUSG00000117486	lncRNA	0.349366
Tex21	-1.71062	3.12988e-06	Down-regulated in KO	15.7402	7.19912	13.0039	13.3972	34.9517	48.2982	54.3701	24.0858	ENSMUSG00000021056	protein_coding	4.77601
Gm5800	-2.52947	3.12988e-06	Down-regulated in KO	4.84841	1.90816	3.71038	3.06395	14.0735	26.048	28.1606	10.4284	ENSMUSG00000068506	protein_coding	NA
Prr32	-3.47239	3.12988e-06	Down-regulated in KO	0.673408	0.443518	0.710222	0.325117	3.99635	6.16737	11.3326	2.69933	ENSMUSG00000037086	protein_coding	NA
Sppl2c	-5.71826	3.12988e-06	Down-regulated in KO	0.770651	0.111029	0.44449	0.271297	6.54342	25.653	51.554	2.12377	ENSMUSG00000049506	protein_coding	NA
AC119996.1	-5.72909	3.43327e-06	Down-regulated in KO	0.409917	0	0	0	4.83244	7.74905	17.3944	2.05392	ENSMUSG00000118016	lncRNA	NA
Gm44827	-4.65034	3.58849e-06	Down-regulated in KO	0.191625	0.0552159	0	0.0539673	1.39845	2.44124	4.55116	0.720116	ENSMUSG00000109091	lncRNA	22.7101
Olfr701	-3.06982	3.58849e-06	Down-regulated in KO	1.22018	0.401816	0.965165	0.706914	4.07072	8.30958	12.5413	2.89969	ENSMUSG00000036744	protein_coding	NA
Ube2dnl1	-5.10109	3.94708e-06	Down-regulated in KO	0.287438	0.331295	0.265258	0.161902	4.19536	10.6312	22.2097	1.8723	ENSMUSG00000050435	protein_coding	NA
Hsfy2	-3.11171	4.17387e-06	Down-regulated in KO	4.06574	1.41467	4.38914	1.64193	16.8811	31.5253	41.5888	9.22493	ENSMUSG00000045336	protein_coding	NA
Gm45175	-3.89262	4.27071e-06	Down-regulated in KO	0.232982	0.0895099	0.143336	0.43743	2.26702	4.21279	6.49251	1.5565	ENSMUSG00000109347	lncRNA	NA
Gm35496	-4.1581	4.27071e-06	Down-regulated in KO	0.201668	0.116219	0.186106	0.340774	2.0378	4.9726	7.53577	1.81885	ENSMUSG00000115803	lncRNA	NA
4930442L01Rik	-3.24179	4.29294e-06	Down-regulated in KO	2.21073	0.948107	2.94159	1.15834	11.9486	19.0999	31.9103	5.35819	ENSMUSG00000087223	lncRNA	4.31181
4930584F24Rik	-3.42535	4.29294e-06	Down-regulated in KO	3.50339	1.61517	2.58644	1.89438	16.363	32.4805	48.637	6.74074	ENSMUSG00000029044	lncRNA	5.71196
Chl1	-2.36313	4.29294e-06	Down-regulated in KO	3.2902	1.17184	3.49241	2.35432	10.8602	16.8058	19.4073	5.92923	ENSMUSG00000030077	protein_coding	9.2179
Ms4a5	-2.73672	4.29294e-06	Down-regulated in KO	4.88759	1.71449	3.33381	2.99237	15.1503	28.9935	33.5123	9.26348	ENSMUSG00000054523	protein_coding	NA
4933436I01Rik	-3.97694	4.29294e-06	Down-regulated in KO	0.673948	0.345235	1.5203	1.09664	8.3234	18.3411	26.9383	3.15174	ENSMUSG00000025288	protein_coding	NA
Acot10	-3.78035	5.01259e-06	Down-regulated in KO	0.694751	0.400378	0.769369	0.547854	4.91419	9.5932	16.9846	1.94942	ENSMUSG00000047565	protein_coding	3.151
H2-M10.2	4.61792	5.16523e-06	Up-regulated in KO	2.20666	0.774064	2.302	1.83736	0.215437	0	0	0	ENSMUSG00000023083	protein_coding	NA
Gm3468	-6.51509	5.16523e-06	Down-regulated in KO	0	0	0	0	0.2453	1.16723	1.03781	0.602098	ENSMUSG00000094634	protein_coding	NA
Gm18733	6.24987	5.16523e-06	Up-regulated in KO	3.19551	1.53462	5.40637	2.39986	0	0	0	0	ENSMUSG00000092444	transcribed_unprocessed_pseudogene	NA
Vash2	-2.1688	5.33697e-06	Down-regulated in KO	4.66118	3.32721	6.15896	3.04313	14.0943	23.5088	30.6282	8.91744	ENSMUSG00000037568	protein_coding	11.7515
1700016D06Rik	-2.32772	5.42026e-06	Down-regulated in KO	5.15739	2.53363	4.83744	2.85732	14.5236	24.3216	28.7014	9.74352	ENSMUSG00000031509	protein_coding	NA
Adam29	-3.66063	5.48385e-06	Down-regulated in KO	1.01848	0.541788	0.867587	0.397153	5.89337	11.4618	16.7711	1.80573	ENSMUSG00000046258	protein_coding	4.15822
Gm8237	-4.88368	5.54782e-06	Down-regulated in KO	0.052064	0.0600079	0	0	0.409183	1.28376	1.97846	0.939135	ENSMUSG00000090707	protein_coding	NA
Mroh9	-2.48316	5.78344e-06	Down-regulated in KO	3.39568	1.41563	3.80039	2.52306	12.3297	18.824	24.7551	6.26272	ENSMUSG00000071890	protein_coding	0.602078
4930558C23Rik	-2.43054	5.78344e-06	Down-regulated in KO	8.61862	3.5357	9.97566	4.77223	27.3895	47.7852	50.5146	18.7376	ENSMUSG00000105734	protein_coding	NA
Cldn34d	-5.02594	5.78344e-06	Down-regulated in KO	0.425856	0.122708	0.589492	0.119933	1.79298	14.1756	21.1724	4.16088	ENSMUSG00000079525	protein_coding	NA
Gm34263	-3.85406	5.8115e-06	Down-regulated in KO	0.910085	0.699296	1.11981	1.36697	8.85555	15.4588	31.1253	6.08007	ENSMUSG00000111198	lncRNA	NA
Gm10354	-3.75769	5.8115e-06	Down-regulated in KO	0.439437	0.303892	0.486634	0.198013	1.28278	5.63438	8.34942	4.40367	ENSMUSG00000072188	protein_coding	NA
4933425B07Rik	-4.44806	5.862e-06	Down-regulated in KO	0	0	0.10233	0.0624575	0.80923	1.09366	1.33435	0.500043	ENSMUSG00000115665	lncRNA	NA
Saxo1	-4.75997	5.862e-06	Down-regulated in KO	0.93342	0.502059	0.689114	0.350505	6.0085	21.5836	38.3869	2.12023	ENSMUSG00000028492	lncRNA	NA
Erich3	-2.74086	5.98804e-06	Down-regulated in KO	1.77972	0.564842	2.07084	0.944331	5.99453	11.4902	14.2775	3.99346	ENSMUSG00000078161	protein_coding	NA
Gm34664	-5.67071	6.01095e-06	Down-regulated in KO	0.103472	0.11926	0	0	1.39408	3.91207	9.17465	1.24429	ENSMUSG00000109407	lncRNA	NA
4930505A04Rik	-2.75868	6.19339e-06	Down-regulated in KO	5.19742	2.45063	5.66842	2.79442	17.6388	36.5046	43.6904	11.0087	ENSMUSG00000040919	protein_coding	0.981252
Fam83e	-2.99387	6.19339e-06	Down-regulated in KO	1.28522	0.719496	1.89767	0.78596	5.0298	13.2193	15.2564	3.60623	ENSMUSG00000054161	protein_coding	NA
Gm5646	-3.5418	6.60346e-06	Down-regulated in KO	0.598226	0.344751	0.828096	0.842389	4.36576	8.11286	14.7764	3.74682	ENSMUSG00000081502	unprocessed_pseudogene	NA
Plcz1	-2.56039	6.82833e-06	Down-regulated in KO	6.53583	2.0594	5.29383	3.86676	18.6884	33.5452	41.5133	11.1203	ENSMUSG00000030230	protein_coding	0.924406
Gm14781	-3.91995	6.82833e-06	Down-regulated in KO	0.314069	0.0904972	0.144917	0.265353	1.7631	6.32434	3.97825	1.49498	ENSMUSG00000064129	protein_coding	15.6216
Fam71b	-7.0985	6.82833e-06	Down-regulated in KO	0.0977421	0.0563278	0.0901999	0.0550541	2.52401	11.4076	30.5188	0.342821	ENSMUSG00000020401	protein_coding	NA
Fam71a	-8.94819	6.82833e-06	Down-regulated in KO	0.0477991	0	0	0	1.50266	9.4288	30.3337	0.335302	ENSMUSG00000091017	protein_coding	NA
1700031L13Rik	-3.23397	7.01988e-06	Down-regulated in KO	2.1041	0.90943	2.42718	1.62959	10.6307	20.7526	29.8173	5.40318	ENSMUSG00000099863	lncRNA	NA
Gm11780	-3.56125	7.45971e-06	Down-regulated in KO	4.34583	1.1926	3.05561	1.63188	17.426	40.1412	55.3101	9.3322	ENSMUSG00000085155	processed_pseudogene	NA
1700014D04Rik	-2.81683	7.45971e-06	Down-regulated in KO	2.87532	1.44751	2.98894	1.67539	10.6124	17.7108	29.8067	5.16665	ENSMUSG00000051054	protein_coding	NA
Zscan10	-3.27091	7.63671e-06	Down-regulated in KO	0.672838	0.36494	0.803541	0.445861	1.99966	7.48194	9.9766	2.61772	ENSMUSG00000023902	protein_coding	NA
Zfp85os	-2.5283	7.7216e-06	Down-regulated in KO	0.691812	0.422136	0.826202	0.687652	2.7414	4.0806	6.1857	2.16139	ENSMUSG00000044081	lncRNA	NA
Kcnj6	-3.10621	8.13663e-06	Down-regulated in KO	1.40147	0.468961	1.58537	0.916714	5.48187	9.7353	18.4967	3.85088	ENSMUSG00000043301	protein_coding	NA
Gm2267	-3.50095	8.20426e-06	Down-regulated in KO	0.552327	0.495134	0.906146	0.483938	4.61648	9.07928	12.2045	1.59899	ENSMUSG00000115707	processed_pseudogene	NA
Adam25	-3.1474	8.20426e-06	Down-regulated in KO	1.34447	0.516535	1.72949	0.963814	8.27936	12.1888	17.0817	2.6538	ENSMUSG00000071937	protein_coding	NA
4930434J06Rik	-3.6458	8.47028e-06	Down-regulated in KO	0.686709	0.593615	1.26744	0.386795	4.81875	8.74842	18.2667	4.47305	ENSMUSG00000115304	lncRNA	NA
Hspa1l	-3.95983	8.63543e-06	Down-regulated in KO	1.25272	0.846398	1.75401	1.11923	6.64442	26.6992	40.6001	3.41979	ENSMUSG00000007033	protein_coding	3.08655
4921534H16Rik	-2.68057	8.80444e-06	Down-regulated in KO	6.21368	2.03359	7.64561	3.02461	20.843	36.9476	47.9048	15.0674	ENSMUSG00000090255	lncRNA	NA
4930519D14Rik	-2.34931	8.80444e-06	Down-regulated in KO	2.254	1.94844	2.94677	1.90438	8.01379	12.8137	18.6771	6.49396	ENSMUSG00000086263	lncRNA	NA
Satl1	-3.23066	8.80444e-06	Down-regulated in KO	2.12541	0.760251	4.05807	1.56868	11.2732	23.4927	35.8343	8.37272	ENSMUSG00000025527	protein_coding	NA
Tex13a	-3.42347	8.80444e-06	Down-regulated in KO	1.70269	0.654163	2.84332	0.913388	8.28401	20.1256	30.1949	6.17517	ENSMUSG00000071686	protein_coding	NA
Tmem178b	-1.44281	8.83079e-06	Down-regulated in KO	4.97292	4.60858	5.27136	4.0123	10.978	13.3113	18.5143	8.48531	ENSMUSG00000057716	protein_coding	NA
Trpm6	-2.15462	8.97501e-06	Down-regulated in KO	1.4929	0.945431	2.1801	1.14583	5.70995	6.9307	9.99545	2.90991	ENSMUSG00000024727	protein_coding	NA
1700001K23Rik	-3.81273	9.09587e-06	Down-regulated in KO	2.48333	1.04081	1.25002	0.762959	10.8991	26.3485	38.0331	5.65588	ENSMUSG00000118314	lncRNA	NA
Ccdc54	-3.44068	9.2261e-06	Down-regulated in KO	5.51193	1.04302	3.79597	1.66816	18.3808	46.1145	54.5002	11.954	ENSMUSG00000050685	protein_coding	NA
Ttc23l	-2.65545	9.2763e-06	Down-regulated in KO	4.97695	2.48574	6.53213	2.74102	16.7015	34.6339	43.0789	10.6954	ENSMUSG00000022249	protein_coding	NA
4430402I18Rik	-2.25005	9.34734e-06	Down-regulated in KO	7.93928	3.14553	6.68556	5.25444	23.1759	33.6057	41.4833	11.3871	ENSMUSG00000064202	protein_coding	3.10418
Adamdec1	5.05593	9.42526e-06	Up-regulated in KO	0.874556	2.06639	0.322828	1.28076	0	0.143761	0	0	ENSMUSG00000022057	protein_coding	2.59582
Zcchc13	-3.2834	9.42526e-06	Down-regulated in KO	2.06677	0.453737	2.17976	1.21956	7.29288	18.1195	25.6808	6.50932	ENSMUSG00000031330	protein_coding	NA
Prss37	-7.17758	9.65776e-06	Down-regulated in KO	0.203591	0	0.187881	0	4.57161	17.4027	40.4879	0.816086	ENSMUSG00000029909	protein_coding	20.2309
Lrp2bp	-1.61213	9.85731e-06	Down-regulated in KO	13.6543	7.82845	14.9915	11.8321	28.6165	41.5523	53.6608	23.7175	ENSMUSG00000031637	protein_coding	0.349719
Fam71d	-2.65149	9.88067e-06	Down-regulated in KO	7.77373	3.05607	9.23149	4.6841	26.3867	49.3314	64.577	14.9161	ENSMUSG00000056987	protein_coding	3.16288
Tsga13	-2.72753	1.00904e-05	Down-regulated in KO	6.09223	2.34059	6.24681	3.24086	22.9901	35.0509	48.4452	12.0407	ENSMUSG00000039032	lncRNA	1.70023
H2al3	-8.65438	1.04966e-05	Down-regulated in KO	0	0	0	0	2.8184	15.2361	28.6175	0.58052	ENSMUSG00000048994	protein_coding	NA
Gm21103	-1.93011	1.08192e-05	Down-regulated in KO	4.88338	2.7517	6.00874	4.27872	12.6714	20.3361	22.2685	12.7237	ENSMUSG00000094811	protein_coding	NA
Tex36	-2.33649	1.11105e-05	Down-regulated in KO	9.8089	3.59722	9.87491	5.27381	27.9077	45.2574	53.0877	17.7604	ENSMUSG00000030976	protein_coding	NA
1700031M16Rik	-5.07497	1.11496e-05	Down-regulated in KO	0.60075	0.519309	0.83159	0.507566	9.10561	23.7006	50.0331	1.80606	ENSMUSG00000099353	lncRNA	NA
Car3	1.92088	1.11536e-05	Up-regulated in KO	8.07712	23.2371	14.5555	17.4816	3.07046	5.2273	3.86689	4.58884	ENSMUSG00000027559	protein_coding	NA
Lrrc37a	-2.75044	1.17048e-05	Down-regulated in KO	2.79566	1.02863	3.25468	1.38087	10.1408	17.2334	24.4752	5.02128	ENSMUSG00000078632	protein_coding	NA
Tcp11x2	-2.56621	1.17048e-05	Down-regulated in KO	3.42717	1.17809	2.66333	2.16744	9.45083	17.494	22.9242	6.26631	ENSMUSG00000058252	protein_coding	NA
Ccin	-4.65226	1.17048e-05	Down-regulated in KO	0.990262	0.44386	1.52308	0.495799	6.79442	29.3007	47.5956	2.81168	ENSMUSG00000070999	protein_coding	NA
Asb15	-4.54093	1.18888e-05	Down-regulated in KO	0.562556	0.176834	0.755122	0.288058	3.21546	12.7782	23.3856	2.04999	ENSMUSG00000029685	protein_coding	NA
Tmco2	-2.80381	1.19151e-05	Down-regulated in KO	8.1684	2.91001	6.03047	3.68074	24.8452	49.071	58.6945	13.2459	ENSMUSG00000078577	protein_coding	1.23363
1700034E13Rik	-6.14908	1.19151e-05	Down-regulated in KO	0.43585	0	0.402218	0	6.85089	22.5685	35.3334	1.5287	ENSMUSG00000024532	protein_coding	8.11987
4930431F12Rik	-4.54304	1.28053e-05	Down-regulated in KO	0.746736	0	0	0.280404	4.75091	9.00168	14.1882	2.74383	ENSMUSG00000062496	lncRNA	NA
Eqtn	-2.66367	1.28053e-05	Down-regulated in KO	5.87125	3.2778	5.75683	2.79031	18.1278	37.0971	46.8299	10.1126	ENSMUSG00000028575	protein_coding	NA
4930470B04Rik	-4.11829	1.28053e-05	Down-regulated in KO	0.443544	0.0639025	0.306989	0.24983	2.30319	5.55945	9.97249	1.27789	ENSMUSG00000104365	TEC	NA
Gm31577	-3.96085	1.3148e-05	Down-regulated in KO	0.266958	0	0.739075	0.150366	2.54767	4.82715	7.43933	2.27395	ENSMUSG00000114789	lncRNA	4.44189
Gm6588	-2.16056	1.3148e-05	Down-regulated in KO	4.98599	1.96879	7.2427	3.32848	17.0532	21.325	28.0112	11.5198	ENSMUSG00000072722	protein_coding	NA
Lelp1	-5.25033	1.3148e-05	Down-regulated in KO	0.747608	0.287226	0.459946	0.140365	6.85489	18.8437	38.0371	1.62324	ENSMUSG00000027927	protein_coding	NA
Gm37980	-3.92241	1.31988e-05	Down-regulated in KO	0.0559075	0.0644378	0.206374	0.125961	1.63202	1.83804	2.83268	0.560258	ENSMUSG00000103136	TEC	NA
Dnajb7	-4.45853	1.33703e-05	Down-regulated in KO	1.24347	0.447875	0.717201	0.262649	6.80601	20.8238	30.1235	2.25856	ENSMUSG00000047108	protein_coding	NA
Gm45604	-3.60952	1.39229e-05	Down-regulated in KO	0.582454	0.44755	1.07502	0.656145	5.23159	8.61706	16.4772	3.50212	ENSMUSG00000109803	lncRNA	NA
Prom1	-1.05849	1.45139e-05	Down-regulated in KO	12.0892	10.8305	10.883	12.4054	18.0471	27.4408	32.3657	18.5904	ENSMUSG00000029086	protein_coding	0.583134
Gm47368	-3.4708	1.4878e-05	Down-regulated in KO	1.23568	0.356054	0.950274	0.696007	4.85574	10.1562	18.2608	3.30212	ENSMUSG00000113516	lncRNA	2.01461
4930553M12Rik	-3.14611	1.4878e-05	Down-regulated in KO	1.39525	0.428837	1.88846	0.83828	4.07294	13.3026	16.4952	6.05888	ENSMUSG00000054351	lncRNA	32.3564
Gm35514	-6.42411	1.4878e-05	Down-regulated in KO	0	0	0	0	1.36239	3.98938	7.68526	2.73603	ENSMUSG00000113595	lncRNA	NA
Tpte	-2.96056	1.4878e-05	Down-regulated in KO	1.09417	0.280249	0.52357	0.456521	2.36596	5.52911	8.00784	2.84275	ENSMUSG00000031481	nonsense_mediated_decay	NA
Stat4	-2.3799	1.4878e-05	Down-regulated in KO	5.41538	1.98808	5.77489	3.16323	15.8083	28.2883	31.4524	9.40652	ENSMUSG00000062939	protein_coding	NA
St6galnac2	-2.49689	1.4878e-05	Down-regulated in KO	4.44137	2.12074	6.08943	4.14558	16.5268	29.7248	38.8985	9.4102	ENSMUSG00000110170	protein_coding	NA
Arl13a	-3.50272	1.4878e-05	Down-regulated in KO	0.859176	0.282934	1.69902	0.34567	4.96099	9.58368	16.791	3.93597	ENSMUSG00000052549	protein_coding	NA
Gm31752	-3.49658	1.49104e-05	Down-regulated in KO	1.62171	0.718903	2.30242	0.421588	9.10384	16.8151	25.7564	4.75041	ENSMUSG00000104718	lncRNA	NA
4930474N09Rik	-2.67992	1.54024e-05	Down-regulated in KO	2.45166	0.837253	2.34627	1.43206	8.25777	14.3292	17.5977	5.18667	ENSMUSG00000113210	lncRNA	NA
1700012B07Rik	-2.06061	1.54889e-05	Down-regulated in KO	13.5948	7.2319	12.8675	10.9952	34.8322	60.3573	70.6475	20.8429	ENSMUSG00000020617	protein_coding	NA
Retnla	3.33614	1.60171e-05	Up-regulated in KO	3.03058	3.90392	4.93539	2.40988	0.600454	0.293043	0	0.357293	ENSMUSG00000061100	protein_coding	2.58122
Cylc2	-2.75993	1.60171e-05	Down-regulated in KO	13.6319	3.20056	12.1141	4.92927	44.215	78.1529	82.2862	24.7074	ENSMUSG00000039555	protein_coding	11.649
Galntl5	-2.99831	1.60171e-05	Down-regulated in KO	5.18493	1.51292	4.36086	2.43987	20.3379	34.7397	45.2254	7.69519	ENSMUSG00000028938	protein_coding	12.2623
1700113H08Rik	-2.64892	1.60171e-05	Down-regulated in KO	9.4285	2.65359	8.29626	6.29872	28.1878	55.6875	66.5193	17.1391	ENSMUSG00000047129	protein_coding	NA
Pdzk1	-2.85557	1.60171e-05	Down-regulated in KO	4.03877	2.14846	6.47126	2.44986	19.3838	33.414	47.7853	8.36149	ENSMUSG00000038298	protein_coding	NA
Selenov	-2.25871	1.61654e-05	Down-regulated in KO	8.25948	4.27415	9.95545	6.64603	19.966	49.0439	52.8445	17.3985	ENSMUSG00000046750	protein_coding	NA
Armh2	-2.38489	1.62424e-05	Down-regulated in KO	8.04277	2.56706	7.99309	4.59986	21.672	39.0525	44.1987	16.1196	ENSMUSG00000085861	protein_coding	NA
1700019M22Rik	-2.68303	1.64723e-05	Down-regulated in KO	12.0659	4.51975	10.5781	5.09717	32.5127	73.3866	77.5647	24.1829	ENSMUSG00000059695	processed_pseudogene	NA
Apobec4	-2.74777	1.66083e-05	Down-regulated in KO	3.81856	1.41467	3.77561	2.38128	14.2399	21.7454	34.0311	6.49162	ENSMUSG00000055547	protein_coding	NA
4930545L23Rik	-2.89776	1.669e-05	Down-regulated in KO	1.10966	0.344338	1.33912	0.480788	4.74387	6.17381	10.5419	2.73725	ENSMUSG00000085247	lncRNA	NA
Gm3344	5.69011	1.669e-05	Up-regulated in KO	1.23961	0.816426	1.96106	1.59593	0	0	0	0	ENSMUSG00000091595	unprocessed_pseudogene	NA
Slc22a14	-2.33526	1.68976e-05	Down-regulated in KO	9.21627	3.78183	11.8448	5.65318	26.3835	48.5432	60.3875	18.2781	ENSMUSG00000070280	protein_coding	2.48583
Kif2b	-2.16063	1.72898e-05	Down-regulated in KO	13.9903	6.14284	17.39	8.79148	41.2992	66.0986	75.9485	23.4619	ENSMUSG00000046755	protein_coding	1.16817
Mbd3l1	-2.85077	1.7313e-05	Down-regulated in KO	3.89445	1.73755	4.63733	2.26434	14.3869	29.5308	38.0321	8.18306	ENSMUSG00000038691	protein_coding	NA
Triml1	-2.77835	1.74852e-05	Down-regulated in KO	3.6364	1.86277	4.04827	1.75563	14.9701	21.823	34.656	5.95781	ENSMUSG00000031651	protein_coding	NA
Gm3676	-2.80666	1.74911e-05	Down-regulated in KO	0.950241	0.41071	1.09614	0.936654	3.20064	7.61488	8.87695	4.28513	ENSMUSG00000079269	protein_coding	NA
Gm39566	-3.69807	1.74911e-05	Down-regulated in KO	2.65046	0.692855	2.42072	0.892657	11.1976	28.1176	42.6064	4.49066	ENSMUSG00000109737	protein_coding	NA
Gm9059	-3.63334	1.85771e-05	Down-regulated in KO	4.66812	0	3.23093	1.97202	17.6888	49.8782	43.6086	15.7882	ENSMUSG00000081606	processed_pseudogene	NA
1700110I01Rik	-2.84307	1.87935e-05	Down-regulated in KO	0.737708	0.212567	0.340392	0.20776	1.51848	3.03165	3.42629	3.26511	ENSMUSG00000079407	lncRNA	9.67575
Cabyr	-2.03789	1.87935e-05	Down-regulated in KO	10.974	5.19796	12.763	7.39484	27.7926	47.4457	55.5387	18.2282	ENSMUSG00000024430	nonsense_mediated_decay	NA
1700061G19Rik	-2.56552	1.87935e-05	Down-regulated in KO	5.94349	2.48267	7.50947	3.50499	17.959	36.7196	48.5564	11.6323	ENSMUSG00000024209	protein_coding	NA
2010001K21Rik	-2.6008	1.88125e-05	Down-regulated in KO	2.67473	0.711423	3.79743	1.15889	9.24012	10.8228	15.8977	13.1957	ENSMUSG00000051606	pseudogene	NA
1700008N11Rik	-7.94413	1.89122e-05	Down-regulated in KO	0	0	0	0	2.6391	7.45186	14.6745	0.336507	ENSMUSG00000109657	lncRNA	1.06711
Sh3d21	-1.88127	1.89122e-05	Down-regulated in KO	16.8877	9.93084	16.2207	13.2653	39.2111	66.5684	78.7262	23.0251	ENSMUSG00000073758	protein_coding	10.512
Spata31	-2.92209	1.89122e-05	Down-regulated in KO	4.79071	1.10433	4.75642	2.82868	19.3635	33.89	40.8042	8.07867	ENSMUSG00000056223	protein_coding	NA
Cngb3	-4.16688	1.89122e-05	Down-regulated in KO	0.18145	0.0522838	0.0418621	0.102203	1.40059	1.93876	3.67743	0.29548	ENSMUSG00000056494	protein_coding	NA
Gm4787	-3.57979	1.89122e-05	Down-regulated in KO	2.07179	0.646722	1.03562	1.36144	8.09286	19.2987	31.3822	3.02775	ENSMUSG00000072974	protein_coding	NA
4930553I21Rik	-5.27689	1.89122e-05	Down-regulated in KO	0.184109	0	0.339805	0	1.65366	6.3555	11.8936	2.21398	ENSMUSG00000111165	TEC	NA
1700001J03Rik	-1.97989	1.94127e-05	Down-regulated in KO	13.8398	6.56823	14.2744	8.25392	28.6397	55.7601	58.9509	25.8345	ENSMUSG00000095040	protein_coding	NA
Fam243	-3.81583	1.95406e-05	Down-regulated in KO	2.27368	0.459754	1.47244	0.853781	10.5694	20.9826	36.7836	3.27783	ENSMUSG00000051728	protein_coding	NA
Lta	3.15771	1.96785e-05	Up-regulated in KO	2.93403	1.33488	1.56757	1.91356	0.346755	0	0.293407	0.154749	ENSMUSG00000024402	protein_coding	NA
Muc4	-3.3375	2.05585e-05	Down-regulated in KO	0.265135	0.130967	0.349538	0.138673	1.00999	2.67728	4.53388	0.683219	ENSMUSG00000079620	protein_coding	8.44627
Gm47691	-4.4411	2.06989e-05	Down-regulated in KO	0.197991	0	0.121809	0.148694	1.55606	3.14614	5.76822	0.727504	ENSMUSG00000112498	lncRNA	NA
Capza3	-2.66549	2.06989e-05	Down-regulated in KO	5.33043	2.31649	7.58026	3.24851	19.7201	36.1982	49.1454	11.5591	ENSMUSG00000041791	protein_coding	NA
Ssxb3	-2.54217	2.06989e-05	Down-regulated in KO	0.647957	0.746821	1.4351	0.437961	3.34646	5.1126	5.74529	4.1557	ENSMUSG00000079701	protein_coding	NA
Slc1a2	-1.06142	2.14353e-05	Down-regulated in KO	18.0231	11.5727	20.0144	18.0412	31.0013	38.8697	42.6704	28.5257	ENSMUSG00000005089	protein_coding	0.897713
Tex29	-3.53814	2.14353e-05	Down-regulated in KO	3.63739	1.19782	4.7953	1.60976	18.2315	41.4274	62.0356	8.20144	ENSMUSG00000031512	protein_coding	NA
Gm48051	-2.83213	2.20064e-05	Down-regulated in KO	4.68585	1.3502	1.99582	2.84237	11.5338	23.2562	35.3846	8.39819	ENSMUSG00000114175	lncRNA	NA
Ftmt	-1.97269	2.22872e-05	Down-regulated in KO	9.14443	4.16487	10.2082	6.97833	22.0241	37.5795	43.9037	16.0366	ENSMUSG00000024510	protein_coding	2.76731
Ppef1	-2.81023	2.22872e-05	Down-regulated in KO	1.54821	0.644378	1.26999	1.16272	5.89072	8.90742	15.2529	2.5858	ENSMUSG00000062168	protein_coding	NA
Spata48	-2.30277	2.22917e-05	Down-regulated in KO	4.77911	2.32382	5.51292	2.52363	15.175	22.586	28.3764	8.30631	ENSMUSG00000020191	protein_coding	NA
4933424G06Rik	-2.00919	2.22917e-05	Down-regulated in KO	11.0104	6.84876	9.35436	9.05644	20.7993	45.6787	56.4508	23.8187	ENSMUSG00000102416	protein_coding	NA
Gm15181	6.07507	2.22917e-05	Up-regulated in KO	6.63625	6.95346	1.11348	8.83509	0	0	0	0	ENSMUSG00000082745	unprocessed_pseudogene	NA
Gm33228	-3.70944	2.23609e-05	Down-regulated in KO	0.71598	0.117889	0.566341	0.230447	3.44513	6.05285	10.4944	1.94749	ENSMUSG00000117604	lncRNA	NA
Gm29601	-3.49516	2.24551e-05	Down-regulated in KO	0.554102	0.18247	0.730492	0.267516	2.75508	6.37591	8.62299	1.74515	ENSMUSG00000100336	lncRNA	NA
Izumo1	-2.49426	2.28956e-05	Down-regulated in KO	5.57877	2.39063	5.67631	3.22286	16.0604	27.2764	42.0368	9.60431	ENSMUSG00000064158	protein_coding	NA
Tuba8	-5.95285	2.28956e-05	Down-regulated in KO	0.14156	0.271931	0.261273	0.0531565	3.92042	12.876	28.8094	0.378292	ENSMUSG00000030137	protein_coding	NA
Zfp72	-1.98735	2.30693e-05	Down-regulated in KO	1.95414	1.89667	0.949129	1.27448	3.60855	6.55131	9.70567	4.50918	ENSMUSG00000069184	protein_coding	NA
4933411K16Rik	-2.83819	2.36079e-05	Down-regulated in KO	6.03558	3.92417	7.28364	3.48676	22.2406	49.4799	66.4541	9.92549	ENSMUSG00000090369	protein_coding	NA
Sox5	-1.88904	2.36469e-05	Down-regulated in KO	3.11077	1.86917	3.15644	1.57778	6.55483	11.4388	13.2403	4.72773	ENSMUSG00000041540	protein_coding	6.96794
Kcnu1	-1.98222	2.36469e-05	Down-regulated in KO	5.10361	2.81934	6.46552	4.11637	13.5623	22.3884	28.2685	8.77621	ENSMUSG00000031576	protein_coding	NA
AC141636.2	-3.80746	2.38418e-05	Down-regulated in KO	0.079689	0.826631	0.588319	0	2.86306	5.63277	8.47902	3.67345	ENSMUSG00000118273	lncRNA	NA
3830417A13Rik	-1.91146	2.40484e-05	Down-regulated in KO	4.14441	2.08983	3.34653	2.77207	8.7246	12.6673	17.5535	7.72232	ENSMUSG00000031179	protein_coding	NA
Spem1	-5.43266	2.40484e-05	Down-regulated in KO	0.615466	0.472915	0.378649	0.115555	4.37641	20.7402	44.827	1.54192	ENSMUSG00000041165	protein_coding	NA
4933423P22Rik	-3.46739	2.47633e-05	Down-regulated in KO	0.46478	0.0803544	0.81494	0.31415	2.47869	4.5459	9.15474	2.09594	ENSMUSG00000085471	lncRNA	NA
1700022A21Rik	-3.9125	2.47633e-05	Down-regulated in KO	1.76989	0.339989	2.44997	0.830754	9.93568	24.6085	41.1947	4.95139	ENSMUSG00000038165	lncRNA	NA
Gm381	-3.64595	2.47633e-05	Down-regulated in KO	0.838749	0.181261	0.483767	0.413379	4.29652	6.54909	12.3507	1.36585	ENSMUSG00000082772	processed_pseudogene	NA
Fam205c	-2.65404	2.47633e-05	Down-regulated in KO	7.41999	3.04902	6.07337	3.3435	22.8915	39.1369	53.5321	9.76338	ENSMUSG00000050141	protein_coding	NA
Zfp474	-2.58716	2.47633e-05	Down-regulated in KO	5.75413	2.04064	6.4334	3.17873	19.5676	31.2867	43.802	9.75835	ENSMUSG00000046886	protein_coding	NA
Prr30	-2.29728	2.47633e-05	Down-regulated in KO	11.2977	4.56082	14.8186	8.78618	32.6447	63.5387	75.5484	21.9536	ENSMUSG00000042888	protein_coding	NA
Hmgb4	-2.91027	2.49621e-05	Down-regulated in KO	5.86879	2.6397	4.75544	3.22502	22.3389	43.0596	51.312	7.88942	ENSMUSG00000048686	protein_coding	NA
Akap3	-1.84794	2.49627e-05	Down-regulated in KO	17.8819	7.33851	18.0647	12.5902	39.4692	65.2472	69.8825	26.5062	ENSMUSG00000030344	protein_coding	1.59504
Ccdc33	-2.621	2.49627e-05	Down-regulated in KO	4.05712	1.87046	5.31655	2.51373	14.1208	23.4755	39.057	7.76549	ENSMUSG00000037716	protein_coding	7.38007
Ankrd53	-3.03415	2.49627e-05	Down-regulated in KO	2.02636	1.06161	2.49333	1.10678	7.79047	15.7465	26.9121	4.18437	ENSMUSG00000014747	protein_coding	NA
C030037D09Rik	-1.86586	2.5165e-05	Down-regulated in KO	2.95146	2.29334	2.08104	2.42828	6.18069	10.1395	14.4922	4.9849	ENSMUSG00000087574	lncRNA	NA
4930407I10Rik	-5.43523	2.51954e-05	Down-regulated in KO	0.411144	0.131632	0.505891	0.128656	3.74418	13.93	32.6651	0.663801	ENSMUSG00000075524	protein_coding	NA
Gm26806	-4.16123	2.52621e-05	Down-regulated in KO	0.42179	0.243073	0.129748	0.237577	0.473564	7.28016	6.14416	5.98801	ENSMUSG00000097483	lncRNA	NA
Gm18368	-4.79371	2.52621e-05	Down-regulated in KO	0.283245	0.163231	0	0.31908	2.86211	8.14807	13.2749	1.13538	ENSMUSG00000115107	processed_pseudogene	NA
Gm49655	-2.54359	2.66372e-05	Down-regulated in KO	1.11117	1.02457	0.41017	2.12798	3.99219	8.7675	9.14874	6.68112	ENSMUSG00000116588	lncRNA	NA
Ace3	-2.95976	2.66372e-05	Down-regulated in KO	3.61732	1.27857	4.45092	1.90165	15.5414	26.7184	38.7943	6.23495	ENSMUSG00000101605	protein_coding	NA
Gm21792	-6.10936	2.6732e-05	Down-regulated in KO	0	0	0	0	0.861283	1.51321	3.10944	0.922493	ENSMUSG00000101494	unprocessed_pseudogene	NA
4930572O03Rik	-3.51379	2.68318e-05	Down-regulated in KO	0.182692	0.105283	0.168594	0.102903	1.43582	2.10219	2.54554	0.915391	ENSMUSG00000069720	protein_coding	NA
Gm14891	-2.78599	2.74381e-05	Down-regulated in KO	2.32917	0.826014	2.97614	2.22018	9.05214	16.7875	24.2834	7.36137	ENSMUSG00000081341	processed_pseudogene	NA
2900092C05Rik	-2.60583	2.75726e-05	Down-regulated in KO	3.13006	1.11004	3.55512	2.71236	12.0296	19.9874	25.1612	6.75594	ENSMUSG00000030385	protein_coding	NA
Gm10616	-5.03348	2.76605e-05	Down-regulated in KO	0	0.0578637	0	0.0565553	0.225464	1.32042	2.35291	1.05651	ENSMUSG00000108599	TEC	NA
Proca1	-2.00997	2.78899e-05	Down-regulated in KO	14.6827	8.58969	13.1391	11.1522	29.4731	60.1565	78.7611	23.5197	ENSMUSG00000044122	protein_coding	5.27415
Gm11978	-4.95054	2.79017e-05	Down-regulated in KO	0.163904	0.094456	0.302512	0.369281	1.84022	9.16057	17.5434	1.23188	ENSMUSG00000086373	lncRNA	NA
Gm8251	-3.82836	2.83825e-05	Down-regulated in KO	0.181205	0.0859985	0.216406	0.198127	0.74797	2.3742	6.06229	0.518062	ENSMUSG00000091844	protein_coding	NA
Gm7344	-3.57331	2.84952e-05	Down-regulated in KO	0.087384	0.100717	0.322564	0.0984396	1.37354	2.01101	2.7672	0.963258	ENSMUSG00000110587	processed_pseudogene	NA
Trim36	-2.10472	2.89595e-05	Down-regulated in KO	12.9244	6.36351	12.5061	6.59657	28.7869	53.9731	64.1071	18.2331	ENSMUSG00000033949	protein_coding	1.80068
Gm31314	-3.62184	2.90509e-05	Down-regulated in KO	1.22739	0.404191	0.970871	0.395052	5.51221	9.79986	19.3229	3.33855	ENSMUSG00000106938	lncRNA	NA
Atp10a	-1.41127	2.93686e-05	Down-regulated in KO	8.8477	6.99529	7.41939	5.86038	15.1108	23.2251	28.0805	11.1373	ENSMUSG00000025324	protein_coding	2.51554
Tafa3	-3.17527	2.93686e-05	Down-regulated in KO	0.19793	0.114065	0.365314	0.167229	1.02779	2.11485	3.60402	0.768602	ENSMUSG00000055865	protein_coding	NA
Gm16541	-3.46351	2.93823e-05	Down-regulated in KO	2.4348	1.00225	2.56791	0.391834	10.1536	20.5836	33.2644	6.44844	ENSMUSG00000090117	lncRNA	NA
4930415L06Rik	-2.32802	2.93823e-05	Down-regulated in KO	0.32643	0.235147	0.225931	0.22983	1.00787	1.47563	1.60225	1.2267	ENSMUSG00000035387	protein_coding	NA
4930524N10Rik	-2.77793	2.93823e-05	Down-regulated in KO	2.09151	0.66962	0.857831	1.83254	6.91425	13.1793	14.2767	4.42476	ENSMUSG00000059663	protein_coding	NA
Gm37945	-3.08643	2.93823e-05	Down-regulated in KO	0.489046	0.169099	0.676964	0.220368	2.14139	3.25582	6.34954	1.32322	ENSMUSG00000102963	TEC	NA
A730035I17Rik	-1.20883	2.97193e-05	Down-regulated in KO	9.21528	7.33639	13.3261	9.04339	17.4396	26.6266	26.5948	18.9456	ENSMUSG00000045238	lncRNA	1.01659
Pmfbp1	-2.40745	2.97193e-05	Down-regulated in KO	9.65326	3.47918	12.7097	4.99451	31.7378	52.9286	61.1779	17.5198	ENSMUSG00000031727	protein_coding	NA
Izumo2	-2.77928	3.00072e-05	Down-regulated in KO	6.08259	2.33689	6.86061	2.47439	20.4876	42.2167	46.8704	11.8523	ENSMUSG00000066500	protein_coding	NA
Zp3r	-2.43756	3.01186e-05	Down-regulated in KO	8.21008	2.77253	8.783	3.29893	22.9565	39.7141	47.4936	14.5683	ENSMUSG00000042554	protein_coding	NA
4930513O06Rik	-4.80859	3.05561e-05	Down-regulated in KO	0.26563	0.15308	0.735398	0	4.47353	10.6979	14.9729	1.19786	ENSMUSG00000031270	protein_coding	NA
Ssxb6	-2.42457	3.18113e-05	Down-regulated in KO	3.91676	1.90079	3.04381	1.39336	9.25796	16.9433	19.5841	9.91591	ENSMUSG00000079702	protein_coding	NA
Ropn1	-2.40507	3.27075e-05	Down-regulated in KO	18.0139	6.20732	19.8801	8.15902	54.0029	81.8135	108.208	32.0097	ENSMUSG00000022832	protein_coding	NA
Tex13c1	-3.58617	3.27075e-05	Down-regulated in KO	1.28717	0.178027	1.52044	0.928009	6.70555	15.1496	21.7826	3.30212	ENSMUSG00000078320	protein_coding	NA
4933407I05Rik	-3.61381	3.31013e-05	Down-regulated in KO	3.3052	1.17215	2.81552	2.57771	13.7018	34.2707	66.9862	7.64352	ENSMUSG00000111836	lncRNA	NA
Gm10263	3.77224	3.31773e-05	Up-regulated in KO	4.27133	3.28203	3.94173	3.20782	0	0.585109	0.450869	0	ENSMUSG00000066407	processed_pseudogene	NA
Spata31d1d	-4.19993	3.45023e-05	Down-regulated in KO	1.14401	0.35376	1.18448	0.408626	5.7956	16.1452	33.0464	1.84547	ENSMUSG00000043986	protein_coding	NA
Fam122c	-2.70632	3.46694e-05	Down-regulated in KO	3.87	1.48683	5.02637	2.42201	11.9086	28.5093	33.0435	9.62365	ENSMUSG00000036013	protein_coding	NA
Spaca5	-3.23524	3.5231e-05	Down-regulated in KO	1.33479	0.384613	1.84769	2.06754	7.49316	17.279	23.4593	5.18326	ENSMUSG00000037167	protein_coding	NA
BB014433	-2.50732	3.55378e-05	Down-regulated in KO	7.06609	2.31689	6.52084	2.8821	23.7319	32.5431	40.5859	9.88904	ENSMUSG00000049008	protein_coding	NA
Fam24b	-2.51673	3.57404e-05	Down-regulated in KO	10.3817	3.41878	12.5917	8.01955	35.9672	59.4861	78.1506	22.5908	ENSMUSG00000030858	protein_coding	NA
4930547H16Rik	-3.94787	3.60282e-05	Down-regulated in KO	0.706394	0.135696	1.30377	0.53051	2.64367	12.1925	21.0273	4.83724	ENSMUSG00000112957	lncRNA	NA
Lrrc74a	-3.07914	3.60447e-05	Down-regulated in KO	3.25592	0.890473	3.36117	1.98934	11.3385	23.7672	38.9355	6.19382	ENSMUSG00000059114	protein_coding	60.8167
Prm2	-4.82178	3.60447e-05	Down-regulated in KO	1.54758	0.792761	2.85633	1.54967	18.9199	75.4706	93.6587	2.58476	ENSMUSG00000038015	protein_coding	NA
Adgb	-1.42505	3.60849e-05	Down-regulated in KO	22.1125	14.1086	23.2173	18.6826	35.4668	62.3127	76.8835	35.1045	ENSMUSG00000050994	protein_coding	NA
4930447F04Rik	-3.83908	3.60849e-05	Down-regulated in KO	0.303793	0.175073	0.841053	0.171114	2.72866	7.74042	8.27341	1.97883	ENSMUSG00000031182	protein_coding	NA
Gm2888	-2.75512	3.61016e-05	Down-regulated in KO	0.364448	0.210028	0.336325	0.684262	1.56853	3.19514	4.30864	2.06958	ENSMUSG00000090487	protein_coding	NA
D7Ertd443e	-1.57257	3.69157e-05	Down-regulated in KO	10.245	4.82486	11.2505	8.35599	22.7165	28.9134	35.9548	15.4553	ENSMUSG00000030994	protein_coding	0.519764
Dnajb8	-4.56109	3.74658e-05	Down-regulated in KO	0.862895	0.248639	1.39354	0.607541	6.41838	22.5178	41.9445	2.37798	ENSMUSG00000048206	protein_coding	NA
Odf3	-3.06657	3.78357e-05	Down-regulated in KO	4.92263	2.1822	9.26028	2.66607	19.5566	52.2863	71.1077	15.3683	ENSMUSG00000025482	protein_coding	NA
Fam217a	-1.86147	3.82253e-05	Down-regulated in KO	10.7584	5.3801	13.8666	8.41351	25.6552	45.6005	49.6106	18.5328	ENSMUSG00000021414	protein_coding	NA
1700084F23Rik	-6.32584	3.86651e-05	Down-regulated in KO	0.102283	0.235778	0	0.230447	0.344513	16.1409	32.0013	4.50997	ENSMUSG00000099639	lncRNA	NA
Ddi1	-2.21204	3.86651e-05	Down-regulated in KO	2.31159	0.743924	2.99204	1.57257	6.65684	10.9554	12.834	4.76833	ENSMUSG00000047619	protein_coding	NA
BC106175	-2.466	3.93309e-05	Down-regulated in KO	26.8879	8.67731	34.3129	16.2699	87.6322	156.843	181.969	48.6546	ENSMUSG00000112657	lncRNA	NA
Muc16	-2.28787	3.93309e-05	Down-regulated in KO	8.25378	6.18354	12.187	5.69504	28.9591	44.604	68.6105	15.095	ENSMUSG00000109564	protein_coding	NA
Hs3st4	-3.20929	3.93309e-05	Down-regulated in KO	0.468788	0.115782	0.30901	0.113164	1.39102	3.13746	3.94457	1.04023	ENSMUSG00000078591	protein_coding	NA
Gm42609	-3.31882	3.99407e-05	Down-regulated in KO	2.26099	0.446737	2.8019	0.946044	10.1903	21.6097	27.6986	4.72576	ENSMUSG00000105975	lncRNA	NA
1700092C10Rik	-3.64235	3.99407e-05	Down-regulated in KO	1.64282	0.63116	2.0214	0.411259	6.968	17.7033	29.1331	4.75597	ENSMUSG00000092499	lncRNA	NA
4933416O17Rik	-3.65328	3.99407e-05	Down-regulated in KO	0.805152	0.348	1.11453	0.39682	2.03396	11.1673	16.8916	3.27785	ENSMUSG00000113802	lncRNA	NA
Spz1	-1.98555	3.99407e-05	Down-regulated in KO	16.2572	6.72635	20.6447	11.4267	41.2636	71.1496	76.5626	28.6843	ENSMUSG00000046957	protein_coding	NA
Tex43	-3.19254	3.99407e-05	Down-regulated in KO	4.72492	1.96051	3.48826	1.27745	19.3098	32.3105	47.1617	6.81829	ENSMUSG00000032900	protein_coding	NA
Gm5862	-3.14819	3.99407e-05	Down-regulated in KO	0.162449	0.0624118	0	0.305003	0.972743	1.60223	1.92054	0.922493	ENSMUSG00000067700	protein_coding	NA
Ccdc70	-2.70595	3.99407e-05	Down-regulated in KO	5.66696	1.66492	7.17798	3.0042	18.3391	38.5405	44.477	12.3601	ENSMUSG00000017049	protein_coding	NA
BC048562	-4.00597	3.99407e-05	Down-regulated in KO	1.39283	0.178371	1.42816	1.04603	9.38274	18.5709	34.6973	3.10172	ENSMUSG00000050641	protein_coding	NA
Ubqln5	-5.74947	4.02507e-05	Down-regulated in KO	0.334569	0.0642695	0.102917	0.251265	2.44164	9.8995	30.3718	0.670554	ENSMUSG00000055643	protein_coding	NA
Gm10037	-3.14595	4.03025e-05	Down-regulated in KO	4.74592	3.51646	3.12836	1.14565	12.1794	32.8776	54.1042	14.2679	ENSMUSG00000058246	protein_coding	NA
Gm11482	-3.32979	4.10336e-05	Down-regulated in KO	1.48516	0.513531	0.822337	0.669225	5.66937	7.81231	19.3767	3.57194	ENSMUSG00000086817	lncRNA	NA
1700022I11Rik	-1.65578	4.10336e-05	Down-regulated in KO	3.26625	1.5851	3.22573	4.09907	9.55393	9.7492	13.0289	6.08692	ENSMUSG00000028451	protein_coding	NA
4930522H14Rik	-2.74757	4.10336e-05	Down-regulated in KO	5.1266	1.29706	3.23093	1.83116	14.0387	23.8429	31.677	8.27003	ENSMUSG00000060491	protein_coding	NA
Prr27	-2.43481	4.11541e-05	Down-regulated in KO	6.54916	2.30135	10.0239	4.94849	23.2249	42.9313	47.2451	14.8068	ENSMUSG00000002240	protein_coding	NA
4921515L22Rik	-1.39161	4.1365e-05	Down-regulated in KO	5.00221	3.84363	5.51381	6.10466	11.7784	14.7324	16.4566	10.7914	ENSMUSG00000112406	lncRNA	NA
Gm32509	-7.64995	4.1365e-05	Down-regulated in KO	0	0	0	0	0.229602	1.2326	2.59037	0.102467	ENSMUSG00000117000	lncRNA	NA
Gm3099	-3.88024	4.15004e-05	Down-regulated in KO	0.103422	0.059601	0	0	0.638642	0.765034	1.31003	0.466384	ENSMUSG00000095686	protein_coding	NA
AC145554.1	-4.90399	4.16247e-05	Down-regulated in KO	0.12482	0	0.230376	0.140612	2.66268	3.07772	9.0121	0.437793	ENSMUSG00000117661	lncRNA	2.02141
4933401B06Rik	-4.64776	4.16247e-05	Down-regulated in KO	0.175198	0.100965	0.485037	0.197364	3.14725	6.47988	13.5372	0.702275	ENSMUSG00000055700	lncRNA	9.55036
Prkcq	-2.33807	4.16247e-05	Down-regulated in KO	3.33791	1.7862	2.53028	1.57795	9.87098	13.7663	19.3661	3.79296	ENSMUSG00000026778	protein_coding	NA
Fbxl13	-1.98146	4.16247e-05	Down-regulated in KO	9.40841	4.32785	10.6681	5.65582	19.6581	35.4394	47.1355	16.3199	ENSMUSG00000048520	protein_coding	NA
Ubqln3	-2.26473	4.20895e-05	Down-regulated in KO	11.0109	3.52238	13.8525	6.98673	34.0094	53.1179	62.9622	19.6364	ENSMUSG00000051618	protein_coding	NA
BC061237	-1.82156	4.26455e-05	Down-regulated in KO	6.41412	4.38091	8.76915	6.958	14.4029	29.8738	32.0473	17.1405	ENSMUSG00000072145	protein_coding	NA
4930458B22Rik	-3.59938	4.28091e-05	Down-regulated in KO	0.283245	0.326462	0.261388	0.31908	1.59006	3.25923	7.7138	2.98036	ENSMUSG00000109861	lncRNA	NA
AF366264	-3.24997	4.28091e-05	Down-regulated in KO	0.879432	0.272896	0.81157	0.495347	2.43047	6.39413	12.5535	2.10154	ENSMUSG00000057116	protein_coding	NA
Gm15738	-4.34689	4.30567e-05	Down-regulated in KO	1.00031	0	1.84625	0.281717	8.704	13.9768	34.8447	4.51093	ENSMUSG00000087526	lncRNA	NA
4930505M18Rik	-8.36802	4.30741e-05	Down-regulated in KO	0	0	0	0	0	4.36106	5.2508	6.97886	ENSMUSG00000093540	lncRNA	NA
H1fnt	-4.06573	4.30741e-05	Down-regulated in KO	2.85735	0.940949	2.7122	0.735738	12.0074	43.2122	61.7359	4.58143	ENSMUSG00000048077	protein_coding	NA
Gm32052	-2.98591	4.31167e-05	Down-regulated in KO	0.400939	0.308075	0.493334	0.903328	3.30112	5.05288	6.77149	2.27679	ENSMUSG00000110624	lncRNA	NA
Tmco5	-2.28137	4.31167e-05	Down-regulated in KO	19.9254	6.14572	20.2007	9.8005	51.9893	89.035	98.4683	32.7637	ENSMUSG00000027355	protein_coding	NA
Txndc8	-2.47132	4.31167e-05	Down-regulated in KO	7.57817	2.97765	7.94705	3.88043	21.4643	35.6728	52.5771	14.1528	ENSMUSG00000038709	protein_coding	NA
Adam21	-3.28137	4.31167e-05	Down-regulated in KO	0.95375	0.422797	0.473929	0.413237	3.3772	6.33148	11.4305	1.28661	ENSMUSG00000008438	protein_coding	NA
Lrrc72	-3.08757	4.31167e-05	Down-regulated in KO	4.69199	0.745916	5.67371	2.9162	18.1652	33.2448	54.3092	12.9708	ENSMUSG00000020545	protein_coding	NA
Gm4181	-2.7487	4.31167e-05	Down-regulated in KO	2.14042	0.685279	1.75578	2.67914	6.14139	16.0286	20.3343	7.03067	ENSMUSG00000091296	protein_coding	NA
Spata25	-4.5431	4.31167e-05	Down-regulated in KO	0.81514	0.626342	0.752239	0.30609	5.18611	17.6426	35.2779	1.76987	ENSMUSG00000017767	protein_coding	NA
4930428N03Rik	-5.32542	4.3814e-05	Down-regulated in KO	0.324898	0.124824	0.39977	0	3.03982	10.3255	20.8515	0.976758	ENSMUSG00000089887	lncRNA	NA
4933412O06Rik	-2.9721	4.45648e-05	Down-regulated in KO	0.570525	0.438383	0.526501	0.321353	3.41629	3.28245	6.62452	1.61991	ENSMUSG00000113960	lncRNA	NA
4930451I11Rik	-3.36144	4.45648e-05	Down-regulated in KO	3.55204	0.511751	2.04872	1.75063	11.7149	24.0856	39.6502	7.34159	ENSMUSG00000045989	protein_coding	NA
Lepr	-3.12317	4.52795e-05	Down-regulated in KO	0.501036	0.721854	0.34678	0.634979	0.738329	5.25054	6.3862	7.15487	ENSMUSG00000057722	protein_coding	0.953545
Lpcat2b	-2.75605	4.52911e-05	Down-regulated in KO	4.60604	1.06176	4.74652	2.37819	14.7385	27.1312	36.2705	8.19301	ENSMUSG00000033794	protein_coding	1.51942
Tmem95	-2.8393	4.54549e-05	Down-regulated in KO	3.58033	1.13482	3.13885	1.20999	9.44653	17.0677	30.9523	7.4449	ENSMUSG00000094845	protein_coding	NA
1700041M19Rik	-3.58528	4.60178e-05	Down-regulated in KO	0.944985	0.0907641	1.3081	0.532271	4.68599	10.7443	15.8602	2.91987	ENSMUSG00000100857	lncRNA	NA
Gm41290	-5.34995	4.69328e-05	Down-regulated in KO	0	0	0.106018	0.0647085	0.386952	1.79404	4.43835	0.748316	ENSMUSG00000115428	lncRNA	NA
Gm49766	-2.98115	4.8742e-05	Down-regulated in KO	0.42179	0.243073	0.389243	0.712731	1.97318	4.73788	5.96607	1.76118	ENSMUSG00000116971	lncRNA	0.99386
Allc	-2.29605	4.8742e-05	Down-regulated in KO	12.1733	4.26664	12.8763	5.45329	31.4113	54.2981	65.1956	19.6184	ENSMUSG00000020636	protein_coding	1.63758
Best1	-2.41014	4.8742e-05	Down-regulated in KO	8.2141	3.25442	10.4229	4.85799	24.324	47.1744	56.6404	13.7877	ENSMUSG00000037418	protein_coding	37.4175
Cpa5	-3.1294	4.8742e-05	Down-regulated in KO	2.39249	0.90042	3.87505	0.990067	11.5669	19.3431	34.2635	5.72477	ENSMUSG00000029788	protein_coding	NA
Mettl7b	-3.89597	4.8742e-05	Down-regulated in KO	0.0868157	0	0.160233	0.195599	1.07219	1.5698	3.40901	1.04399	ENSMUSG00000025347	protein_coding	NA
4930571K23Rik	-3.06143	4.92175e-05	Down-regulated in KO	4.73552	1.49947	6.05091	2.28627	24.0132	35.9278	54.3811	7.04008	ENSMUSG00000090457	lncRNA	2.44512
Gm4746	-2.68521	4.92175e-05	Down-regulated in KO	0.84326	0.460385	0.655317	0.749958	2.74064	5.8365	7.477	1.64561	ENSMUSG00000082479	processed_pseudogene	NA
4921504E06Rik	-2.37313	4.92175e-05	Down-regulated in KO	4.7861	1.28715	3.92603	2.39628	14.8072	16.8714	25.6645	6.92789	ENSMUSG00000026734	protein_coding	NA
4933402J10Rik	-1.52085	4.95615e-05	Down-regulated in KO	13.7821	9.16937	11.9948	12.1177	27.4251	42.732	45.418	19.987	ENSMUSG00000106013	lncRNA	NA
4930474N05Rik	-3.32816	4.99179e-05	Down-regulated in KO	2.74173	0.997915	3.196	1.46303	10.2069	25.8555	42.406	5.78428	ENSMUSG00000096405	nonsense_mediated_decay	29.6807
1700009N14Rik	-2.27583	4.99179e-05	Down-regulated in KO	11.2895	3.91339	11.1233	5.54611	29.8297	50.0924	57.6309	16.6723	ENSMUSG00000028287	protein_coding	NA
Sox5it	-6.77949	4.99283e-05	Down-regulated in KO	0	0	0	0	0.496647	1.45429	3.58603	0.354629	ENSMUSG00000072677	lncRNA	NA
Gm26619	3.18478	5.00001e-05	Up-regulated in KO	2.687	1.26173	3.67356	1.68164	0.223468	0.163591	0.126058	0.398916	ENSMUSG00000097346	lncRNA	NA
4921509A06Rik	-3.03237	5.00001e-05	Down-regulated in KO	3.81369	0.62794	3.01663	3.98931	18.9623	32.6885	35.5404	8.18948	ENSMUSG00000091147	lncRNA	NA
Armc12	-2.55916	5.00001e-05	Down-regulated in KO	8.05152	2.436	11.5168	5.78224	27.3454	54.2646	63.3596	18.1543	ENSMUSG00000024223	protein_coding	NA
Gm20821	-4.35294	5.00001e-05	Down-regulated in KO	0.0926134	0	0	0.104331	0.831851	2.13136	2.11161	0.649666	ENSMUSG00000094556	protein_coding	NA
Chn2	-1.93339	5.00766e-05	Down-regulated in KO	6.05017	4.1738	4.31993	4.02967	12.6435	18.8745	31.4937	8.18722	ENSMUSG00000004633	protein_coding	0.71418
Cfap97d1	-3.71186	5.00766e-05	Down-regulated in KO	2.81009	0.202428	2.9174	1.1871	14.1976	31.1802	41.3791	6.51207	ENSMUSG00000010841	protein_coding	NA
Heatr9	-3.60707	5.03842e-05	Down-regulated in KO	0.854266	0.459484	0.946016	0.513251	5.94657	9.45536	17.3855	1.14143	ENSMUSG00000018925	protein_coding	NA
BC061195	-3.1565	5.08227e-05	Down-regulated in KO	0.925332	0.426607	1.02471	0.625441	5.40235	9.73492	9.84566	2.41095	ENSMUSG00000096153	lncRNA	NA
Efcab12	-2.57449	5.16772e-05	Down-regulated in KO	2.8883	0.964925	2.70405	2.2163	8.55354	14.9316	24.0192	4.82401	ENSMUSG00000030321	protein_coding	NA
1700029H14Rik	-2.82508	5.17931e-05	Down-regulated in KO	8.05541	3.62322	11.2414	3.65196	25.809	61.5253	83.9935	16.3418	ENSMUSG00000031452	nonsense_mediated_decay	NA
Izumo3	-2.41107	5.19233e-05	Down-regulated in KO	7.33495	2.7525	5.3522	3.26675	19.2476	31.1248	40.2973	9.14536	ENSMUSG00000028533	protein_coding	NA
Pp2d1	-2.68579	5.28131e-05	Down-regulated in KO	2.93266	1.2924	3.10435	1.16601	11.4274	16.4473	22.7255	3.97611	ENSMUSG00000044957	protein_coding	0.467898
Tssk1	-1.77366	5.28131e-05	Down-regulated in KO	6.37814	3.69228	9.21514	5.42945	14.9701	27.089	30.4154	11.8578	ENSMUSG00000041566	protein_coding	20.69
Antxrl	-3.34748	5.28131e-05	Down-regulated in KO	2.99432	0.583299	3.0357	1.18773	11.5061	24.4027	38.1422	5.28284	ENSMUSG00000047441	protein_coding	NA
Trhde	-1.51282	5.34885e-05	Down-regulated in KO	1.13997	0.796958	0.758822	1.3263	3.02139	3.19486	3.21936	2.19112	ENSMUSG00000050663	protein_coding	NA
Nt5c1b	-2.08889	5.35437e-05	Down-regulated in KO	15.9395	5.45822	18.6534	10.1491	41.2387	69.3017	76.4453	26.3327	ENSMUSG00000020622	protein_coding	0.859269
Spanxn4	-3.1893	5.3673e-05	Down-regulated in KO	3.52586	1.74164	6.97241	1.41855	21.4898	41.8132	49.4467	9.33807	ENSMUSG00000091396	processed_pseudogene	30.868
Kcne3	-2.54819	5.3673e-05	Down-regulated in KO	9.39102	3.16204	9.93224	3.44714	29.6172	45.9646	60.4128	15.3323	ENSMUSG00000035165	protein_coding	NA
Catsper1	-2.55649	5.3673e-05	Down-regulated in KO	5.46606	2.36252	8.64732	3.57361	19.5069	35.0584	51.6809	11.2976	ENSMUSG00000038498	protein_coding	NA
Tppp2	-5.02962	5.3673e-05	Down-regulated in KO	0.719564	0	0.531231	0.32424	6.30153	16.3231	30.0782	1.29796	ENSMUSG00000008813	protein_coding	NA
Gm21115	-5.05491	5.3673e-05	Down-regulated in KO	0.041421	0	0.0764495	0.0466614	0.0930105	1.49795	2.09869	2.24147	ENSMUSG00000100841	unprocessed_pseudogene	NA
Akap4	-2.43096	5.42547e-05	Down-regulated in KO	11.0491	3.32405	11.1298	5.52733	29.2683	55.1657	66.4205	16.4023	ENSMUSG00000050089	protein_coding	3.60096
Atp1a4	-3.31396	5.42547e-05	Down-regulated in KO	4.40058	1.135	4.77098	1.59466	18.8301	39.204	54.0263	6.19852	ENSMUSG00000007107	protein_coding	4.47977
Tex26	-2.62024	5.43446e-05	Down-regulated in KO	2.91142	2.16493	3.64012	1.69278	9.59546	17.754	30.5734	5.92927	ENSMUSG00000029660	protein_coding	NA
Spata21	-1.93156	5.49556e-05	Down-regulated in KO	16.6981	8.13686	26.2158	13.0008	45.5166	81.4427	84.23	32.789	ENSMUSG00000045004	protein_coding	0.191026
Fancd2os	-2.37725	5.50288e-05	Down-regulated in KO	6.68556	2.14045	7.36933	4.07951	18.3485	30.8327	43.6362	12.2828	ENSMUSG00000033963	nonsense_mediated_decay	NA
Fscb	-2.92804	5.55488e-05	Down-regulated in KO	5.01986	1.57461	2.52149	2.32641	17.9782	27.2622	37.8698	4.2982	ENSMUSG00000043060	protein_coding	NA
Gm20714	-6.27335	5.62778e-05	Down-regulated in KO	0.446792	0	0	0	8.52778	16.8923	35.0885	0.895475	ENSMUSG00000093570	lncRNA	NA
Sqor	-1.69857	5.62778e-05	Down-regulated in KO	15.8044	11.7345	14.858	8.73526	33.1626	53.3215	60.0575	19.5155	ENSMUSG00000005803	protein_coding	NA
Gm5622	-1.82789	5.62778e-05	Down-regulated in KO	2.36396	2.49111	2.24387	4.26086	6.1424	10.6585	14.2875	9.6112	ENSMUSG00000079244	protein_coding	NA
Stpg3	-3.61317	5.62778e-05	Down-regulated in KO	2.61358	1.20494	1.92952	0.841211	9.13851	23.6908	44.6455	3.66675	ENSMUSG00000036770	protein_coding	NA
Dnajc5b	-2.60153	5.63725e-05	Down-regulated in KO	6.36303	2.00015	7.04644	3.12788	20.523	35.7531	45.1357	10.7821	ENSMUSG00000027606	protein_coding	NA
Gm48239	-3.74725	5.646e-05	Down-regulated in KO	0.090214	0	0.0555018	0.0338759	0.303862	0.444887	1.18082	0.723239	ENSMUSG00000114230	lncRNA	NA
1810020O05Rik	-1.91186	5.646e-05	Down-regulated in KO	9.71943	4.36067	9.15003	7.42188	21.9714	31.0962	48.0064	14.3158	ENSMUSG00000089997	nonsense_mediated_decay	NA
Runx2os3	-3.79819	5.68318e-05	Down-regulated in KO	0.434078	0.33354	0.53411	0.162999	3.24907	4.99483	11.1801	1.59499	ENSMUSG00000090048	lncRNA	NA
Hpcal4	-1.46598	5.7166e-05	Down-regulated in KO	2.57701	2.07165	3.87699	2.82985	6.46743	8.22309	11.4112	5.14321	ENSMUSG00000046093	protein_coding	7.22974
Samd4	-2.42718	5.7166e-05	Down-regulated in KO	3.15858	3.39781	3.23872	2.05584	7.72301	20.6532	29.8735	5.55679	ENSMUSG00000021838	protein_coding	NA
Gm28729	-2.92783	5.71669e-05	Down-regulated in KO	0.543703	0.31333	0.702448	0.734989	1.46506	5.54126	7.85118	2.72427	ENSMUSG00000099564	protein_coding	NA
Gm47960	-3.05548	5.72033e-05	Down-regulated in KO	1.07753	0.372582	0.994383	0.242771	3.99232	5.31381	10.3732	2.80751	ENSMUSG00000111780	lncRNA	NA
Slc1a7	-2.91944	5.72033e-05	Down-regulated in KO	0.0710231	0.245579	0.393256	0.360039	0.996762	2.10149	3.46361	1.42347	ENSMUSG00000008932	protein_coding	NA
Gm49102	-4.24239	5.78031e-05	Down-regulated in KO	0.119355	0	0.0734302	0.0448186	0.402018	1.17719	2.72134	0.677778	ENSMUSG00000115235	lncRNA	NA
Ccdc81	-1.98091	5.78031e-05	Down-regulated in KO	11.8733	4.76766	13.4313	7.20551	28.2095	47.9126	53.1242	17.7709	ENSMUSG00000039391	nonsense_mediated_decay	NA
Amdhd2	-1.14052	5.78031e-05	Down-regulated in KO	18.1303	26.7378	23.4502	37.3102	43.1157	70.2835	64.4658	55.3644	ENSMUSG00000036820	protein_coding	NA
Catsper3	-2.86858	5.85242e-05	Down-regulated in KO	4.57643	1.57315	4.74194	2.26115	13.9722	31.8071	42.8156	7.40214	ENSMUSG00000021499	protein_coding	NA
Cntnap5b	-5.22632	5.85242e-05	Down-regulated in KO	0.132584	0.0611255	0.244707	0.089615	1.3695	5.66656	12.4949	0.265729	ENSMUSG00000067028	protein_coding	NA
Efcab9	-1.82079	5.88474e-05	Down-regulated in KO	12.1795	6.03955	12.5466	8.45562	31.6422	41.9044	47.1798	17.7403	ENSMUSG00000044056	protein_coding	NA
Fam186a	-2.02456	5.96134e-05	Down-regulated in KO	29.4041	18.4857	34.5356	23.6149	69.5018	129.51	187.119	45.1159	ENSMUSG00000045350	protein_coding	NA
Ttll7	-1.70588	5.98904e-05	Down-regulated in KO	13.9078	8.04206	13.6612	8.39131	28.5832	45.0263	52.5516	17.386	ENSMUSG00000036745	retained_intron	1.54269
1700013M08Rik	-3.54288	6.00334e-05	Down-regulated in KO	2.03248	0.540598	1.4428	0.528374	8.25016	14.9061	27.3294	3.44686	ENSMUSG00000106586	lncRNA	NA
Erich6	-1.76542	6.00334e-05	Down-regulated in KO	6.95672	3.7007	8.17079	7.28884	15.8944	27.2696	33.3992	12.1878	ENSMUSG00000070471	protein_coding	NA
Gm49953	-3.82141	6.1059e-05	Down-regulated in KO	0.755988	0.435668	0.174413	0.319362	2.01586	6.21355	14.9625	2.36746	ENSMUSG00000117270	lncRNA	NA
Adam24	-2.84814	6.1265e-05	Down-regulated in KO	4.03165	0.895254	4.77869	2.04169	13.455	25.9621	36.9191	8.08036	ENSMUSG00000046723	protein_coding	4.07862
4932411K12Rik	-2.75391	6.14306e-05	Down-regulated in KO	3.00353	1.0932	3.06352	1.15752	8.78547	16.6308	25.1298	5.46531	ENSMUSG00000100733	lncRNA	NA
Dnah3	-2.85405	6.2387e-05	Down-regulated in KO	2.19633	0.592678	2.429	1.22728	7.20204	14.4988	21.4615	3.415	ENSMUSG00000052273	protein_coding	NA
Slpi	2.8656	6.2387e-05	Up-regulated in KO	4.99785	12.5043	9.44936	4.39427	0.273723	1.0019	2.00729	0.977253	ENSMUSG00000017002	protein_coding	NA
1700080N15Rik	-6.27542	6.26646e-05	Down-regulated in KO	0.256691	0	0	0	4.61118	9.70494	20.4842	0.514467	ENSMUSG00000084859	lncRNA	NA
Iqcf4	-3.17687	6.27698e-05	Down-regulated in KO	4.37868	1.30239	4.69254	1.43206	15.2242	35.9889	47.2339	8.06816	ENSMUSG00000041009	protein_coding	NA
Prss55	-5.6068	6.30015e-05	Down-regulated in KO	0.894832	0.343788	0	0.112005	6.25128	20.5932	44.0793	1.29527	ENSMUSG00000034623	protein_coding	NA
Clip4	-1.14082	6.37014e-05	Down-regulated in KO	23.5526	21.4887	26.1458	21.9244	40.2697	63.0644	70.0301	32.0165	ENSMUSG00000024059	protein_coding	6.6893
Gm29825	-5.85386	6.37659e-05	Down-regulated in KO	0.198009	0.032603	0.0522084	0.0318657	0.984532	5.06836	13.3648	0.311815	ENSMUSG00000111734	lncRNA	NA
Gm6760	-5.01753	6.37659e-05	Down-regulated in KO	0.353587	0.203768	0.652605	0.199161	6.15332	13.9496	25.9772	0.70867	ENSMUSG00000079579	protein_coding	NA
Cypt2	-2.93895	6.40287e-05	Down-regulated in KO	3.5237	0.882899	5.08976	2.58881	14.6208	29.7172	39.2003	8.44406	ENSMUSG00000090132	protein_coding	NA
4930570D08Rik	-6.83296	6.41956e-05	Down-regulated in KO	0	0	0	0	4.28181	11.6425	20.7032	1.09193	ENSMUSG00000084875	lncRNA	NA
Tnp2	-5.30471	6.47963e-05	Down-regulated in KO	1.542	0	2.49027	0.434271	15.7979	70.023	84.721	4.63578	ENSMUSG00000043050	protein_coding	2.80122
Cep112os1	-3.1565	6.5143e-05	Down-regulated in KO	1.06606	0.245743	1.57407	0.560434	3.94981	8.70362	14.7639	3.06249	ENSMUSG00000086761	lncRNA	NA
ccdc198	-2.39007	6.54332e-05	Down-regulated in KO	4.90776	1.551	4.38295	3.38854	12.8867	24.2024	29.8797	7.77384	ENSMUSG00000021850	protein_coding	NA
Gm12516	-7.82288	6.68505e-05	Down-regulated in KO	0	0	0	0	0	11.3982	12.9991	13.6194	ENSMUSG00000084144	processed_pseudogene	NA
Atp6v1e2	-2.46567	6.72571e-05	Down-regulated in KO	8.71267	2.6942	10.3936	4.18932	24.4553	47.8567	54.3734	16.3974	ENSMUSG00000053375	protein_coding	NA
Gm14773	-3.42563	6.72607e-05	Down-regulated in KO	1.42062	0.545792	1.311	1.33363	7.70915	20.2388	20.0941	3.08452	ENSMUSG00000059972	lncRNA	3.05226
Zbbx	-1.05239	6.72607e-05	Down-regulated in KO	24.3478	17.1865	23.4138	22.9655	34.6328	55.2427	59.4831	33.1421	ENSMUSG00000034151	protein_coding	3.97527
Slfnl1	-3.28071	6.72607e-05	Down-regulated in KO	1.27267	2.30506	2.6845	1.6385	8.77746	23.2118	41.0695	3.6439	ENSMUSG00000047518	protein_coding	NA
4932416K20Rik	-2.55701	6.88396e-05	Down-regulated in KO	1.41216	0.519455	1.94092	0.710793	3.94688	6.96402	12.2549	3.61314	ENSMUSG00000069925	pseudogene	NA
Gm28510	-3.16824	6.92103e-05	Down-regulated in KO	0.345205	0	0.212378	0.129626	1.55031	1.70236	2.33208	1.26843	ENSMUSG00000101396	protein_coding	NA
Fhl5	-2.95521	6.97158e-05	Down-regulated in KO	4.44126	2.33689	4.27675	1.74023	15.5012	32.6942	45.2499	5.90196	ENSMUSG00000028259	protein_coding	NA
Gm15813	-5.54704	7.01048e-05	Down-regulated in KO	0.0840482	0	0.0775627	0.0946818	0.943649	3.66125	8.25084	0.252678	ENSMUSG00000087202	lncRNA	NA
Adam26b	-3.03421	7.04738e-05	Down-regulated in KO	0.948801	0.149123	0.955186	0.437253	3.58316	6.80579	8.13967	1.8584	ENSMUSG00000063900	protein_coding	NA
Fam166a	-3.33691	7.04942e-05	Down-regulated in KO	3.89166	1.75042	4.37971	1.39005	16.3051	37.447	55.9077	5.51692	ENSMUSG00000026969	protein_coding	NA
Ppm1j	-2.54689	7.04942e-05	Down-regulated in KO	3.2885	2.0024	5.4969	3.00558	10.7978	26.7226	35.2888	7.46142	ENSMUSG00000002228	protein_coding	NA
Tmem225	-1.93505	7.08542e-05	Down-regulated in KO	8.4388	3.86561	10.7829	7.31266	22.5934	34.5019	43.1683	15.6123	ENSMUSG00000040541	protein_coding	2.42416
4933404I11Rik	-5.14322	7.18345e-05	Down-regulated in KO	0.088838	0	0	0	0.79794	1.46034	2.92577	0.44513	ENSMUSG00000101153	lncRNA	NA
Samt4	-3.74732	7.18345e-05	Down-regulated in KO	0.443544	0.127805	0.204659	0.124915	1.74296	4.37465	6.03967	1.22233	ENSMUSG00000025051	protein_coding	NA
Asb17	-4.67939	7.22434e-05	Down-regulated in KO	0.292786	0.241042	0.463189	0.0471184	2.6298	9.28199	14.2519	0.586811	ENSMUSG00000038997	protein_coding	NA
Pln	-3.0025	7.33556e-05	Down-regulated in KO	0.933965	0.358823	1.26411	0.631276	3.42544	7.67636	12.067	2.24626	ENSMUSG00000038583	protein_coding	4.44187
Gm4916	-6.47878	7.33556e-05	Down-regulated in KO	0	0	0	0	0.933727	2.73415	4.84579	0.500043	ENSMUSG00000085722	transcribed_processed_pseudogene	NA
Cst13	-6.22898	7.401e-05	Down-regulated in KO	0.272754	0.157185	0	0	2.44987	10.7606	27.6395	0.683328	ENSMUSG00000036924	protein_coding	NA
Smim23	-4.88281	7.56544e-05	Down-regulated in KO	0.645216	0.371831	1.19086	0.363424	6.88194	19.0912	49.4457	2.26303	ENSMUSG00000020270	protein_coding	NA
Fndc8	-6.42277	7.57836e-05	Down-regulated in KO	0.0492998	0.0568219	0.181982	0	1.71589	5.75384	17.2979	0.197616	ENSMUSG00000018844	protein_coding	NA
1700027F06Rik	-7.38469	7.61874e-05	Down-regulated in KO	0	0	0	0	3.45364	10.113	30.0579	0.880734	ENSMUSG00000107737	lncRNA	NA
Gm12695	-2.57133	7.65593e-05	Down-regulated in KO	1.34601	0.517127	1.24214	1.13723	4.21884	6.45341	11.9348	2.75391	ENSMUSG00000078639	protein_coding	NA
4930555G01Rik	-6.15442	7.65593e-05	Down-regulated in KO	0	0	0	0	0.116117	0.340015	0.85152	0.880948	ENSMUSG00000096197	protein_coding	NA
Unc80	-2.36571	7.65784e-05	Down-regulated in KO	0.164729	0.117534	0.1303	0.141386	0.281826	0.696303	1.25195	0.660308	ENSMUSG00000055567	protein_coding	NA
Tac1	-6.19071	7.65784e-05	Down-regulated in KO	0	0.125588	0	0	0.734024	4.47788	8.69532	0.545965	ENSMUSG00000061762	protein_coding	NA
Saxo1os	-4.8391	7.68873e-05	Down-regulated in KO	0.510111	0	0.313832	0	4.00908	5.03119	15.9384	1.36317	ENSMUSG00000085108	lncRNA	NA
Hypm	-3.97358	7.73391e-05	Down-regulated in KO	1.10275	0.84734	0.67844	0.41409	5.98421	13.8976	28.1696	2.02599	ENSMUSG00000040456	protein_coding	NA
4930533I22Rik	-5.87764	7.77185e-05	Down-regulated in KO	0.0416472	0	0	0.0469162	0.748147	1.71151	4.64233	0.125206	ENSMUSG00000093535	lncRNA	10.3156
Fam135b	-2.96841	7.77185e-05	Down-regulated in KO	0.559852	0.158026	0.590459	0.23168	2.27056	3.22104	5.77455	0.772857	ENSMUSG00000036800	protein_coding	NA
Gm36099	-3.23709	7.88861e-05	Down-regulated in KO	0.5939	0.205355	0.767301	0.267616	2.26712	5.17421	8.27512	1.48789	ENSMUSG00000113726	lncRNA	NA
1700007P06Rik	-3.25251	7.93149e-05	Down-regulated in KO	2.85447	0.897275	2.63421	0.584657	8.01213	21.5417	30.7336	6.24112	ENSMUSG00000089730	lncRNA	NA
Sel1l2	-1.02248	7.93374e-05	Down-regulated in KO	15.0345	10.9413	14.408	16.2852	24.7788	33.6649	35.8905	21.0059	ENSMUSG00000074764	protein_coding	0.846899
Gstt4	-2.2021	7.95967e-05	Down-regulated in KO	12.7387	4.97922	14.5157	7.61191	30.9676	59.7248	71.6993	20.647	ENSMUSG00000009093	protein_coding	NA
4930519F24Rik	-3.46101	8.08538e-05	Down-regulated in KO	0.553281	0	0.680783	0.20776	2.69184	4.54748	6.77471	2.21781	ENSMUSG00000101584	lncRNA	NA
4930432E11Rik	-3.10339	8.08538e-05	Down-regulated in KO	0.451847	0.135858	0.308203	0.276638	1.29033	3.14864	5.07647	0.629987	ENSMUSG00000046958	transcribed_unitary_pseudogene	NA
4933424N20Rik	-2.71825	8.13864e-05	Down-regulated in KO	3.13854	0.841259	2.829	1.80892	9.01433	18.3571	24.4079	5.04691	ENSMUSG00000106766	TEC	NA
Oasl2	1.08137	8.34054e-05	Up-regulated in KO	16.2756	15.8427	13.3158	17.1407	10.25	5.78926	5.50051	7.94945	ENSMUSG00000029561	protein_coding	2.42798
Mageb5	-3.57518	8.34054e-05	Down-regulated in KO	0.0786907	0.0906972	1.01666	0.177293	3.00389	4.26867	5.8809	1.57714	ENSMUSG00000061392	protein_coding	NA
Gm6244	-2.898	8.41309e-05	Down-regulated in KO	2.28549	0.439035	3.04653	1.28732	11.4046	14.6103	21.23	4.83514	ENSMUSG00000101896	processed_pseudogene	NA
Ppifos	-3.88923	8.4381e-05	Down-regulated in KO	0.276402	0	0.340098	0.207581	2.89641	2.87759	6.06864	0.738631	ENSMUSG00000114922	lncRNA	NA
Sox5os3	-6.96055	8.44089e-05	Down-regulated in KO	0	0	0.217535	0	1.72028	7.55605	19.1097	0.354335	ENSMUSG00000085785	lncRNA	NA
1700073E17Rik	-2.59413	8.53635e-05	Down-regulated in KO	15.3746	4.51064	18.0577	6.29807	45.1943	81.3332	109.412	29.9738	ENSMUSG00000087204	lncRNA	2.37854
Pfn5	-4.35818	8.65491e-05	Down-regulated in KO	0.305095	0	0.563105	0.515542	3.25417	7.77359	16.6177	1.5287	ENSMUSG00000109858	protein_coding	NA
Gm43357	-5.99356	8.66659e-05	Down-regulated in KO	0	0	0	0	2.10334	3.07952	5.93248	0.938677	ENSMUSG00000106398	lncRNA	NA
Actl11	-3.30059	8.66659e-05	Down-regulated in KO	3.02192	0.523991	2.91213	1.26529	12.1902	20.7492	38.583	4.55586	ENSMUSG00000066368	protein_coding	NA
Lrrc18	-2.32205	8.67575e-05	Down-regulated in KO	8.46176	2.52147	10.5133	4.27792	25.7206	40.9147	47.736	14.2707	ENSMUSG00000041673	protein_coding	0.410745
Defa29	-6.79668	8.68486e-05	Down-regulated in KO	0	0	0	0	4.01209	1.38215	8.25409	0.421296	ENSMUSG00000074437	protein_coding	NA
Slc35g3	-2.68171	8.72287e-05	Down-regulated in KO	4.09182	1.44527	7.55215	2.82518	14.6714	32.3293	42.8019	11.6401	ENSMUSG00000018776	protein_coding	NA
Gm26637	-1.77815	8.79409e-05	Down-regulated in KO	0.886362	0.483917	0.861017	0.893396	2.40933	2.45393	3.07276	2.80496	ENSMUSG00000097567	lncRNA	NA
Tbata	-1.83868	8.8015e-05	Down-regulated in KO	13.472	8.49928	17.1437	10.7833	32.7191	56.4129	69.247	19.8955	ENSMUSG00000020096	protein_coding	NA
Tssk3	-2.47814	8.8015e-05	Down-regulated in KO	3.92095	2.59614	7.54473	4.41702	14.1433	33.0495	45.1221	10.1157	ENSMUSG00000000411	protein_coding	NA
Gm44826	-2.63223	8.81519e-05	Down-regulated in KO	0.366323	0.211108	0.507084	0.567421	1.59374	3.1614	4.23414	1.33073	ENSMUSG00000109381	TEC	NA
Aldoart1	-2.45651	8.81562e-05	Down-regulated in KO	4.83959	1.49947	6.05091	3.28286	16.7683	23.7808	36.9132	8.3438	ENSMUSG00000059343	protein_coding	0.97121
Gm6334	-7.51349	8.82584e-05	Down-regulated in KO	0	0	0	0	0	17.7073	17.2042	16.8962	ENSMUSG00000109462	processed_pseudogene	NA
Cct8l1	-4.70704	8.87417e-05	Down-regulated in KO	0.925709	0.188286	0.502516	0.184028	4.70758	12.8897	29.4525	0.982237	ENSMUSG00000038044	protein_coding	NA
Gm19395	-3.77188	8.90786e-05	Down-regulated in KO	0.826496	0.762081	0.610176	0.744849	7.60915	10.8689	22.1945	1.32519	ENSMUSG00000112709	lncRNA	NA
Gm15653	-2.65229	8.90786e-05	Down-regulated in KO	1.53052	0.949871	2.39025	0.663138	5.15516	9.87009	14.6147	4.60128	ENSMUSG00000082039	processed_pseudogene	NA
Akap14	-2.68048	8.90786e-05	Down-regulated in KO	1.84726	0.549447	2.52957	0.939791	6.48961	12.0483	14.8696	3.88147	ENSMUSG00000036551	protein_coding	NA
Dusp21	-6.04779	9.01509e-05	Down-regulated in KO	0	0	0	0.284718	2.412	6.43966	15.687	0.506553	ENSMUSG00000025043	protein_coding	NA
Gm13112	-3.97512	9.13157e-05	Down-regulated in KO	0.339534	0.19567	0.47	0.286868	1.04833	4.60459	12.7949	2.21164	ENSMUSG00000087437	lncRNA	NA
1700112M02Rik	-6.65345	9.1957e-05	Down-regulated in KO	0	0	0	0	1.37805	4.03524	12.0491	1.22999	ENSMUSG00000113358	lncRNA	NA
BC049762	-1.49418	9.21183e-05	Down-regulated in KO	18.3817	13.6596	17.4097	12.9421	33.8083	54.27	63.1114	24.8436	ENSMUSG00000045942	protein_coding	NA
Tex48	-2.56919	9.21183e-05	Down-regulated in KO	6.62467	1.81796	9.898	4.26446	26.9178	42.522	49.7487	13.9096	ENSMUSG00000058935	protein_coding	NA
1700023C21Rik	-3.41651	9.34641e-05	Down-regulated in KO	0.823522	0.632782	1.51995	0.927711	10.7871	9.47606	19.1243	2.47579	ENSMUSG00000087393	lncRNA	NA
4930434B07Rik	-2.69213	9.34641e-05	Down-regulated in KO	0.837516	0.723977	0.966111	0.707607	3.05603	5.16273	10.0782	2.8326	ENSMUSG00000100850	lncRNA	NA
4930431F10Rik	-4.02851	9.40683e-05	Down-regulated in KO	0	0.106375	0.170343	0.10397	1.65795	1.36542	2.92266	0.554931	ENSMUSG00000111494	lncRNA	NA
Pdzk1ip1	-2.25175	9.45257e-05	Down-regulated in KO	5.05626	7.21529	9.33218	3.25483	20.2746	35.0274	49.56	12.9087	ENSMUSG00000028716	protein_coding	0.852237
Grip1os1	-3.77937	9.49777e-05	Down-regulated in KO	0.886577	0.340617	0.545443	0.443886	4.20281	9.39197	16.7204	1.1846	ENSMUSG00000085418	lncRNA	NA
Gm5591	-2.77808	9.66272e-05	Down-regulated in KO	0.341359	0.14307	0.400932	0.489423	0.731677	2.60162	3.93085	2.23908	ENSMUSG00000060565	protein_coding	1.52731
1700015H07Rik	-6.69473	9.90868e-05	Down-regulated in KO	0	0	0	0	1.07045	1.88071	8.21225	0.764352	ENSMUSG00000115761	lncRNA	NA
Gm5487	-2.96929	9.94426e-05	Down-regulated in KO	0.54456	0.228236	0.548225	0.390381	2.50119	3.09237	6.83514	1.09142	ENSMUSG00000116912	processed_pseudogene	NA
Chrne	-1.85006	9.94426e-05	Down-regulated in KO	3.69144	1.62451	3.46853	3.70482	8.89195	13.7911	15.643	6.86043	ENSMUSG00000014609	protein_coding	NA
4930596D02Rik	-3.34666	9.94426e-05	Down-regulated in KO	2.20931	0.530501	2.37863	0.622206	10.232	16.6453	27.7517	3.59772	ENSMUSG00000041068	protein_coding	NA
Plac8l1	-2.56824	9.94426e-05	Down-regulated in KO	7.43982	2.69019	10.7698	3.7797	23.0937	46.2812	60.239	15.7882	ENSMUSG00000059455	protein_coding	NA
1700012A03Rik	-7.29659	9.94426e-05	Down-regulated in KO	0	0.13407	0	0	1.959	7.07485	23.8695	0.233136	ENSMUSG00000029766	protein_coding	NA
4933425D22Rik	-3.19689	0.000100426	Down-regulated in KO	1.30299	0.929686	2.86297	0.629075	6.47869	16.1151	25.4645	3.79289	ENSMUSG00000107164	lncRNA	NA
Creb3l4	-1.49694	0.000100426	Down-regulated in KO	17.3274	9.74782	18.4015	14.2524	31.3429	52.7842	60.1836	24.2545	ENSMUSG00000027938	protein_coding	NA
Glipr1l3	-2.01199	0.000100426	Down-regulated in KO	4.78849	2.34562	6.84943	4.45031	13.8439	22.8271	26.5366	10.6769	ENSMUSG00000112611	protein_coding	NA
Igkv4-63	-4.43024	0.000101297	Down-regulated in KO	0.373368	0.430336	0	0.420606	5.03037	7.36501	18.9176	2.24495	ENSMUSG00000076550	IG_V_gene	2.08211
Sox17	-1.07128	0.000101297	Down-regulated in KO	4.37105	3.34553	4.03375	4.19314	7.97481	8.19564	10.0353	7.35753	ENSMUSG00000025902	protein_coding	NA
Gm11981	-2.23251	0.000101487	Down-regulated in KO	6.91518	2.03891	5.0459	4.89144	18.4169	26.4357	33.8152	10.7976	ENSMUSG00000086808	lncRNA	NA
1700066B17Rik	-3.05786	0.000101487	Down-regulated in KO	0.63279	0.547005	1.4599	1.06927	4.26278	8.5816	14.6282	3.17064	ENSMUSG00000101634	lncRNA	NA
Acp4	-2.93627	0.000101593	Down-regulated in KO	1.90361	0.94031	3.17882	1.8381	7.93842	18.9242	28.5907	4.36031	ENSMUSG00000012777	protein_coding	NA
Gm3239	-5.95397	0.000101593	Down-regulated in KO	0	0	0	0	0.13694	0.501236	1.08147	0.550019	ENSMUSG00000090872	protein_coding	NA
Trim17	-1.49888	0.000101625	Down-regulated in KO	7.31512	5.64323	9.68221	9.2912	13.8738	27.7863	33.9259	14.632	ENSMUSG00000036964	protein_coding	0.0451201
4921528I07Rik	-4.46252	0.000102139	Down-regulated in KO	0.554102	0.136853	0.219148	0.356688	2.44403	7.61206	18.0983	0.674261	ENSMUSG00000064299	lncRNA	NA
Gm7031	-6.53929	0.000102139	Down-regulated in KO	0	0	0	0	1.43503	1.91004	3.09083	0.116441	ENSMUSG00000092270	processed_pseudogene	NA
Cypt1	-2.85171	0.000102252	Down-regulated in KO	4.1315	1.46519	7.62538	2.86412	17.8409	36.3081	50.1189	10.5098	ENSMUSG00000023257	protein_coding	NA
4930562C15Rik	-1.84839	0.000102912	Down-regulated in KO	7.1766	2.92885	7.93707	5.75671	18.1529	23.7777	33.4968	10.214	ENSMUSG00000022518	protein_coding	4.3408
Iqca1l	-2.63999	0.000103121	Down-regulated in KO	4.82221	2.16667	5.80776	2.62408	13.0306	30.028	45.4492	7.49433	ENSMUSG00000038199	protein_coding	25.0664
Lipf	-4.32696	0.000103121	Down-regulated in KO	0.302717	0	0	0.170508	1.27453	3.60769	5.75169	0.758393	ENSMUSG00000024768	protein_coding	NA
4931413K12Rik	-3.2739	0.000103774	Down-regulated in KO	2.08236	0.384013	1.84481	0.562995	7.76203	13.6921	22.2621	3.50576	ENSMUSG00000085088	lncRNA	NA
Abcb11	-2.74798	0.000103774	Down-regulated in KO	0.174589	0.0251535	0.0805586	0.221263	0.465547	0.896856	1.27161	0.918534	ENSMUSG00000027048	protein_coding	NA
Gm4275	-2.12744	0.000104502	Down-regulated in KO	7.48432	3.7664	7.19863	6.17497	20.7116	31.0171	45.799	10.2467	ENSMUSG00000099422	lncRNA	NA
4933407I08Rik	-3.6714	0.000104515	Down-regulated in KO	0.495131	0.095113	0.304616	0.0929623	1.94567	2.84868	7.21251	1.24045	ENSMUSG00000084959	lncRNA	NA
Gm11651	-2.87475	0.00010519	Down-regulated in KO	2.06345	0.495476	1.74553	0.968544	5.69528	11.7304	17.7516	3.70483	ENSMUSG00000085297	lncRNA	NA
1700048F04Rik	-2.77207	0.00010519	Down-regulated in KO	1.60576	0.694038	1.29662	0.791403	4.05645	8.24872	14.6193	3.41947	ENSMUSG00000105274	lncRNA	NA
Prss54	-2.40982	0.00010519	Down-regulated in KO	8.31692	2.48206	10.8274	5.43745	24.1782	45.8973	57.7538	15.6272	ENSMUSG00000048400	protein_coding	NA
Cldn34a	-2.6651	0.00010519	Down-regulated in KO	0.813587	0.351646	1.12621	0.91652	3.53963	6.51979	7.98682	2.34401	ENSMUSG00000091863	protein_coding	NA
Spata3	-4.48434	0.00010519	Down-regulated in KO	1.44693	0.5559	1.60233	0.325998	8.33927	26.6391	51.4406	1.83665	ENSMUSG00000026226	protein_coding	NA
1700047O18Rik	-1.88119	0.00010519	Down-regulated in KO	5.03017	3.64425	6.10094	5.99037	10.1657	26.2236	25.1224	15.1224	ENSMUSG00000109594	TEC	NA
Pex5l	-3.55136	0.000106396	Down-regulated in KO	0.64124	0.661282	0.747484	0.456232	3.86499	7.93337	16.8435	0.879343	ENSMUSG00000027674	protein_coding	NA
Gm48656	-4.17379	0.000106976	Down-regulated in KO	0.133982	0.154424	0	0	1.95555	1.54169	3.05482	0.671325	ENSMUSG00000114178	lncRNA	NA
1700041G16Rik	-3.03319	0.000107134	Down-regulated in KO	0.699454	0.268725	0.860641	0.787947	3.14124	4.98237	9.74585	4.2056	ENSMUSG00000054822	lncRNA	NA
Ube2dnl2	-2.86389	0.00010814	Down-regulated in KO	1.58091	0.496943	2.38732	0.971412	6.13168	10.3949	18.0226	4.46472	ENSMUSG00000047079	protein_coding	NA
AC124973.2	-5.04345	0.000109526	Down-regulated in KO	0	0.632241	3.71225	0.205981	12.7281	42.0798	73.8838	13.7426	ENSMUSG00000117752	lncRNA	NA
4932412D23Rik	-1.30744	0.000109533	Down-regulated in KO	15.0841	11.533	14.8849	17.4972	31.6914	41.2441	47.6723	25.8917	ENSMUSG00000075070	lncRNA	2.98305
Gm16325	-2.74716	0.000109533	Down-regulated in KO	0.942008	0.310211	0.683035	0.189498	2.75741	3.76063	6.22182	1.61829	ENSMUSG00000085810	lncRNA	15.0987
4930405D11Rik	-6.51737	0.000109533	Down-regulated in KO	0.165555	0	0	0	3.53166	7.62003	15.5183	0.165906	ENSMUSG00000085940	lncRNA	NA
Stk-ps1	-6.64006	0.000109533	Down-regulated in KO	0	0	0	0	0.55815	2.1247	3.14852	0.199272	ENSMUSG00000092555	processed_pseudogene	NA
Adam39	-3.03772	0.000109533	Down-regulated in KO	1.86344	0.513595	1.79442	0.365078	6.45844	10.7211	16.6767	3.32881	ENSMUSG00000054033	protein_coding	NA
Csnka2ip	-3.09374	0.000109533	Down-regulated in KO	9.11175	2.11883	11.2115	2.88127	38.8567	74.3649	88.0814	14.4174	ENSMUSG00000068167	protein_coding	NA
1700093K21Rik	-2.44131	0.000109533	Down-regulated in KO	7.77548	3.82373	11.4808	4.32121	26.7717	47.8881	60.539	12.9866	ENSMUSG00000020286	protein_coding	NA
Muc20	-2.09731	0.000109533	Down-regulated in KO	0.464477	0.856554	0.514363	0.575566	1.51232	2.36691	3.58891	2.97894	ENSMUSG00000035638	protein_coding	NA
4930406D18Rik	-2.7561	0.000109533	Down-regulated in KO	4.09336	1.02563	4.59869	2.60635	16.1852	21.9416	37.4221	7.49065	ENSMUSG00000086923	retained_intron	NA
Gm6812	-3.72251	0.000110065	Down-regulated in KO	1.01698	0.703292	0	0.45826	5.70907	9.36175	15.716	1.83444	ENSMUSG00000056815	protein_coding	4.44799
Aqp7	-2.92429	0.000110065	Down-regulated in KO	3.25378	0.87668	3.58765	1.71371	9.9632	21.464	34.792	5.29329	ENSMUSG00000028427	protein_coding	NA
Sirt4	-1.14107	0.000110388	Down-regulated in KO	14.2161	12.0458	13.0592	15.7222	19.3137	38.5212	37.4125	26.5409	ENSMUSG00000029524	protein_coding	0.197829
Actrt1	-3.43201	0.000110542	Down-regulated in KO	1.11648	0.275749	1.61908	0.359352	4.29779	11.405	17.3748	2.87702	ENSMUSG00000046615	protein_coding	NA
1700013G24Rik	-2.28095	0.000110787	Down-regulated in KO	12.2271	4.46269	18.4299	6.08353	36.1502	62.8099	74.4708	25.9354	ENSMUSG00000041399	protein_coding	NA
Ttc39a	-1.84202	0.000111451	Down-regulated in KO	9.92595	5.79858	12.8826	6.94392	23.4591	39.1894	49.9477	14.6706	ENSMUSG00000028555	protein_coding	NA
Prox2	-1.90465	0.000111451	Down-regulated in KO	3.41316	3.01067	4.37113	3.2957	8.3681	15.1716	23.2934	5.89842	ENSMUSG00000042320	protein_coding	NA
Lrrc52	-4.04962	0.000111451	Down-regulated in KO	1.12108	0.215356	1.55186	0.210487	5.34945	14.1286	28.2828	3.08951	ENSMUSG00000040485	protein_coding	NA
Prm1	-4.88077	0.000111728	Down-regulated in KO	0.683049	0.262423	1.68091	1.28244	8.94706	50.9008	54.2196	1.82532	ENSMUSG00000022501	protein_coding	NA
Il31	-2.39036	0.000111807	Down-regulated in KO	9.40647	2.4432	6.60216	5.0744	21.7171	41.1609	48.1635	12.8783	ENSMUSG00000029437	protein_coding	0.162802
Hipk4	-1.9498	0.000111807	Down-regulated in KO	7.04796	4.90465	14.7263	5.89232	20.9025	40.4403	46.0414	17.9459	ENSMUSG00000040424	protein_coding	NA
4933400A11Rik	-4.14063	0.000112832	Down-regulated in KO	0.434078	0.200124	0.801166	0.293398	2.63174	8.56257	17.9248	1.21799	ENSMUSG00000055357	protein_coding	NA
4930562F07Rik	-3.36689	0.000113247	Down-regulated in KO	1.54385	0.296569	1.42472	0.434795	7.51122	11.6317	16.9483	2.32068	ENSMUSG00000026729	lncRNA	NA
Trim80	-4.51011	0.000113721	Down-regulated in KO	0.607351	0.254553	1.32478	0.497593	5.14525	18.4246	36.0881	1.10661	ENSMUSG00000070332	protein_coding	NA
Tmem210	-2.69446	0.000115538	Down-regulated in KO	7.03611	1.66964	8.40292	5.82816	21.3758	41.5019	68.6788	16.5906	ENSMUSG00000026963	protein_coding	NA
Usp50	-2.79103	0.000115746	Down-regulated in KO	4.31527	1.71818	5.21317	2.03288	14.8872	26.4395	43.7286	6.60454	ENSMUSG00000027364	protein_coding	NA
1700017L05Rik	-4.71769	0.000115833	Down-regulated in KO	0.95684	0	0	0.431158	7.94973	12.8976	20.8466	1.15064	ENSMUSG00000107232	lncRNA	0.929235
1700003P14Rik	-4.61018	0.000115833	Down-regulated in KO	0.891512	0.228342	0.731305	0	3.5589	17.2602	22.9617	2.28313	ENSMUSG00000100727	lncRNA	4.19022
1700049L16Rik	-1.8329	0.000115833	Down-regulated in KO	16.519	8.15975	21.4146	12.1844	39.5219	65.2995	73.235	28.7723	ENSMUSG00000043859	processed_pseudogene	NA
Gm595	-1.24771	0.000115833	Down-regulated in KO	8.25281	7.59801	7.70886	7.31283	17.6841	21.7555	23.6483	10.4387	ENSMUSG00000079606	protein_coding	NA
Dock2	-1.13297	0.000115833	Down-regulated in KO	2.16599	2.82294	1.75284	2.92803	4.90113	5.17642	6.77464	4.49142	ENSMUSG00000020143	protein_coding	NA
Nutm1	-1.24169	0.000115833	Down-regulated in KO	9.90271	7.12529	8.29338	7.70573	15.0707	22.2062	28.8575	12.1034	ENSMUSG00000041358	protein_coding	NA
Deup1	-1.39244	0.000115833	Down-regulated in KO	18.438	9.8156	21.2118	16.9053	34.5794	53.5501	59.2256	26.8041	ENSMUSG00000039977	protein_coding	NA
Oaz3	-2.16505	0.000115833	Down-regulated in KO	20.5689	6.89361	25.0397	11.5034	55.0317	91.8429	105.88	33.6231	ENSMUSG00000028141	protein_coding	NA
Hils1	-2.28386	0.000115833	Down-regulated in KO	14.0895	3.98858	16.8801	8.35369	36.4945	69.888	78.2758	25.7615	ENSMUSG00000038994	protein_coding	NA
4932438H23Rik	-1.66251	0.000115833	Down-regulated in KO	2.62582	2.15521	3.8918	3.00285	5.98559	10.3331	14.2114	6.29935	ENSMUSG00000039851	protein_coding	NA
Mas1	-2.89244	0.000115833	Down-regulated in KO	2.89084	0.717645	3.03716	1.25253	8.18911	16.3762	28.7309	5.2591	ENSMUSG00000068037	protein_coding	NA
Cypt3	-3.39908	0.000115833	Down-regulated in KO	3.83079	0.367941	2.65139	2.51735	12.007	33.5847	46.7043	7.67779	ENSMUSG00000048573	protein_coding	NA
1700123K08Rik	-2.5212	0.000115833	Down-regulated in KO	3.09189	1.30377	3.61882	1.6141	6.77348	13.76	27.1285	7.40601	ENSMUSG00000029526	retained_intron	NA
Pdilt	-2.51919	0.000115951	Down-regulated in KO	7.8122	1.77789	8.08184	3.64355	22.7937	38.4438	48.6585	12.1669	ENSMUSG00000030968	protein_coding	3.23652
Cldn34b4	-3.12073	0.000116578	Down-regulated in KO	2.32348	0.334749	2.14419	0.65436	6.73909	14.4818	21.0923	5.14188	ENSMUSG00000073085	protein_coding	NA
Gm40330	-4.56582	0.000117779	Down-regulated in KO	0	0	0.294599	0.17981	1.07525	2.62381	6.46986	1.59954	ENSMUSG00000104825	lncRNA	NA
1700111N16Rik	-6.33492	0.0001182	Down-regulated in KO	0	0	0	0	0.423268	0.929564	2.86518	0.377791	ENSMUSG00000100511	lncRNA	NA
Gm382	-3.56151	0.000118788	Down-regulated in KO	0.31484	0.120959	0.67794	0.295561	2.2682	5.56357	7.90959	0.709889	ENSMUSG00000062791	protein_coding	NA
Gm15104	-3.48217	0.000119045	Down-regulated in KO	1.64867	0.292342	3.27698	1.14293	8.25849	23.9742	32.2891	5.46484	ENSMUSG00000087360	lncRNA	6.36105
Gm50092	-5.77952	0.000119634	Down-regulated in KO	0.378856	0.0623802	0.699243	0	5.04355	16.1031	39.7624	1.13897	ENSMUSG00000117477	protein_coding	NA
Gm3486	-1.82315	0.000120121	Down-regulated in KO	3.86984	1.67261	4.01762	3.67827	9.36857	13.5178	15.1651	8.84674	ENSMUSG00000090505	protein_coding	NA
Fam71f1	-2.6587	0.000120506	Down-regulated in KO	7.07844	2.48639	7.21656	3.18959	18.2409	40.6695	57.1271	9.99834	ENSMUSG00000039742	protein_coding	NA
Cnbd1	-2.55291	0.000120866	Down-regulated in KO	2.48706	0.554814	2.36919	1.35567	8.19688	10.6823	16.5646	4.26107	ENSMUSG00000073991	protein_coding	NA
Atp6v1fnb	-7.69554	0.000120866	Down-regulated in KO	0	0	0	0	1.23055	5.40497	12.8914	0.156905	ENSMUSG00000090685	protein_coding	NA
Gm13990	-3.82413	0.000121409	Down-regulated in KO	0.0790695	0	0	0.0445365	0.399487	0.714869	0.951482	0.277329	ENSMUSG00000086462	lncRNA	NA
Gm5114	-3.30077	0.00012161	Down-regulated in KO	0.350454	0.121178	0.711504	0.631668	0.826289	5.18475	7.81289	3.96851	ENSMUSG00000053742	protein_coding	1.44601
Spag6	-1.78695	0.000121847	Down-regulated in KO	8.64519	4.25609	12.0273	6.55789	20.3394	33.7069	39.7307	14.6278	ENSMUSG00000037708	protein_coding	0.076998
Ankrd61	-2.13835	0.000122238	Down-regulated in KO	9.43666	4.72269	14.7815	5.45516	26.7663	47.8633	58.8226	17.4823	ENSMUSG00000029607	protein_coding	NA
Mgat4c	-2.77971	0.000122723	Down-regulated in KO	0.514618	0.0988564	0.63321	0.483105	2.21485	3.00779	5.39594	1.23197	ENSMUSG00000019888	protein_coding	NA
Gm34022	-4.65212	0.000125398	Down-regulated in KO	0.146278	0	0	0.164785	1.31387	2.64501	6.11452	0.879528	ENSMUSG00000113834	lncRNA	NA
Gm5901	-7.41894	0.000125398	Down-regulated in KO	0.0936696	0	0	0	1.89301	6.62097	19.5772	0.0938677	ENSMUSG00000078611	protein_coding	NA
Apoh	-2.95726	0.00012632	Down-regulated in KO	8.14695	2.3475	8.05532	4.58884	32.6677	42.0896	92.8765	12.2463	ENSMUSG00000000049	protein_coding	NA
Tssk2	-2.40944	0.000129409	Down-regulated in KO	6.69319	3.01483	13.4894	5.11333	24.2718	50.4593	57.9828	16.884	ENSMUSG00000045521	protein_coding	1.01271
Rgsl1	-2.438	0.000129527	Down-regulated in KO	2.199	1.11519	1.73168	1.02391	6.02415	8.04887	16.2298	2.67376	ENSMUSG00000042641	protein_coding	NA
Mxra8os	-1.85002	0.000129626	Down-regulated in KO	3.10868	2.68725	3.44256	3.85218	9.59823	14.5639	15.9478	7.47663	ENSMUSG00000073679	lncRNA	NA
Spata46	-1.99398	0.000129764	Down-regulated in KO	13.1575	4.78896	16.6156	11.5456	32.4995	60.7876	65.2619	24.7051	ENSMUSG00000042800	protein_coding	NA
Gm40375	-2.97065	0.000130336	Down-regulated in KO	0.299113	0.258563	0.552064	0.336956	1.51123	2.70429	5.5885	1.49873	ENSMUSG00000112865	lncRNA	NA
Vwa3b	-1.26965	0.000131412	Down-regulated in KO	32.536	25.2553	41.7793	34.5443	53.3374	97.5402	116.757	55.5916	ENSMUSG00000050122	protein_coding	NA
Ppp4r3c-ps	-3.05618	0.00013257	Down-regulated in KO	0.655112	0.251689	0.483648	0.196799	1.81429	4.30755	6.19599	1.09416	ENSMUSG00000086142	processed_pseudogene	NA
1700034J05Rik	-1.12446	0.000133278	Down-regulated in KO	17.7913	10.9283	20.8426	16.8819	30.8598	44.4232	44.802	24.6972	ENSMUSG00000040163	protein_coding	0.708938
4933417G07Rik	-7.47911	0.000133278	Down-regulated in KO	0	0	0	0	0.994942	2.73132	8.13809	0.111005	ENSMUSG00000106572	transcribed_processed_pseudogene	NA
1700095B10Rik	-2.82919	0.000135934	Down-regulated in KO	3.93412	1.03643	3.31936	2.02599	12.3677	17.3685	37.7306	6.08263	ENSMUSG00000098230	lncRNA	NA
Gm48748	-4.50218	0.000137563	Down-regulated in KO	0.245197	0	0	0	1.92706	2.21683	3.57175	0.491432	ENSMUSG00000112019	lncRNA	NA
BC048507	-4.50546	0.000137761	Down-regulated in KO	0.711889	0.410254	0.656956	0.200489	3.19708	16.3831	25.9249	1.42679	ENSMUSG00000064063	protein_coding	NA
Ccdc27	-3.2867	0.000137931	Down-regulated in KO	3.3226	0.706996	3.49077	1.26685	13.7739	27.813	39.8854	4.20046	ENSMUSG00000039492	protein_coding	NA
Actrt2	-3.46582	0.000137931	Down-regulated in KO	4.09274	1.20074	4.80699	0.83828	17.0437	37.6753	59.1942	6.63681	ENSMUSG00000051276	protein_coding	NA
Dcst2	-2.31023	0.000137945	Down-regulated in KO	5.42095	2.20837	6.38268	3.10604	14.4813	23.8909	38.1808	8.19545	ENSMUSG00000109293	protein_coding	NA
D6Ertd474e	-1.48336	0.000139134	Down-regulated in KO	30.5405	14.4795	21.9874	18.3002	38.9097	71.21	77.6445	51.6596	ENSMUSG00000072679	lncRNA	NA
Gm9758	-3.30598	0.000139134	Down-regulated in KO	0.36601	0.210927	1.35107	0.103079	1.95195	6.6182	6.95427	3.30106	ENSMUSG00000033219	protein_coding	NA
4931429L15Rik	-3.12809	0.000139399	Down-regulated in KO	2.56867	0.906305	3.09611	1.18108	9.47589	19.3026	35.1266	3.72983	ENSMUSG00000056617	protein_coding	NA
Iqca	-2.09343	0.000139491	Down-regulated in KO	3.62597	1.18859	3.99085	2.58574	9.00113	12.7958	20.6051	6.13386	ENSMUSG00000026301	protein_coding	NA
Gm732	-2.9354	0.000139491	Down-regulated in KO	1.60721	0.518683	1.66118	0.579377	4.18643	12.7872	13.5179	2.89911	ENSMUSG00000073006	protein_coding	NA
Gm15873	-3.35991	0.000142257	Down-regulated in KO	1.54352	0.323459	2.58984	1.10651	6.77437	19.1448	26.4834	4.07788	ENSMUSG00000085725	lncRNA	NA
Olfr463	-5.36707	0.000142614	Down-regulated in KO	0	0	0	0	0.472242	0.25928	0.399588	0.158064	ENSMUSG00000093920	protein_coding	NA
Lyzl6	-2.45717	0.000143432	Down-regulated in KO	8.78765	3.37615	12.7787	4.04977	30.9443	50.7776	61.2214	15.3442	ENSMUSG00000020945	protein_coding	NA
Gm1988	-2.62896	0.000143789	Down-regulated in KO	0.416309	0.191932	0.461022	0.187592	0.888078	1.57398	3.32219	1.96079	ENSMUSG00000101454	unprocessed_pseudogene	NA
Gm15338	-4.89807	0.000143877	Down-regulated in KO	0.193448	0	0	0	1.52035	3.17994	4.90075	0.775429	ENSMUSG00000085899	lncRNA	NA
Fam187b	-1.8527	0.000144807	Down-regulated in KO	8.91658	7.45916	7.69766	6.48044	17.8423	30.142	50.0965	12.5385	ENSMUSG00000046826	protein_coding	NA
1700011L22Rik	-2.24455	0.000145983	Down-regulated in KO	8.75091	4.59621	12.8801	4.86663	26.2416	46.0682	59.4922	14.8747	ENSMUSG00000031682	protein_coding	NA
Pacsin1	-1.07333	0.000146147	Down-regulated in KO	4.21917	4.21453	7.12646	6.8846	12.6609	10.9708	13.6038	9.78868	ENSMUSG00000040276	protein_coding	0.690413
Gm29508	-3.47332	0.00014742	Down-regulated in KO	3.1581	0.90999	1.8215	0.66706	7.75632	21.4143	39.7531	5.53837	ENSMUSG00000100789	lncRNA	NA
Cpa6	-4.72591	0.000148009	Down-regulated in KO	0	0	0.325943	0.0663138	0.991377	2.22561	5.59236	0.648898	ENSMUSG00000042501	nonsense_mediated_decay	NA
Ccdc183	-2.94552	0.000148009	Down-regulated in KO	5.21803	2.29112	8.02564	1.60951	18.273	42.7855	60.1158	10.3959	ENSMUSG00000026940	protein_coding	NA
Olfr112	-2.93743	0.000148014	Down-regulated in KO	0.206478	0.158654	0.12703	0.2326	1.08184	2.54559	1.7872	0.448314	ENSMUSG00000051611	protein_coding	NA
Spem2	-4.99877	0.000148014	Down-regulated in KO	0.651118	0.150093	1.08157	0.146699	4.82486	17.6603	40.9081	1.10924	ENSMUSG00000044084	protein_coding	NA
Gm35386	-4.65551	0.000149977	Down-regulated in KO	0.5093	0	0.626667	0.191245	2.85908	8.65106	21.5041	1.53113	ENSMUSG00000108003	lncRNA	NA
1700022A22Rik	-3.31453	0.000150444	Down-regulated in KO	0.585917	0.253243	1.08141	0.330022	2.63134	6.742	11.0398	1.61468	ENSMUSG00000099751	lncRNA	NA
Gm11149	-3.35439	0.000151125	Down-regulated in KO	1.2814	0.393844	1.26136	0.577407	3.54876	8.84685	20.8842	2.82504	ENSMUSG00000079564	lncRNA	13.6848
1700010N08Rik	-3.51966	0.00015269	Down-regulated in KO	0.242139	0.279084	0.14897	0.363698	0.453101	3.44962	5.31637	3.478	ENSMUSG00000101855	lncRNA	NA
Tmem190	-2.30452	0.00015279	Down-regulated in KO	8.7022	2.08958	10.7076	6.73969	25.0366	42.6166	52.5886	18.713	ENSMUSG00000013091	protein_coding	NA
Gm26844	-3.21964	0.000153268	Down-regulated in KO	2.53868	0.182877	2.63563	1.07245	7.66017	20.3441	25.3237	6.51914	ENSMUSG00000097522	lncRNA	NA
4930405D01Rik	-5.84706	0.000153268	Down-regulated in KO	0	0	0	0.118515	0.826831	3.28583	6.52982	0.316283	ENSMUSG00000116689	lncRNA	NA
Ubqlnl	-7.25387	0.00015347	Down-regulated in KO	0	0.107116	0.0857645	0	1.46081	7.79127	22.5434	0.0931325	ENSMUSG00000051437	protein_coding	NA
Speer5-ps1	-2.44755	0.00015347	Down-regulated in KO	1.94151	0.688538	2.48081	1.51418	5.86877	10.5565	15.5124	4.04091	ENSMUSG00000091358	transcribed_processed_pseudogene	NA
8430426J06Rik	-2.41934	0.000154169	Down-regulated in KO	2.30633	1.1962	1.70269	1.29906	5.69674	10.8049	14.8991	3.92906	ENSMUSG00000115970	lncRNA	NA
Gm29926	-3.82595	0.000154169	Down-regulated in KO	0.647171	0.372958	0.597233	0.182262	2.72479	6.91493	15.1656	1.78349	ENSMUSG00000107237	lncRNA	NA
Morn3	-2.99682	0.000155774	Down-regulated in KO	6.37865	2.85907	9.81073	2.26215	25.1982	53.3977	79.301	11.3638	ENSMUSG00000029477	protein_coding	NA
Gm4454	-4.43216	0.000155774	Down-regulated in KO	0.041421	0	0.152899	0.139984	0.139516	2.04266	2.93817	2.19996	ENSMUSG00000099765	unprocessed_pseudogene	NA
Cdrt4	-3.43442	0.000156078	Down-regulated in KO	3.39698	1.02138	1.36298	1.33104	9.61778	20.8794	44.1515	4.1442	ENSMUSG00000042200	protein_coding	NA
1700020N15Rik	-4.15841	0.000156542	Down-regulated in KO	0.406793	0	0.750807	0.45826	4.11053	7.69001	16.2313	1.42679	ENSMUSG00000059690	protein_coding	NA
Mroh7	-2.5079	0.000157532	Down-regulated in KO	4.37354	1.55757	5.85002	2.96166	11.7794	23.1432	40.989	7.82994	ENSMUSG00000047502	protein_coding	NA
Gm49048	-2.96487	0.000158237	Down-regulated in KO	1.34601	1.03425	3.72643	1.26358	7.808	21.3884	21.5962	5.17061	ENSMUSG00000115825	lncRNA	NA
4930551I23Rik	-3.31531	0.000159124	Down-regulated in KO	0.328227	0.126103	0.807733	0.246502	1.22839	4.67608	6.2364	2.41209	ENSMUSG00000116674	lncRNA	NA
Gm6657	-2.91568	0.000160988	Down-regulated in KO	2.74054	0.902483	2.34842	1.32311	9.12091	16.2501	26.6554	3.43293	ENSMUSG00000099418	protein_coding	NA
Lrriq4	-1.61345	0.000161613	Down-regulated in KO	6.53136	3.81552	7.59614	7.05532	13.1091	24.6349	27.9928	10.7592	ENSMUSG00000027703	protein_coding	NA
Slco6b1	-1.26557	0.000162803	Down-regulated in KO	8.52724	4.7413	7.59243	7.53039	15.8764	18.5253	23.0138	10.95	ENSMUSG00000045463	lncRNA	1.87807
1700025L06Rik	-1.82761	0.000163108	Down-regulated in KO	5.38102	3.03211	2.20702	2.96355	12.4858	10.0248	17.7217	8.98734	ENSMUSG00000109962	lncRNA	NA
Gm36618	-3.36821	0.000163108	Down-regulated in KO	0.532016	0.175197	0.420826	0.171236	2.21862	3.37323	7.22032	0.990121	ENSMUSG00000116428	lncRNA	NA
Zdhhc11	-2.37973	0.000163108	Down-regulated in KO	5.4123	1.60168	5.26465	2.38939	14.2883	23.6849	30.6652	7.62257	ENSMUSG00000069189	protein_coding	NA
Ano2	-3.48857	0.000163108	Down-regulated in KO	0.0671382	0.0773821	0.0619575	0	0.339206	0.662179	1.14808	0.370041	ENSMUSG00000038115	retained_intron	NA
Rab3il1	-1.29425	0.000163615	Down-regulated in KO	9.8981	8.49049	11.2599	7.92448	17.3103	27.152	34.5117	13.163	ENSMUSG00000024663	protein_coding	2.27745
4921511C20Rik	-3.69501	0.000163679	Down-regulated in KO	0.465432	0.15327	1.22719	0.224707	2.98607	8.41595	12.9702	1.66577	ENSMUSG00000049815	protein_coding	NA
Gm9999	-2.38769	0.000165314	Down-regulated in KO	9.22819	3.5454	12.1658	5.69289	29.1092	48.7591	65.9604	15.633	ENSMUSG00000056509	protein_coding	NA
Fthl17a	-2.56962	0.000165314	Down-regulated in KO	2.17403	1.32657	4.72064	1.72876	8.04056	18.289	24.7843	6.92036	ENSMUSG00000035491	protein_coding	NA
Adam6a	-4.12061	0.000165404	Down-regulated in KO	0.751407	0.288685	0.924566	0.141079	3.93698	10.2932	21.2567	1.08766	ENSMUSG00000043945	protein_coding	NA
Ubl4b	-3.79777	0.000166098	Down-regulated in KO	1.46278	0.443678	1.98934	0.260187	8.0388	15.5663	31.109	2.7003	ENSMUSG00000055891	protein_coding	4.37339
Tex37	-4.69423	0.000166098	Down-regulated in KO	0.524734	0.151199	0.242121	0.591121	2.79843	11.429	26.753	1.05169	ENSMUSG00000051896	protein_coding	NA
Gm16226	-4.4409	0.000166281	Down-regulated in KO	1.12403	0.323885	1.29662	0.158281	8.04529	16.3985	37.3746	1.54882	ENSMUSG00000089743	lncRNA	NA
4930467J12Rik	-6.25135	0.000166682	Down-regulated in KO	0	0	0	0.225268	0.449028	9.53268	15.9577	1.60313	ENSMUSG00000114879	lncRNA	NA
Jph4	-1.69339	0.000168568	Down-regulated in KO	1.47484	1.31603	1.36104	1.23268	2.72418	5.04427	6.96039	2.76522	ENSMUSG00000022208	protein_coding	12.785
Ly6m	-2.4665	0.00016955	Down-regulated in KO	2.09712	0.587943	2.19683	1.4047	6.04544	8.10581	16.5127	4.03273	ENSMUSG00000063522	protein_coding	NA
Nol4	-1.95582	0.000169763	Down-regulated in KO	5.67041	2.84719	5.90638	6.19807	10.9049	23.995	34.2774	10.9147	ENSMUSG00000041923	protein_coding	NA
Gm2415	-1.06541	0.000169977	Down-regulated in KO	37.8135	31.92	42.7595	52.197	77.1366	98.0532	99.5059	70.45	ENSMUSG00000086119	lncRNA	NA
Spn-ps	-3.08013	0.000169977	Down-regulated in KO	5.51596	0.815074	6.00397	1.91194	20.8022	38.129	51.2378	9.92138	ENSMUSG00000116210	lncRNA	NA
1700041C23Rik	-3.23757	0.000169977	Down-regulated in KO	4.59574	0.311585	1.49686	1.82724	12.1408	27.552	33.5583	7.85637	ENSMUSG00000100282	lncRNA	NA
4930461G14Rik	-8.26645	0.000169977	Down-regulated in KO	0	0	0	0	0.426657	10.6194	12.5152	0.126939	ENSMUSG00000097651	lncRNA	NA
Gm4772	-5.15274	0.000169977	Down-regulated in KO	0	0	0.467584	0.285393	4.12435	5.2056	16.5265	0.634693	ENSMUSG00000082372	processed_pseudogene	NA
Gm30165	-3.83116	0.000172056	Down-regulated in KO	0.0544535	0	0.201006	0.0613428	0.794787	0.805607	2.27619	0.491118	ENSMUSG00000112610	lncRNA	NA
Fam209	-2.13262	0.000172103	Down-regulated in KO	9.17908	4.05552	13.5532	6.37657	25.9362	45.2663	56.1971	17.1705	ENSMUSG00000027505	protein_coding	NA
1700019D03Rik	-2.55023	0.00017292	Down-regulated in KO	2.02363	0.70986	2.0028	0.759886	6.19045	9.88306	13.5595	2.52755	ENSMUSG00000043629	protein_coding	NA
Prame	-1.7714	0.000173796	Down-regulated in KO	3.62536	1.95359	1.47728	3.44756	6.9249	10.2936	13.1802	5.99214	ENSMUSG00000031411	protein_coding	1.7433
Adam20	-2.73531	0.000175333	Down-regulated in KO	2.59843	0.855686	3.73011	1.06865	7.77969	18.1024	23.51	5.29053	ENSMUSG00000046282	protein_coding	NA
Gm2128	-1.77108	0.000175503	Down-regulated in KO	0.667396	0.480766	1.23179	0.657853	2.38844	2.7427	2.80032	2.17362	ENSMUSG00000078737	unprocessed_pseudogene	NA
Tssk4	-2.12025	0.000178623	Down-regulated in KO	9.24954	4.59369	12.4914	3.89682	25.0757	39.0622	51.5324	15.2978	ENSMUSG00000007591	protein_coding	1.08943
Gm36406	-4.98438	0.000180889	Down-regulated in KO	0.581397	0	0	0	2.39346	7.96428	13.256	1.16525	ENSMUSG00000108295	lncRNA	NA
Gm19272	-3.06264	0.000181253	Down-regulated in KO	0.144497	0.222059	0.177796	0.162778	0.703012	1.97939	2.74548	0.724014	ENSMUSG00000098501	lncRNA	NA
Spaca4	-2.85681	0.000184612	Down-regulated in KO	3.32282	1.39266	10.5931	4.0835	17.2968	46.6763	56.6296	17.8601	ENSMUSG00000070563	protein_coding	NA
4930415O20Rik	-2.10258	0.000186189	Down-regulated in KO	7.84608	3.3085	7.41724	4.52716	17.4035	33.6595	35.8756	12.4652	ENSMUSG00000022993	protein_coding	NA
Ttll10	-2.15828	0.000186548	Down-regulated in KO	8.34244	5.39527	12.8312	5.22106	23.208	42.7404	62.3467	13.3297	ENSMUSG00000029074	protein_coding	8.68683
Spata9	-1.98968	0.000186593	Down-regulated in KO	11.1127	6.75347	7.45834	4.32464	23.9327	36.2026	46.0679	12.0474	ENSMUSG00000021590	protein_coding	NA
Plb1	-2.18732	0.000186593	Down-regulated in KO	3.39318	2.34654	3.2566	2.56106	7.31458	12.6616	27.4218	5.30456	ENSMUSG00000029134	retained_intron	NA
1700121L03Rik	-3.10496	0.00018835	Down-regulated in KO	0.758404	0.174824	1.11981	0.854355	5.10897	6.48274	11.5279	1.97602	ENSMUSG00000099574	lncRNA	NA
1700108F19Rik	-2.29802	0.000188798	Down-regulated in KO	4.76441	1.4818	5.86235	2.641	11.2928	20.2633	31.0371	9.62477	ENSMUSG00000101009	lncRNA	NA
Gm20557	-2.58608	0.000189788	Down-regulated in KO	0.917251	0.396451	0.564314	0.559703	2.31714	4.39774	6.87438	1.30219	ENSMUSG00000102679	lncRNA	NA
AC102790.1	-2.82615	0.000189788	Down-regulated in KO	0.82141	0.710055	0.758026	0.462666	3.22782	6.75126	7.8035	2.67523	ENSMUSG00000118293	lncRNA	NA
Aldh3b2	-1.65705	0.000189976	Down-regulated in KO	3.58935	2.58563	5.24461	3.87499	8.0039	12.0464	19.6387	8.34292	ENSMUSG00000075296	protein_coding	NA
Klk1b7-ps	-5.63874	0.000189976	Down-regulated in KO	0.172509	0	0	0	0.774737	4.25362	9.39613	0.864372	ENSMUSG00000060161	transcribed_unprocessed_pseudogene	NA
1700017N19Rik	-1.367	0.000191679	Down-regulated in KO	14.3977	7.715	14.6854	12.8047	27.438	38.0961	43.8337	18.6048	ENSMUSG00000056912	protein_coding	3.49533
Spaca1	-1.51556	0.000191679	Down-regulated in KO	14.5909	11.0329	18.8682	12.4586	30.5726	55.6083	55.3285	21.1411	ENSMUSG00000028264	protein_coding	NA
4930444G20Rik	-2.84399	0.000191679	Down-regulated in KO	1.02387	0.277668	1.1116	0.949862	3.38101	7.52425	11.2908	2.05207	ENSMUSG00000069712	protein_coding	NA
Adam6b	-5.0164	0.000191855	Down-regulated in KO	0.377326	0	0.23214	0.236147	2.35356	8.27009	17.1532	0.504166	ENSMUSG00000051804	protein_coding	103.45
Gm5347	-5.26949	0.000193543	Down-regulated in KO	0	0.105781	0	0	0.721301	1.05606	3.37134	0.183944	ENSMUSG00000109723	processed_pseudogene	2.38801
Gm5460	-6.37024	0.000193543	Down-regulated in KO	0.112226	0	0.103566	0	0.441006	4.42752	14.642	0.449855	ENSMUSG00000072624	protein_coding	NA
Cap2	-1.69641	0.000196014	Down-regulated in KO	3.68119	4.20972	4.67106	4.73009	5.36004	17.4445	21.7481	11.5281	ENSMUSG00000021373	protein_coding	NA
1700047F07Rik	-2.86268	0.000200788	Down-regulated in KO	3.4595	0.79747	3.83106	2.0785	9.83983	23.1263	33.596	7.39589	ENSMUSG00000085549	lncRNA	NA
Gm30853	-3.51947	0.000201341	Down-regulated in KO	0.914632	0.131773	1.05507	0.643968	4.87777	10.1486	15.206	1.48942	ENSMUSG00000112913	lncRNA	NA
Cfap47	-1.30133	0.000201595	Down-regulated in KO	2.05352	1.55646	1.29771	2.11217	3.52103	4.86164	6.22018	2.8072	ENSMUSG00000073077	protein_coding	NA
Gm32281	-4.85736	0.000203313	Down-regulated in KO	0.333698	0.384613	0	0	1.87329	9.32518	15.6395	2.00642	ENSMUSG00000110827	lncRNA	NA
Gm5923	-5.15091	0.000203313	Down-regulated in KO	0	0	0	0	0.471391	1.15028	0.886374	0.560992	ENSMUSG00000114897	processed_pseudogene	NA
4930587E11Rik	-3.64822	0.000203499	Down-regulated in KO	1.11815	0.322189	0.515934	0.314904	6.27699	9.64971	13.8093	1.68077	ENSMUSG00000107563	lncRNA	NA
1700016H13Rik	-3.73064	0.000207232	Down-regulated in KO	1.83122	1.31914	2.53488	0.515726	7.196	26.1512	45.5218	3.32612	ENSMUSG00000029320	nonsense_mediated_decay	NA
Dcst1	-2.65964	0.000209313	Down-regulated in KO	3.51931	1.38768	6.75189	2.34744	12.4778	25.5002	41.5871	8.49206	ENSMUSG00000042672	retained_intron	NA
4933417A18Rik	-3.21577	0.000209588	Down-regulated in KO	4.18958	0.94221	4.90359	0.690679	16.0619	32.419	42.1961	8.4993	ENSMUSG00000021415	protein_coding	NA
4930465M20Rik	-5.10965	0.000215467	Down-regulated in KO	0.221542	0.0851149	0	0	1.07785	2.42784	9.16704	0.518025	ENSMUSG00000085641	lncRNA	NA
Gm12853	-4.35069	0.000217934	Down-regulated in KO	0.483182	0.278453	0.445898	0.544313	4.33993	8.73692	24.4816	1.21051	ENSMUSG00000085292	lncRNA	NA
Tmem270	-4.12174	0.000217934	Down-regulated in KO	1.14574	0.264112	1.2688	0.38721	6.17462	11.4887	34.2505	1.72225	ENSMUSG00000040576	protein_coding	NA
Acsbg2	-2.7165	0.000220373	Down-regulated in KO	4.5431	1.36804	7.78073	2.81253	16.0834	35.0527	47.6445	9.35152	ENSMUSG00000024207	protein_coding	1.43957
4930480C01Rik	-4.78649	0.000220373	Down-regulated in KO	0.118516	0	0.218742	0	1.19757	1.75338	6.45528	0.712603	ENSMUSG00000106768	TEC	NA
4930443O20Rik	-3.32145	0.000221024	Down-regulated in KO	1.25802	0.341167	0.819487	0.333453	9.05618	4.86577	12.7481	1.26068	ENSMUSG00000086969	lncRNA	NA
Gm5797	-3.02479	0.000221103	Down-regulated in KO	0.107105	0.370339	1.58144	0.482621	2.52528	7.39456	6.10504	3.32727	ENSMUSG00000072726	protein_coding	NA
Ttc24	-7.88942	0.000221103	Down-regulated in KO	0	0	0	0	0.159783	1.09172	5.46811	0.0950771	ENSMUSG00000051036	protein_coding	NA
A630095N17Rik	-2.5927	0.000222494	Down-regulated in KO	2.24413	1.07772	3.79677	1.26403	7.13884	15.0632	21.0827	6.37183	ENSMUSG00000096094	protein_coding	NA
4933428P19Rik	-2.32892	0.000223538	Down-regulated in KO	0.853646	0.447224	1.00262	0.524534	1.91685	3.57189	5.79969	2.87743	ENSMUSG00000105203	lncRNA	NA
Gm5898	2.17005	0.00022637	Up-regulated in KO	1.39215	1.01028	1.52264	1.85871	0.173671	0.33903	0.39187	0.361692	ENSMUSG00000081788	processed_pseudogene	0.378557
Gm4984	-3.28405	0.00022637	Down-regulated in KO	1.4831	2.73503	1.09493	1.67074	7.32665	25.3547	33.8152	4.45872	ENSMUSG00000079871	processed_pseudogene	NA
4933402J07Rik	-2.31671	0.00022637	Down-regulated in KO	11.2188	3.96411	12.9981	4.33572	30.984	53.7098	61.3029	15.6739	ENSMUSG00000069971	protein_coding	NA
Gm5415	-2.70522	0.00022637	Down-regulated in KO	0.976406	0.170513	0.819147	0.299983	2.29217	4.52329	6.14651	1.83834	ENSMUSG00000091318	protein_coding	NA
Gm35060	-3.16414	0.00022637	Down-regulated in KO	2.07095	0.44755	2.86672	0.58324	8.86464	13.1916	26.2324	4.53979	ENSMUSG00000109238	protein_coding	NA
Gm45521	-2.37556	0.000227116	Down-regulated in KO	2.68538	0.910327	2.33239	1.60154	7.80353	9.86722	16.8075	4.90723	ENSMUSG00000109649	protein_coding	NA
Scp2d1	-2.86004	0.000227116	Down-regulated in KO	7.30623	0.971654	6.22379	3.00733	21.1386	44.807	49.6549	11.6865	ENSMUSG00000027431	protein_coding	NA
Gm19935	-2.30598	0.000227116	Down-regulated in KO	4.25388	1.50859	6.24074	2.45747	12.1238	22.4122	27.4942	8.85367	ENSMUSG00000110332	protein_coding	NA
4930471G03Rik	-3.13213	0.000228389	Down-regulated in KO	2.16819	0.937128	5.50242	1.52656	12.3238	27.3991	41.3678	6.24673	ENSMUSG00000117852	lncRNA	NA
Lrp8os1	-4.33066	0.00022873	Down-regulated in KO	0.153645	0	0.850734	0	2.58757	5.0513	9.53636	1.23176	ENSMUSG00000028612	lncRNA	NA
Eya4	-2.28484	0.000229802	Down-regulated in KO	0.986497	0.742541	0.928953	0.77111	1.44664	5.36129	7.72699	2.23945	ENSMUSG00000010461	protein_coding	NA
Dsg1a	-3.03923	0.00023029	Down-regulated in KO	0.807542	0.2381	0.970529	0.359653	4.04836	5.37156	9.13473	0.922169	ENSMUSG00000069441	protein_coding	8.04723
Amer2	-2.82108	0.00023029	Down-regulated in KO	0.52853	0.140578	1.05053	0.492348	2.09974	5.07919	6.84929	1.51764	ENSMUSG00000021986	protein_coding	NA
Tgif2lx2	-3.39956	0.000231558	Down-regulated in KO	0.207346	0.238983	0	0	0.698392	1.7042	2.23246	1.24671	ENSMUSG00000100194	protein_coding	NA
4930562A09Rik	-3.1492	0.000232118	Down-regulated in KO	2.03674	0.335357	0.268511	0.983323	3.75679	10.5224	15.6637	4.51946	ENSMUSG00000086945	lncRNA	NA
Fabp4	1.45313	0.000232423	Up-regulated in KO	10.726	18.2691	10.5582	12.8886	4.68322	5.09358	4.37785	5.01606	ENSMUSG00000062515	protein_coding	NA
4930556N13Rik	-5.68737	0.000232439	Down-regulated in KO	0	0.119029	0	0	0.579742	2.37665	6.27902	0.413962	ENSMUSG00000092399	lncRNA	NA
Bcl11a	-1.26723	0.000232667	Down-regulated in KO	3.76759	3.29704	3.92757	4.12636	5.44423	9.63394	12.196	9.15923	ENSMUSG00000000861	protein_coding	8.53694
Prss40	-1.40293	0.00023412	Down-regulated in KO	12.814	6.85365	13.912	10.2839	28.4916	27.8099	41.6921	17.7929	ENSMUSG00000037529	protein_coding	NA
Txndc2	-2.69334	0.000235123	Down-regulated in KO	5.39368	3.90193	5.8247	2.77948	17.5874	37.823	54.9474	5.46259	ENSMUSG00000050612	protein_coding	7.93973
Ccdc169	-2.53993	0.000235755	Down-regulated in KO	5.65819	3.46889	5.33267	3.25483	15.2735	34.4337	46.9676	6.6353	ENSMUSG00000048655	protein_coding	NA
Vwa5b1	-3.23871	0.000236723	Down-regulated in KO	0.955715	0.295935	1.89557	0.35352	4.7085	10.0592	15.9183	2.18707	ENSMUSG00000028753	protein_coding	4.15822
Cldn34b2	-2.76973	0.000236723	Down-regulated in KO	1.58638	0.228554	1.28097	1.22862	3.45089	9.45302	12.8102	4.17306	ENSMUSG00000057402	protein_coding	NA
Gm14809	-3.62972	0.000237137	Down-regulated in KO	0.61458	0.177088	0	0.173084	1.72504	3.78848	7.20092	1.69367	ENSMUSG00000085053	lncRNA	NA
Fam221b	-1.30462	0.000237137	Down-regulated in KO	20.0512	11.9164	20.4315	19.8234	35.6447	52.9602	64.0256	25.8497	ENSMUSG00000043633	protein_coding	NA
A930030B08Rik	-2.73577	0.000238269	Down-regulated in KO	1.53509	0.620813	1.88885	0.788808	4.80772	9.164	15.9652	2.18606	ENSMUSG00000108985	TEC	NA
Gpx6	-2.47444	0.00023841	Down-regulated in KO	2.1516	1.10217	1.91204	0.987481	6.71029	8.90763	15.8477	2.87487	ENSMUSG00000004341	protein_coding	NA
Adam34	-3.78637	0.00023841	Down-regulated in KO	0.495898	0.0476301	0.610176	0.279319	2.22707	5.50238	11.0449	0.993894	ENSMUSG00000079058	protein_coding	NA
Lyzl1	-2.48249	0.000242504	Down-regulated in KO	7.32084	1.60028	8.38667	3.98133	23.0995	38.7998	45.0869	11.6369	ENSMUSG00000024233	protein_coding	NA
Gm4942	-2.656	0.000242605	Down-regulated in KO	2.80587	0.646797	1.77556	1.17403	7.11063	13.0464	17.1614	3.4545	ENSMUSG00000115377	processed_pseudogene	NA
4930422M22Rik	-3.0946	0.000244166	Down-regulated in KO	1.91489	0.389482	2.70267	1.26892	5.94394	14.2574	27.9653	5.07955	ENSMUSG00000100281	lncRNA	NA
4930488N24Rik	-4.07057	0.000244848	Down-regulated in KO	0.27972	0.1612	0.903476	0.0787775	2.8265	6.3224	12.9326	0.981093	ENSMUSG00000099476	unprocessed_pseudogene	NA
Tbx19	-2.44887	0.000246785	Down-regulated in KO	0.562017	0.416423	0.666835	0.361784	1.12679	2.90355	5.08499	1.85054	ENSMUSG00000026572	protein_coding	NA
1700054O19Rik	-3.87566	0.000246785	Down-regulated in KO	0.123022	0.141793	0.454117	0	1.10498	2.62895	5.29823	1.23283	ENSMUSG00000104183	TEC	NA
Gm14828	-2.82574	0.000249408	Down-regulated in KO	0.739625	0.426238	1.19447	0.52075	2.69884	5.31917	10.0714	2.13092	ENSMUSG00000080813	processed_pseudogene	0.476368
Theg	-2.30752	0.000249408	Down-regulated in KO	9.04517	3.08897	12.5208	5.00042	26.517	45.432	59.5147	14.8554	ENSMUSG00000020317	protein_coding	NA
Spaca3	-2.26015	0.000250339	Down-regulated in KO	8.45697	2.72925	13.1114	6.60533	23.4211	50.0463	55.7039	18.1927	ENSMUSG00000053184	protein_coding	NA
4930554I06Rik	-5.50063	0.000250738	Down-regulated in KO	0	0.116881	0	0.228477	1.25242	4.83423	12.7168	0.406493	ENSMUSG00000118047	lncRNA	NA
Gm41138	-3.8175	0.000251458	Down-regulated in KO	0.186684	0	0	0.105151	0.733596	1.38094	2.60117	0.748316	ENSMUSG00000115659	lncRNA	NA
Gm20268	-2.81579	0.000251882	Down-regulated in KO	3.0329	0.291305	2.56563	1.70831	9.93176	17.2417	21.2895	5.3188	ENSMUSG00000100684	lncRNA	NA
Ccdc185	-5.51766	0.000252237	Down-regulated in KO	0.571589	0.179673	0.383624	0	4.55059	15.1189	33.1076	0.468654	ENSMUSG00000043429	protein_coding	NA
1700017J07Rik	-2.67214	0.000252328	Down-regulated in KO	3.83788	0.78061	3.75006	2.28888	9.12486	19.2975	30.884	8.82317	ENSMUSG00000086348	lncRNA	NA
4930588J15Rik	-3.65007	0.000252632	Down-regulated in KO	0.547919	0.0701688	0.561821	0.205747	2.39234	5.10386	9.17675	0.854122	ENSMUSG00000115858	lncRNA	NA
Slc51a	-2.89455	0.000252655	Down-regulated in KO	0.0815762	0.0470115	0.150563	0.0459485	0.366358	0.804581	0.774984	0.490493	ENSMUSG00000035699	protein_coding	NA
Celf3	-2.67289	0.000253454	Down-regulated in KO	2.33491	0.807351	3.30393	1.49051	5.19934	15.4167	24.4001	5.42066	ENSMUSG00000028137	protein_coding	NA
Gm3543	-2.67383	0.000254163	Down-regulated in KO	0.35634	0.41071	1.5346	0.802847	2.6672	4.88133	8.12466	3.33288	ENSMUSG00000093945	protein_coding	NA
Rnf133	-4.00547	0.000255051	Down-regulated in KO	2.1226	0.470475	0.904068	0.275902	7.97437	17.7143	34.2288	1.88166	ENSMUSG00000051956	protein_coding	28.9887
Btbd35f25	-5.87147	0.000255808	Down-regulated in KO	0	0	0	0	0.211447	0.722357	1.11326	0.188729	ENSMUSG00000118431	protein_coding	NA
Tbc1d21	-3.1354	0.000258725	Down-regulated in KO	5.24345	0.863356	5.37649	1.21887	18.3153	33.9299	50.3933	8.75757	ENSMUSG00000036244	protein_coding	0.554747
AC160966.1	-3.20047	0.00026083	Down-regulated in KO	1.48787	0.395743	1.68992	0.644658	6.682	10.7239	19.2815	2.06449	ENSMUSG00000111511	lncRNA	NA
4930453H23Rik	-5.88423	0.00026083	Down-regulated in KO	0	0.0715975	0.229304	0	0.976421	4.18664	11.8815	0.311254	ENSMUSG00000087358	lncRNA	NA
Myom2	-2.23153	0.00026083	Down-regulated in KO	0.21041	0.315269	0.466018	0.189625	1.27568	2.04068	1.54584	0.611481	ENSMUSG00000031461	protein_coding	NA
Usp46os1	-5.44713	0.000261028	Down-regulated in KO	0.210203	0	0	0	1.88804	3.10983	10.6504	0.631944	ENSMUSG00000087250	lncRNA	NA
Gm4764	-3.38392	0.00026139	Down-regulated in KO	1.55888	0.499092	0.159843	0.195123	4.4728	7.11812	12.9446	2.25648	ENSMUSG00000085107	processed_pseudogene	NA
Gm43456	-3.85669	0.00026148	Down-regulated in KO	1.16831	0	1.29379	0.526447	6.82091	12.2911	22.7901	2.1074	ENSMUSG00000106876	processed_pseudogene	NA
Sh3rf2	-3.36988	0.000262823	Down-regulated in KO	0.545241	0.459239	0.348347	0.23624	2.28385	4.48139	9.3503	0.504364	ENSMUSG00000057719	protein_coding	11.7646
Gm29895	-3.17567	0.000264987	Down-regulated in KO	0.337429	0.0299164	0.287438	0.1462	1.13654	2.09069	3.48508	0.598253	ENSMUSG00000110382	lncRNA	NA
Gm16227	-4.43907	0.000266386	Down-regulated in KO	0.189668	0.218608	0	0	1.91655	3.11781	6.48674	0.760279	ENSMUSG00000090006	lncRNA	NA
Gm30954	-3.20841	0.000266917	Down-regulated in KO	0.617755	0.203432	0.488645	0.0994159	3.17066	3.62671	5.70107	0.884374	ENSMUSG00000109260	lncRNA	NA
1700095J12Rik	-3.03501	0.000271334	Down-regulated in KO	1.44889	0.500988	3.20901	0.97932	6.50695	13.5758	24.4093	4.64626	ENSMUSG00000084804	lncRNA	NA
Ribc1	-1.46445	0.000277076	Down-regulated in KO	10.1968	6.61085	12.9387	9.17355	18.1267	33.2907	38.9278	16.8887	ENSMUSG00000025257	protein_coding	NA
Aldoart2	-2.04281	0.000277975	Down-regulated in KO	12.1081	4.15698	16.9984	8.48872	29.4303	54.3114	66.2434	21.6858	ENSMUSG00000063129	protein_coding	NA
4930570E03Rik	-4.73826	0.000278362	Down-regulated in KO	0.0482964	0.111331	0.267418	0.16322	0.759144	4.04892	10.5835	0.435587	ENSMUSG00000116786	lncRNA	NA
Gm15756	-3.88361	0.000281971	Down-regulated in KO	2.70943	0.183696	3.23575	0.538626	12.8838	28.2948	50.6723	6.06918	ENSMUSG00000089781	lncRNA	NA
1700030L20Rik	-3.63647	0.000282339	Down-regulated in KO	0.758866	0.12495	1.40062	0.24425	8.64186	7.84106	13.0454	1.19503	ENSMUSG00000099508	lncRNA	NA
Gm49019	-2.80317	0.000283436	Down-regulated in KO	0.267963	0.308849	0.247286	0.150932	0.676923	2.31254	2.71539	1.40978	ENSMUSG00000115464	lncRNA	NA
H2al1n	-6.10929	0.000283656	Down-regulated in KO	0	0.239448	0	0	1.866	5.80556	17.8944	0.416378	ENSMUSG00000078346	protein_coding	NA
Cypt12	-2.67673	0.000284367	Down-regulated in KO	7.1836	2.23775	10.0335	3.49944	21.1443	48.5109	62.9577	13.2302	ENSMUSG00000027564	protein_coding	12.3663
Grm1	-2.42798	0.000286898	Down-regulated in KO	0.323586	0.319678	0.540353	0.260375	1.47052	1.57042	3.9817	0.694865	ENSMUSG00000019828	protein_coding	NA
Gm21276	-6.78311	0.000291608	Down-regulated in KO	0	0	0.0750521	0	0	3.00799	3.91463	1.91525	ENSMUSG00000094233	unprocessed_pseudogene	NA
1600025M17Rik	-3.13094	0.000291747	Down-regulated in KO	1.95216	0.450004	0.72061	0.219914	4.60275	8.02252	14.5894	3.91259	ENSMUSG00000085114	lncRNA	NA
Gm6660	-2.28511	0.000294253	Down-regulated in KO	3.42254	1.05193	3.79013	1.54222	8.45382	14.2527	17.0521	7.77417	ENSMUSG00000094317	unprocessed_pseudogene	NA
Olfr616	6.63069	0.000294532	Up-regulated in KO	1.05011	0	1.09022	1.77445	0	0	0	0	ENSMUSG00000047544	protein_coding	NA
Gm21301	-5.49869	0.000297735	Down-regulated in KO	0	0	0	0	0.343035	0.753359	1.93506	1.07162	ENSMUSG00000100800	unprocessed_pseudogene	NA
Gm40292	-3.92369	0.00029783	Down-regulated in KO	0.193098	0.222561	0.712791	0	3.90241	5.71354	6.35945	0.774027	ENSMUSG00000107031	lncRNA	NA
4930473O22Rik	-3.17645	0.000298079	Down-regulated in KO	0.728896	0.336044	0.672651	0.164223	2.53693	4.91252	8.77117	1.1687	ENSMUSG00000112484	lncRNA	NA
Gm37821	-2.93554	0.000298205	Down-regulated in KO	0.40558	0.133561	0.427752	0.195811	1.69135	2.95253	3.66958	0.69675	ENSMUSG00000104188	lncRNA	NA
4933434M16Rik	-2.52236	0.000299004	Down-regulated in KO	4.00708	0.99859	4.59736	2.19602	12.6457	21.541	27.299	6.0776	ENSMUSG00000020624	lncRNA	NA
Gm3045	-2.43161	0.000299004	Down-regulated in KO	2.63301	0.876707	3.67175	1.71377	7.0292	13.2732	22.0864	5.3358	ENSMUSG00000110477	protein_coding	NA
4933404G15Rik	-3.81669	0.000299011	Down-regulated in KO	1.44036	0.0754606	1.69173	0.368771	8.30634	16.4663	22.806	2.62438	ENSMUSG00000116096	lncRNA	NA
Aif1	-1.9408	0.000299011	Down-regulated in KO	18.1544	10.0263	17.6843	10.5097	36.3777	65.2808	93.1015	21.7303	ENSMUSG00000024397	protein_coding	NA
1700015F17Rik	-2.0673	0.000299077	Down-regulated in KO	15.0451	8.45884	23.0273	11.988	43.2595	69.3686	102.259	28.6829	ENSMUSG00000079666	protein_coding	NA
1700095A21Rik	-2.83375	0.000302413	Down-regulated in KO	1.0988	1.03619	1.29056	0.787701	2.35519	10.1806	14.551	3.20327	ENSMUSG00000086046	lncRNA	NA
Gm39323	-2.97548	0.000304782	Down-regulated in KO	0.0725923	0.0418342	0	0.0408882	0.326011	0.477315	0.459757	0.290984	ENSMUSG00000111229	lncRNA	NA
4930519P11Rik	-1.21546	0.000304782	Down-regulated in KO	12.3312	8.92075	16.2221	13.5958	18.7789	37.5217	37.2216	24.9119	ENSMUSG00000097602	lncRNA	NA
4930586N03Rik	-3.76646	0.000304782	Down-regulated in KO	0.121207	0.279401	0.447416	0.409625	0.816508	5.57879	9.05832	2.06488	ENSMUSG00000087097	lncRNA	NA
Krt88	-2.25269	0.000304782	Down-regulated in KO	6.86633	3.00186	14.421	5.46787	23.2604	45.5373	53.6844	18.1512	ENSMUSG00000063971	protein_coding	NA
Gm3760	-2.47231	0.000304782	Down-regulated in KO	2.12504	0.612319	2.94159	2.09466	5.21912	15.7193	15.6458	6.38861	ENSMUSG00000091325	unprocessed_pseudogene	NA
A630023A22Rik	-3.24747	0.000306334	Down-regulated in KO	0.919825	0.192758	0.154336	0.2826	2.34711	3.29897	8.57957	1.67595	ENSMUSG00000095493	protein_coding	NA
Gm21759	-5.17399	0.000307717	Down-regulated in KO	0.116831	0	0	0	0.655856	0.960245	4.21764	0.292695	ENSMUSG00000094226	processed_pseudogene	NA
Olfr215	-6.0592	0.000310896	Down-regulated in KO	0	0	0	0	0.23325	0.128064	0.624988	0.0520473	ENSMUSG00000050654	protein_coding	NA
4930533L02Rik	-3.83718	0.00031229	Down-regulated in KO	0.552327	0.2122	0.339805	0.207402	1.96372	4.9936	11.8936	0.830244	ENSMUSG00000104236	TEC	NA
Cfap100	-3.14828	0.000314643	Down-regulated in KO	2.48746	1.02393	5.02828	0.667184	11.2377	23.6575	39.4604	6.58792	ENSMUSG00000048794	protein_coding	NA
Gm12434	-3.17922	0.00031817	Down-regulated in KO	0.981163	1.13087	1.8109	0.736865	6.42599	12.3652	21.3351	1.96648	ENSMUSG00000085660	lncRNA	NA
Ssxb1	-2.5759	0.000319553	Down-regulated in KO	2.80688	0.421975	3.37863	0.824868	7.53598	12.0365	16.2313	7.94926	ENSMUSG00000079705	protein_coding	NA
4933411E08Rik	-2.25818	0.000319987	Down-regulated in KO	0.632228	1.16591	0.233377	0.712215	3.40719	3.01388	5.36558	1.9007	ENSMUSG00000112500	lncRNA	3.46847
Gm33125	-2.62299	0.000319987	Down-regulated in KO	1.02063	0.588178	1.64828	0.287439	4.01068	5.45263	9.04969	2.81267	ENSMUSG00000111520	lncRNA	NA
Gm27211	-3.06915	0.000319987	Down-regulated in KO	1.52306	0.585148	0.937021	0.571917	4.56002	7.23273	16.9344	2.71339	ENSMUSG00000098875	lncRNA	NA
Spert	-2.78042	0.000319987	Down-regulated in KO	6.36593	2.60353	9.728	3.08444	25.2078	46.3586	69.3644	8.30007	ENSMUSG00000034913	protein_coding	NA
Gm28411	-3.01571	0.000320174	Down-regulated in KO	1.38082	1.32625	1.27427	1.03701	4.13416	12.484	21.2802	3.9206	ENSMUSG00000099811	lncRNA	NA
4930448H16Rik	-2.75169	0.000323387	Down-regulated in KO	0.184109	0.424401	1.69902	0.829608	3.92745	4.84228	7.92907	3.13648	ENSMUSG00000089879	lncRNA	NA
AY358078	-3.39369	0.000323489	Down-regulated in KO	0.365446	0	0.134899	0.247009	1.06679	3.00364	3.70323	0.878926	ENSMUSG00000050961	protein_coding	NA
Gm11444	-3.09545	0.000323489	Down-regulated in KO	0.92855	0.428091	0.685519	0.627617	2.29356	5.80021	12.4675	3.34985	ENSMUSG00000069785	protein_coding	NA
Bcl2l14	-2.07327	0.000323892	Down-regulated in KO	7.52196	3.6215	12.7408	4.07592	25.7099	36.8595	42.2727	12.4041	ENSMUSG00000030200	protein_coding	10.1082
Vmn1r224	-3.00898	0.000324747	Down-regulated in KO	0.0158975	0.0183231	0.0293415	0.0179088	0.160639	0.235193	0.201371	0.111518	ENSMUSG00000091151	protein_coding	NA
Gm28915	-5.47629	0.000324747	Down-regulated in KO	0	0	0	0	1.0291	0.25112	1.93506	0.765445	ENSMUSG00000100275	unprocessed_pseudogene	NA
Gm31804	-1.56634	0.000324933	Down-regulated in KO	1.87339	0.933721	1.58866	1.6541	4.832	4.32798	5.45147	3.39953	ENSMUSG00000114586	lncRNA	NA
Zan	-2.46979	0.00032701	Down-regulated in KO	1.19865	0.485404	2.04489	0.707993	3.46265	6.37972	12.1957	2.48677	ENSMUSG00000079173	protein_coding	7.31875
Cpn1	-2.8278	0.000327749	Down-regulated in KO	0.817815	2.35649	1.50942	1.51354	1.50847	14.1156	14.7988	13.7567	ENSMUSG00000025196	protein_coding	NA
4930415O11Rik	-2.73967	0.00032844	Down-regulated in KO	0.744653	0.257482	0.412315	0.671092	1.92293	4.40668	6.60268	1.56708	ENSMUSG00000117383	TEC	NA
Fscn3	-5.50196	0.000328736	Down-regulated in KO	0.112285	0.194126	0.103621	0.0632456	1.07158	3.41467	18.3477	0.225046	ENSMUSG00000029707	protein_coding	NA
Gm40263	-4.62842	0.000328839	Down-regulated in KO	0.368218	0	0	0	1.24025	5.44757	5.8302	0.922493	ENSMUSG00000106064	lncRNA	NA
Slc22a18	-1.33488	0.000333282	Down-regulated in KO	6.44201	4.03528	9.0466	8.04584	14.7013	16.69	23.2382	14.5954	ENSMUSG00000000154	protein_coding	NA
Trp53tg5	-5.8961	0.000334192	Down-regulated in KO	0.114329	0	0.422027	0.128794	1.28362	11.6521	26.7914	0.458284	ENSMUSG00000017720	protein_coding	NA
Dlx6	-3.36969	0.000334439	Down-regulated in KO	0.337312	0.222159	0.0889381	0.108568	1.08204	3.16846	3.72333	0.482894	ENSMUSG00000029754	protein_coding	NA
Tmsb15a	-3.3	0.000334439	Down-regulated in KO	0.785171	0.452486	0.362292	0.663382	2.64464	8.7121	10.9402	1.96708	ENSMUSG00000060726	protein_coding	NA
Gm44661	-2.66967	0.000336657	Down-regulated in KO	0.670634	0.281076	1.23777	0.30906	2.46421	4.3094	7.2592	1.61904	ENSMUSG00000108830	TEC	NA
4930505K14Rik	-3.1401	0.000337501	Down-regulated in KO	0.414692	0.477966	0.765385	0.700737	3.49196	5.79428	10.243	1.87006	ENSMUSG00000085740	lncRNA	NA
1700007K13Rik	-1.68357	0.000337588	Down-regulated in KO	7.75888	4.69872	11.165	7.11093	20.2278	31.129	33.3154	13.5738	ENSMUSG00000026831	protein_coding	NA
Cyp4f39	-2.12658	0.000337588	Down-regulated in KO	2.40413	1.92427	3.82094	2.33214	7.57282	15.3687	18.4408	4.21612	ENSMUSG00000061126	protein_coding	NA
4930405A10Rik	-2.47714	0.000337653	Down-regulated in KO	1.75055	0.630513	2.22126	2.09527	4.79071	13.129	14.9674	4.49526	ENSMUSG00000114412	lncRNA	NA
Glipr1l1	-1.17903	0.00033938	Down-regulated in KO	15.9698	11.1263	16.2773	15.7079	29.1698	39.7691	42.118	22.9305	ENSMUSG00000020213	protein_coding	NA
1700007E05Rik	-2.29658	0.000342525	Down-regulated in KO	2.4702	0.56942	2.73551	1.82865	5.94302	11.1376	15.1084	5.09231	ENSMUSG00000101234	lncRNA	NA
Gm11492	-3.26657	0.000342525	Down-regulated in KO	2.16599	0.249647	2.49856	0.97601	8.69389	16.3783	27.8478	3.63571	ENSMUSG00000090107	protein_coding	NA
Ccer1	-1.79912	0.000347934	Down-regulated in KO	14.1423	6.79724	22.5091	12.1261	33.1065	66.6366	67.8841	25.4183	ENSMUSG00000047025	protein_coding	NA
Cdrt4os2	-4.99002	0.000350232	Down-regulated in KO	0.432321	0	0	0.243508	2.42693	6.0406	18.6189	0.866471	ENSMUSG00000087039	lncRNA	NA
Gabra5	-2.33773	0.000350232	Down-regulated in KO	0.599682	0.230393	0.368938	0.405331	1.6159	2.36585	3.39291	0.961521	ENSMUSG00000055078	protein_coding	NA
1700084M14Rik	-2.67614	0.000350232	Down-regulated in KO	3.62949	1.98155	5.28855	1.50635	15.0131	26.063	32.1819	5.36003	ENSMUSG00000057805	protein_coding	NA
Fbxo39	-6.54377	0.000350232	Down-regulated in KO	0.187558	0.0720586	0	0	1.1231	8.73553	19.7189	0.125304	ENSMUSG00000070388	protein_coding	NA
Gm14367	-3.56529	0.000350232	Down-regulated in KO	0.0713315	0.16443	0.263309	0	0.640698	1.8761	2.62028	0.714824	ENSMUSG00000080792	unprocessed_pseudogene	NA
4930517O19Rik	-2.81501	0.000350667	Down-regulated in KO	1.77087	0.816426	2.94159	0.797965	7.15765	13.3906	19.5152	3.72669	ENSMUSG00000054391	lncRNA	NA
4933427I22Rik	-5.15866	0.000355475	Down-regulated in KO	0	0	0.143024	0.0872955	0.957036	1.78335	5.79127	0.232966	ENSMUSG00000085928	lncRNA	NA
Lyzl4os	-2.88632	0.000356185	Down-regulated in KO	6.34154	0.707334	7.92878	3.22625	22.2785	42.0337	56.229	13.3249	ENSMUSG00000084995	lncRNA	NA
2310005E17Rik	-4.17212	0.000356185	Down-regulated in KO	0.179921	0	0	0.101342	0.303009	1.92243	3.19065	1.26211	ENSMUSG00000099446	lncRNA	NA
Tex24	-2.3843	0.000356185	Down-regulated in KO	2.71944	0.975137	3.5692	1.97425	8.07412	13.5102	22.0459	4.42087	ENSMUSG00000071138	protein_coding	NA
6820402A03Rik	-6.71206	0.000356185	Down-regulated in KO	0	0	0	0	0	1.12436	0.458683	0.967679	ENSMUSG00000103706	TEC	NA
Gm21658	-5.27214	0.000356185	Down-regulated in KO	0	0	0	0	0.689026	1.76542	0.77736	0.461247	ENSMUSG00000101017	unprocessed_pseudogene	NA
Gm41206	-3.43105	0.000357865	Down-regulated in KO	0.416851	0.0800756	0.384685	0.391325	2.88611	3.54035	7.12824	0.556977	ENSMUSG00000115532	lncRNA	NA
Tmem247	-2.50785	0.000357865	Down-regulated in KO	7.09995	2.12765	10.4833	3.67918	21.0446	45.0503	52.8811	13.2339	ENSMUSG00000037689	protein_coding	NA
Carlr	-3.15104	0.000358063	Down-regulated in KO	0.248912	0.0956303	0.689114	0.23367	1.81652	3.00056	5.35998	0.748316	ENSMUSG00000097638	lncRNA	NA
Gsg1	-1.75551	0.000358538	Down-regulated in KO	21.4057	10.0759	32.2697	15.8305	50.4513	85.6847	97.073	34.9602	ENSMUSG00000030206	protein_coding	1.19378
Gm49796	-4.65138	0.000361209	Down-regulated in KO	0.695333	0.114489	0.183336	0	2.00747	6.53145	17.4895	1.29407	ENSMUSG00000116970	lncRNA	NA
Gm21056	-3.38024	0.000364495	Down-regulated in KO	0.115192	0.0265536	0.212607	0.103813	0.698392	1.4391	2.3346	0.253959	ENSMUSG00000113817	lncRNA	NA
AI507597	-3.42422	0.000364495	Down-regulated in KO	2.08358	0.600372	4.80699	2.05379	11.4042	32.5378	52.2898	5.21996	ENSMUSG00000073731	lncRNA	NA
4930455C13Rik	-3.88671	0.000364495	Down-regulated in KO	0.524476	0.2418	0.580806	0.236332	1.64879	6.37987	14.7485	1.15629	ENSMUSG00000112654	lncRNA	NA
Col11a2	1.08006	0.000364495	Up-regulated in KO	3.88431	4.39558	5.14876	4.87299	1.54621	2.81526	2.01281	2.30013	ENSMUSG00000024330	protein_coding	NA
Klhl10	-2.06106	0.000364495	Down-regulated in KO	10.1119	4.3934	19.054	6.9182	30.0172	54.4787	62.5673	21.3276	ENSMUSG00000001558	protein_coding	NA
Gm38215	-2.77642	0.000364495	Down-regulated in KO	0.573847	0.110234	0.441305	0.269353	1.34226	2.7513	4.48244	1.15012	ENSMUSG00000103556	TEC	NA
H2-T-ps	2.59071	0.000364495	Up-regulated in KO	1.70133	1.96091	1.10827	1.35288	0.449449	0.329021	0.126767	0.10029	ENSMUSG00000073405	unprocessed_pseudogene	NA
Kif17	-1.82421	0.000365648	Down-regulated in KO	10.3289	5.73856	16.2669	8.11709	23.9226	45.3447	56.956	16.8277	ENSMUSG00000028758	protein_coding	1.50687
Gm33472	-4.88404	0.000367867	Down-regulated in KO	0.27068	0.15599	0	0	1.51953	5.3394	9.08595	0.406879	ENSMUSG00000114441	lncRNA	NA
Ighv1-82	-4.60689	0.000368841	Down-regulated in KO	0	0	0	0.31164	2.17418	3.63798	5.60666	0.831678	ENSMUSG00000095127	IG_V_gene	NA
4930507D05Rik	-1.25521	0.000369449	Down-regulated in KO	3.43539	2.77169	3.69868	3.48302	6.74987	8.65899	9.86351	6.71318	ENSMUSG00000097129	lncRNA	NA
1700013F07Rik	-2.15657	0.000369833	Down-regulated in KO	11.1468	3.35154	14.0137	7.46145	30.6528	48.3313	63.0261	17.8079	ENSMUSG00000027886	protein_coding	NA
1700056E22Rik	-3.05011	0.000369833	Down-regulated in KO	1.10427	1.01821	1.22288	0.870788	3.59548	11.4359	18.3238	1.9919	ENSMUSG00000044854	protein_coding	NA
4921513I03Rik	-5.02389	0.000370237	Down-regulated in KO	0	0.0802322	0.128479	0	0.625244	1.60199	4.67328	0.279033	ENSMUSG00000044544	lncRNA	NA
Shisa3	-1.08712	0.000370629	Down-regulated in KO	7.15675	4.45169	8.38667	9.14996	12.1485	17.8334	19.03	12.8923	ENSMUSG00000050010	protein_coding	NA
4930480E11Rik	-3.14543	0.000370629	Down-regulated in KO	1.00603	0.165648	0.795774	0.404755	3.06584	6.73309	10.1036	1.36822	ENSMUSG00000035651	protein_coding	NA
Gm5795	-4.96251	0.000373141	Down-regulated in KO	0	0	0	0	0.48736	0.535161	0.6873	0.326248	ENSMUSG00000079409	protein_coding	NA
1700061N14Rik	-3.42132	0.000373306	Down-regulated in KO	2.53697	0.265823	3.40539	0.779438	10.6167	21.6099	36.8096	5.08467	ENSMUSG00000110464	lncRNA	NA
Cxcl14	1.37932	0.00037342	Up-regulated in KO	3.91597	4.85029	5.5016	5.59656	1.90302	1.82546	1.85086	1.99141	ENSMUSG00000021508	protein_coding	NA
1700061F12Rik	-3.228	0.000373431	Down-regulated in KO	1.95038	0.702489	2.02486	0.549284	8.07482	14.227	24.5507	2.19882	ENSMUSG00000085580	lncRNA	NA
Gm40155	-2.91981	0.000373431	Down-regulated in KO	2.08867	0.30092	1.68656	0.882346	4.39696	11.1586	18.0237	4.317	ENSMUSG00000106629	lncRNA	NA
4930578I06Rik	-2.23332	0.000373431	Down-regulated in KO	9.20011	2.74032	16.0264	7.91862	31.5685	51.8272	64.1604	20.4074	ENSMUSG00000021961	protein_coding	NA
Gm649	-4.18475	0.00037426	Down-regulated in KO	0.101312	0	0	0.22826	1.25123	2.16501	3.84992	0.406107	ENSMUSG00000083923	unprocessed_pseudogene	NA
Gm9847	3.43333	0.000374815	Up-regulated in KO	1.24788	1.84922	3.61929	1.60659	0	0	0.225811	0.357293	ENSMUSG00000050974	processed_pseudogene	NA
1700030E10Rik	-3.92063	0.000375482	Down-regulated in KO	0.296209	0.170702	0.273352	0.333684	2.16169	4.62569	10.1305	0.742089	ENSMUSG00000112619	lncRNA	NA
Gm7247	-3.33215	0.000376827	Down-regulated in KO	0.27688	0	0	0.41588	0.932597	2.57913	3.39028	1.29484	ENSMUSG00000068399	protein_coding	NA
Gm45349	-3.66179	0.000378145	Down-regulated in KO	0.0994258	0	0.367014	0.112005	1.00467	1.30751	3.77823	0.996361	ENSMUSG00000110369	lncRNA	NA
Cldn34c4	-3.30961	0.000378968	Down-regulated in KO	1.5742	0.151199	0.968485	1.62558	6.186	13.5855	21.6018	2.62922	ENSMUSG00000043569	protein_coding	NA
Cdiptos	-1.68871	0.000378968	Down-regulated in KO	11.5655	4.86948	13.0611	7.85297	22.2942	36.8949	45.1538	15.9297	ENSMUSG00000097075	retained_intron	NA
Samd12	2.45393	0.000379429	Up-regulated in KO	2.33244	2.40175	0.699277	1.92064	0.638069	0.116775	0.16497	0.403405	ENSMUSG00000058656	protein_coding	NA
Apol7b	-4.95521	0.000381026	Down-regulated in KO	0.0479494	0	0.0884988	0.108032	0.484515	2.60107	4.98041	0.192203	ENSMUSG00000068252	protein_coding	NA
Gm15904	-3.28719	0.00038299	Down-regulated in KO	1.09634	0.505446	0.809391	0.741026	4.18509	6.48786	18.8865	2.63678	ENSMUSG00000085961	lncRNA	NA
Platr21	-2.52712	0.000384507	Down-regulated in KO	0.486623	0.210327	0.112268	0.205571	0.95612	1.34987	2.88936	0.975305	ENSMUSG00000086807	lncRNA	NA
1700128E19Rik	-3.45561	0.000385087	Down-regulated in KO	0.569161	0.0504617	0.727257	0.147962	1.96622	4.03027	8.76227	1.49172	ENSMUSG00000031510	lncRNA	NA
Gm11213	-2.95374	0.000387937	Down-regulated in KO	2.44542	0.704634	3.38508	1.60697	8.46555	17.0843	32.2664	4.90119	ENSMUSG00000084782	protein_coding	NA
4930525C09Rik	-3.44723	0.000390754	Down-regulated in KO	1.26184	0	2.91118	0.533057	7.792	13.4826	22.9763	5.37417	ENSMUSG00000112497	lncRNA	NA
Gm15143	-4.3388	0.000392784	Down-regulated in KO	0.299113	0.172376	0.276032	0	2.18288	6.63779	7.38818	0.449619	ENSMUSG00000094427	unprocessed_pseudogene	NA
Sncaip	-2.34111	0.000394688	Down-regulated in KO	1.41123	1.45712	1.62792	1.19233	3.49901	8.26434	14.7848	2.32757	ENSMUSG00000024534	protein_coding	13.0301
Actl7a	-2.27257	0.000397296	Down-regulated in KO	10.8689	3.41652	16.8038	6.83755	33.0432	58.3562	72.7707	18.6011	ENSMUSG00000070979	protein_coding	NA
Gm8356	-2.79977	0.000397383	Down-regulated in KO	0.207145	0.0596878	0.191161	0.175014	0.697714	1.53229	1.77111	0.62275	ENSMUSG00000090627	protein_coding	NA
Tssk5	-2.64799	0.000397383	Down-regulated in KO	2.11034	1.13509	3.37566	1.66414	5.76549	14.8012	26.7313	4.3706	ENSMUSG00000060794	protein_coding	NA
4930579F01Rik	-2.11379	0.000400686	Down-regulated in KO	9.98781	3.19771	10.924	5.13955	17.3052	43.5791	49.1999	16.3727	ENSMUSG00000012042	protein_coding	NA
Hecw1	-4.06295	0.000403104	Down-regulated in KO	0.124167	0.0520407	0.208337	0.012716	0.697038	1.61431	4.00349	0.26017	ENSMUSG00000021301	protein_coding	NA
Gm4808	-2.72259	0.00040312	Down-regulated in KO	1.2427	0.511538	2.29361	0.999943	4.18571	9.63023	15.8535	3.20227	ENSMUSG00000114132	processed_pseudogene	NA
Gm3716	-2.39171	0.000403943	Down-regulated in KO	0.185452	0.0854992	0.20537	0.250698	1.24929	0.853581	1.26851	0.520364	ENSMUSG00000105402	lncRNA	NA
BC048559	-2.50015	0.000403943	Down-regulated in KO	0.689698	0.241936	0.498113	0.270246	1.07737	2.46466	4.67202	1.50252	ENSMUSG00000102114	lncRNA	NA
4930507D10Rik	-2.71117	0.000403959	Down-regulated in KO	1.76118	0.534185	2.56623	1.56632	5.72394	11.885	20.5474	3.7156	ENSMUSG00000086703	lncRNA	NA
Gzmn	-2.92943	0.00040514	Down-regulated in KO	1.89887	0.257482	3.50468	1.76162	9.53105	18.3612	23.2037	4.81318	ENSMUSG00000015443	protein_coding	NA
Cep295nl	-1.63821	0.000405797	Down-regulated in KO	14.1169	7.72392	20.9861	15.0985	30.7744	57.6983	67.2824	24.3303	ENSMUSG00000076433	protein_coding	NA
Tmem262	-2.58196	0.000407564	Down-regulated in KO	3.38228	1.94917	5.79667	2.72157	13.291	23.4308	38.5585	6.77886	ENSMUSG00000047733	protein_coding	NA
Il16	-1.38902	0.000407564	Down-regulated in KO	1.90829	1.5443	1.49876	1.71521	2.30208	5.40614	5.60586	4.25189	ENSMUSG00000001741	protein_coding	NA
Rnf151	-2.3292	0.000409564	Down-regulated in KO	6.61252	2.98679	12.5344	5.03319	21.4699	47.8859	53.3119	13.1635	ENSMUSG00000008482	protein_coding	NA
Gm26708	-1.00425	0.000411911	Down-regulated in KO	16.0138	10.2635	12.0158	16.4381	27.0531	31.2441	31.2796	20.7719	ENSMUSG00000097016	lncRNA	NA
Gm49708	-3.50122	0.000411911	Down-regulated in KO	0.518366	0.199152	0.478366	0.194649	0.387995	4.54454	4.4868	6.66643	ENSMUSG00000116656	lncRNA	NA
Dusp13	-2.0786	0.00041979	Down-regulated in KO	14.5514	5.54852	21.8088	8.25783	38.4485	64.0263	83.5678	25.1077	ENSMUSG00000021768	protein_coding	1.40486
Gm35097	-2.92827	0.000421382	Down-regulated in KO	0.218768	0.196115	0	0.273829	0.900612	1.15876	2.92505	0.608976	ENSMUSG00000117044	lncRNA	NA
Gm42800	-4.98554	0.000421382	Down-regulated in KO	0	0	0	0.164111	1.47205	2.15525	4.42872	0.291976	ENSMUSG00000107386	lncRNA	NA
Gm29154	-3.41211	0.000421382	Down-regulated in KO	1.93831	1.01548	1.62613	0.595511	7.71573	11.5863	34.15	2.47216	ENSMUSG00000099722	lncRNA	NA
Gm20416	-3.70312	0.000421382	Down-regulated in KO	0.220627	0.25429	0.407204	0	1.73395	2.90137	6.14821	1.54765	ENSMUSG00000092185	lncRNA	NA
AC170187.1	5.16988	0.000421382	Up-regulated in KO	0.543624	0.62657	0.143336	0.262458	0	0	0	0	ENSMUSG00000117785	processed_pseudogene	NA
Gm1527	-1.90472	0.000421382	Down-regulated in KO	2.36737	1.27721	1.95227	2.32642	4.92004	10.1014	11.293	3.5838	ENSMUSG00000074655	protein_coding	NA
Naa80	-1.42995	0.000421382	Down-regulated in KO	10.3059	11.4791	11.3489	12.0001	19.1553	37.4413	47.5003	17.7915	ENSMUSG00000079334	protein_coding	NA
Zdhhc19	-2.66938	0.000421382	Down-regulated in KO	4.68135	1.20937	6.55466	2.54589	13.7743	26.9336	45.5981	8.65456	ENSMUSG00000052363	protein_coding	NA
4930414N06Rik	-3.75542	0.000421668	Down-regulated in KO	1.04818	0.302027	0.725473	0.147599	3.82473	7.10746	18.588	1.4443	ENSMUSG00000118204	lncRNA	NA
1700122H20Rik	-5.58189	0.000422225	Down-regulated in KO	0.253642	0	0	0	1.70865	5.83719	13.4939	0.508357	ENSMUSG00000099735	lncRNA	NA
Gm34121	-1.56036	0.000424046	Down-regulated in KO	1.79167	1.73463	1.71955	1.61467	3.299	6.12597	4.99284	5.96092	ENSMUSG00000108659	lncRNA	NA
Gm30228	-2.31098	0.000425715	Down-regulated in KO	1.58887	0.37889	0.808976	0.987527	4.30597	4.41309	8.1198	2.19619	ENSMUSG00000112206	lncRNA	NA
Ttll8	-2.92651	0.000428552	Down-regulated in KO	3.9273	1.08637	6.37868	1.54846	12.1257	32.0852	46.2642	7.59573	ENSMUSG00000022388	nonsense_mediated_decay	1.02225
Spin2e	-2.58637	0.000429372	Down-regulated in KO	0.409524	0.118002	0.377923	0.807337	1.37937	3.02933	3.89053	2.46234	ENSMUSG00000096645	protein_coding	NA
1700025B11Rik	-2.61836	0.000431884	Down-regulated in KO	2.51028	0.890243	3.20756	2.39281	6.72081	18.0929	24.704	5.8052	ENSMUSG00000101113	protein_coding	NA
Gm35625	-3.07937	0.000435528	Down-regulated in KO	1.20432	0	0.740928	0.45223	4.95788	7.25887	7.62748	2.81603	ENSMUSG00000110026	lncRNA	NA
4930503B20Rik	-3.40826	0.00043624	Down-regulated in KO	1.28345	0.591712	1.80031	0.1735	5.59105	12.6586	20.2241	2.16076	ENSMUSG00000090202	protein_coding	NA
4921539E11Rik	-1.95803	0.000437502	Down-regulated in KO	6.58671	3.21768	5.07209	3.88201	12.0478	23.3757	30.8867	6.73179	ENSMUSG00000028520	protein_coding	3.50264
Gm38390	-5.95943	0.000444038	Down-regulated in KO	0	0	0.185058	0.112951	1.80117	5.43904	12.7005	0.100478	ENSMUSG00000103504	TEC	NA
Gm10830	-3.405	0.000445631	Down-regulated in KO	0.503695	0.387032	0.929654	0.567421	3.58164	6.34788	14.2492	1.34603	ENSMUSG00000099758	lncRNA	NA
Spatc1	-5.5627	0.000445631	Down-regulated in KO	0.133063	0.076683	0.368386	0.074949	1.34457	6.56197	22.9227	0.200017	ENSMUSG00000049653	protein_coding	NA
Gm3409	-3.27883	0.000445773	Down-regulated in KO	0.462666	0	0	0.416961	1.35059	2.89005	4.33678	1.29821	ENSMUSG00000096664	protein_coding	NA
Ssxb8	-2.51412	0.000445874	Down-regulated in KO	1.71923	0.220172	0.70514	0.430387	3.86052	4.08216	6.53316	4.21145	ENSMUSG00000079703	protein_coding	NA
Gm19410	-2.73884	0.000448362	Down-regulated in KO	0.285787	0.135632	0.062055	0.0568135	1.26459	0.607953	1.51189	0.404317	ENSMUSG00000109372	protein_coding	NA
Gm42926	-4.25762	0.000448362	Down-regulated in KO	0	0	0.282764	0.172587	1.03206	1.76288	5.23965	1.0747	ENSMUSG00000104749	TEC	NA
Otub2	-1.56222	0.000448678	Down-regulated in KO	8.22587	4.80663	7.27336	7.24087	13.9607	23.4589	33.9242	10.122	ENSMUSG00000021203	protein_coding	3.64093
Gm6819	-6.33138	0.000453785	Down-regulated in KO	0	0	0	0	0	0.742603	1.14446	0.84883	ENSMUSG00000099846	unprocessed_pseudogene	NA
4930520P13Rik	-6.0225	0.000454638	Down-regulated in KO	0	0	0	0	1.42444	1.04277	5.35686	0.423799	ENSMUSG00000113463	lncRNA	NA
Gm33242	-4.33911	0.000455036	Down-regulated in KO	0.101025	0	0.372917	0.113806	1.24768	1.9928	7.80596	0.70867	ENSMUSG00000110448	processed_pseudogene	NA
Gm17019	-3.4747	0.000455036	Down-regulated in KO	0.367584	0.105918	0.67844	0.621135	0.619056	6.9488	8.49744	3.77571	ENSMUSG00000091897	protein_coding	NA
A630023P12Rik	-2.37562	0.00045651	Down-regulated in KO	3.34744	0.771637	0.617827	1.50838	7.14082	5.50259	8.48029	12.9149	ENSMUSG00000048215	lncRNA	NA
4930519H02Rik	-3.25268	0.000459642	Down-regulated in KO	1.32376	0.635724	2.03602	0.372809	5.82113	10.1548	22.9161	2.32148	ENSMUSG00000105185	lncRNA	NA
4930402K13Rik	-3.49408	0.000459681	Down-regulated in KO	0.419699	0.0691051	0.885286	0.202627	2.28876	5.2236	8.80979	1.02142	ENSMUSG00000045797	protein_coding	NA
Gm15587	-1.74797	0.000460875	Down-regulated in KO	1.2534	0.704702	1.18489	1.20534	2.09371	3.76895	5.88595	2.91036	ENSMUSG00000086769	lncRNA	NA
Asb12	-2.11762	0.000465056	Down-regulated in KO	1.69767	2.64154	1.41	1.24309	4.66982	6.69759	14.5152	4.84859	ENSMUSG00000031204	protein_coding	NA
Aknad1	-3.39826	0.000468693	Down-regulated in KO	0.574324	0.283695	0.454291	0.462133	2.6714	4.92274	10.9123	0.49332	ENSMUSG00000049565	protein_coding	NA
Spata20	-1.49297	0.000476988	Down-regulated in KO	23.2102	11.8532	30.3845	21.2929	47.007	78.2447	86.2949	32.4653	ENSMUSG00000020867	protein_coding	0.52555
Aknaos	-4.01057	0.000477138	Down-regulated in KO	0.870516	0.55741	1.24964	0.653767	0.32579	17.9667	23.6461	12.0192	ENSMUSG00000086953	lncRNA	NA
1700016C15Rik	-8.24077	0.000477437	Down-regulated in KO	0	0	0	0	1.24886	4.34261	19.9016	0	ENSMUSG00000015962	protein_coding	NA
Lyzl4	-2.12666	0.00048253	Down-regulated in KO	6.64715	4.20139	8.50876	2.89863	16.7317	29.9604	40.6053	9.56207	ENSMUSG00000032530	protein_coding	0.912851
Gm37446	-3.88396	0.000483014	Down-regulated in KO	0.103272	0.0297573	0.0953031	0	0.434806	1.06101	1.83138	0.181108	ENSMUSG00000103985	lncRNA	NA
Spdye4c	-2.60011	0.000486766	Down-regulated in KO	2.86161	1.9095	7.50542	4.07198	10.1459	33.6706	43.8786	10.4142	ENSMUSG00000074812	protein_coding	NA
Gm12018	-4.40037	0.000488849	Down-regulated in KO	0.0316395	0.036467	0.0583961	0	0.497324	0.936175	1.4027	0.0634129	ENSMUSG00000085453	lncRNA	NA
1700010I02Rik	-2.89573	0.000489519	Down-regulated in KO	1.73833	0.286224	1.37502	0.559503	5.29749	8.57253	13.2115	3.23516	ENSMUSG00000100010	lncRNA	NA
E130202H07Rik	-3.24683	0.000489519	Down-regulated in KO	0.514618	0.296569	1.89963	0.579726	2.31114	8.03644	14.3409	5.15707	ENSMUSG00000115092	lncRNA	NA
Gm14151	-4.88596	0.000489519	Down-regulated in KO	0.0399638	0	0.29504	0	0.5833	3.0219	5.06215	0.48058	ENSMUSG00000079006	protein_coding	NA
Gm136	-5.56791	0.000489519	Down-regulated in KO	0.0814518	0	0.150333	0.183514	1.2803	3.34731	16.611	0.244872	ENSMUSG00000071015	protein_coding	NA
1700092M07Rik	-3.03679	0.00049216	Down-regulated in KO	1.96706	1.29554	4.66784	1.89937	9.46504	23.5583	40.9341	5.35046	ENSMUSG00000090840	protein_coding	NA
Trim42	-5.90097	0.00049216	Down-regulated in KO	0.0867099	0.04997	0.080019	0	0.632796	2.77945	10.7637	0.0868934	ENSMUSG00000032451	protein_coding	NA
Gm16982	-2.9953	0.000492625	Down-regulated in KO	1.01892	0.328829	1.12836	0.505048	3.20318	6.09675	13.1131	1.34783	ENSMUSG00000097170	lncRNA	NA
Cbarp	1.04563	0.00049332	Up-regulated in KO	8.13907	13.5287	12.8494	10.4949	6.00397	4.86516	4.17497	6.63963	ENSMUSG00000035640	nonsense_mediated_decay	NA
Gm21129	-2.37574	0.000494863	Down-regulated in KO	0.333698	0.14423	0.461922	0.140969	0.702484	1.37135	2.00777	1.42122	ENSMUSG00000101470	unprocessed_pseudogene	NA
Gm26715	-4.77488	0.00049924	Down-regulated in KO	0.292557	0	0.359976	0.219714	0.109489	6.41215	6.91744	11.3361	ENSMUSG00000097659	lncRNA	NA
Gm1993	-2.70749	0.000500078	Down-regulated in KO	1.13298	0.108821	0.174259	0.63816	2.6501	4.81124	5.02294	2.08152	ENSMUSG00000073267	protein_coding	NA
Gm34060	-3.34733	0.00050157	Down-regulated in KO	0	0	0.781057	0.476723	1.74213	3.94195	4.64567	1.69632	ENSMUSG00000115321	lncRNA	NA
AL603804.1	4.85448	0.000501778	Up-regulated in KO	0.87671	0.808382	0.647247	0.592577	0	0	0	0	ENSMUSG00000117856	processed_pseudogene	NA
Ssxb2	-2.1164	0.000505433	Down-regulated in KO	2.27804	0.820508	2.89061	2.40586	5.75475	14.0426	10.6405	5.99252	ENSMUSG00000023165	protein_coding	NA
Cfap58	-1.25367	0.000506253	Down-regulated in KO	18.0573	9.17657	22.9239	16.1085	33.7539	46.8541	51.6354	25.6273	ENSMUSG00000046585	protein_coding	NA
Vwa3a	-2.99869	0.000507521	Down-regulated in KO	1.14369	0.807057	0.861581	0.341817	3.24949	5.98538	14.8713	1.21628	ENSMUSG00000030889	protein_coding	NA
Iqcf6	-6.5137	0.000509404	Down-regulated in KO	0	0	0	0.253783	1.77054	9.9987	25.1117	0.225758	ENSMUSG00000091129	protein_coding	NA
Lhfpl3	-2.63979	0.000510154	Down-regulated in KO	0.239962	0.276576	0.316351	0.347557	0.461858	2.08498	3.43037	1.47717	ENSMUSG00000106379	protein_coding	NA
Dnah5	-1.69569	0.000511156	Down-regulated in KO	0.204867	0.212512	0.151246	0.100007	0.406357	0.538823	0.787153	0.458503	ENSMUSG00000022262	protein_coding	NA
Gm4994	-3.80279	0.000516921	Down-regulated in KO	0.195306	0.112552	0.450587	0.275019	1.69941	3.45126	8.8442	0.391437	ENSMUSG00000082117	processed_pseudogene	NA
4921509C19Rik	-4.72712	0.000518439	Down-regulated in KO	0.119355	0.091711	0.220291	0.134456	1.07205	4.05478	10.0286	0.119608	ENSMUSG00000061525	protein_coding	NA
Gm33497	-2.8146	0.000521731	Down-regulated in KO	0.545431	0	0.111854	0.341354	1.49693	2.49053	2.61002	1.09317	ENSMUSG00000115345	lncRNA	NA
Zdhhc25	-3.48503	0.000521731	Down-regulated in KO	1.24893	0.269904	2.44918	1.14314	5.78419	18.2205	30.1568	2.65959	ENSMUSG00000054117	protein_coding	NA
4933417O13Rik	-2.39448	0.000522088	Down-regulated in KO	1.49537	0.470055	2.88542	1.072	5.57098	8.15652	13.0009	3.88258	ENSMUSG00000101360	lncRNA	NA
Ripor3	1.91529	0.000529027	Up-regulated in KO	1.12917	1.75873	1.01388	1.20328	0.376907	0.300999	0.154628	0.489325	ENSMUSG00000074577	lncRNA	0.493112
Ccdc150	-1.16719	0.000529027	Down-regulated in KO	13.1551	7.8236	12.0623	11.312	17.4781	30.1085	35.6005	16.4997	ENSMUSG00000025983	protein_coding	NA
Gm38132	-5.03521	0.000532713	Down-regulated in KO	0	0	0.278765	0	1.52619	1.48967	5.9308	0.45407	ENSMUSG00000104055	lncRNA	NA
Gm26630	2.35283	0.000534129	Up-regulated in KO	2.54625	2.75133	3.81837	3.04767	1.07205	0	0.403161	0.637909	ENSMUSG00000097447	lncRNA	NA
1700028D13Rik	-2.75266	0.000534129	Down-regulated in KO	2.29641	0.882266	3.88522	1.29348	7.94973	17.3016	25.4523	4.79432	ENSMUSG00000101683	lncRNA	NA
Zfp804b	-5.08348	0.000534129	Down-regulated in KO	0	0	0	0	0.135317	0.198118	0.122131	0.0483112	ENSMUSG00000092094	protein_coding	NA
Spata19	-2.08585	0.000534129	Down-regulated in KO	15.6268	4.94424	16.6831	6.7309	38.5301	58.9306	69.0858	19.8052	ENSMUSG00000031991	protein_coding	NA
1700001P01Rik	-2.86151	0.000534129	Down-regulated in KO	3.42254	2.76132	5.68519	0.77111	14.9863	27.005	42.7025	6.3451	ENSMUSG00000018543	protein_coding	NA
4930545H06Rik	-6.13392	0.000538265	Down-regulated in KO	0.139952	0	0	0	0.942783	5.98146	10.2819	0.140248	ENSMUSG00000112157	lncRNA	NA
Nox3	-3.16136	0.000538265	Down-regulated in KO	0.178767	0.0686809	0.219963	0	0.802839	1.17544	1.81153	0.47772	ENSMUSG00000023802	protein_coding	NA
Prss23os	-7.28369	0.000540286	Down-regulated in KO	0	0	0	0	1.07686	5.25547	23.4884	0.320387	ENSMUSG00000030623	lncRNA	NA
Spata31d1b	-4.72206	0.000541891	Down-regulated in KO	0.323812	0.229673	0.137919	0.4209	1.4822	7.41111	20.9185	0.199691	ENSMUSG00000091311	protein_coding	NA
Gm8703	-2.59667	0.000541966	Down-regulated in KO	2.0479	0.67439	1.07993	0.494356	4.92701	7.69459	11.3026	2.93176	ENSMUSG00000108280	processed_pseudogene	NA
Gm44577	-2.39935	0.000542557	Down-regulated in KO	0.665316	0.383415	1.38145	0.468431	2.42769	4.23794	6.1099	2.08351	ENSMUSG00000109232	lncRNA	NA
Fabp12	-1.94516	0.000543061	Down-regulated in KO	1.57284	0.93091	1.25533	1.05352	4.29544	3.98303	8.2384	2.12996	ENSMUSG00000027530	protein_coding	NA
Rassf9	-2.6041	0.000545345	Down-regulated in KO	1.32954	0.645222	0.904068	0.394145	5.73526	4.60112	8.50919	1.33236	ENSMUSG00000044921	protein_coding	NA
1700121N20Rik	-4.15685	0.0005464	Down-regulated in KO	0.103976	0	0.191905	0.117131	1.05065	1.53826	4.87307	0.52098	ENSMUSG00000092066	lncRNA	NA
Gm42654	-3.21292	0.000549355	Down-regulated in KO	1.66849	0.274724	1.31978	1.34256	5.88748	10.579	24.4556	3.10518	ENSMUSG00000107141	lncRNA	NA
Tnp1	-3.2545	0.000549651	Down-regulated in KO	6.10888	1.68983	7.66699	1.65162	24.9658	51.4146	78.9278	7.34617	ENSMUSG00000026182	protein_coding	NA
Frat1	-1.89955	0.000550821	Down-regulated in KO	2.08338	2.49542	5.27776	2.57705	7.01731	15.1761	18.1624	5.73117	ENSMUSG00000067199	protein_coding	NA
Gm16322	-2.87394	0.000551032	Down-regulated in KO	0.762738	0.879115	0.563105	0.515542	3.0829	4.76446	11.0141	1.98731	ENSMUSG00000087456	lncRNA	NA
1700019L13Rik	-5.58821	0.000551032	Down-regulated in KO	0.0648744	0.149546	0	0.0730821	0.437025	5.01217	10.8471	0.195035	ENSMUSG00000111639	lncRNA	NA
Ccl27	-3.22989	0.000553142	Down-regulated in KO	0	0.339053	0	2.65109	5.28443	9.67123	6.70714	9.43332	ENSMUSG00000095247	protein_coding	NA
4930564C03Rik	-3.58334	0.000556051	Down-regulated in KO	2.43612	0	3.37221	1.60086	11.8523	31.0353	40.1153	5.49287	ENSMUSG00000117326	processed_pseudogene	NA
Gm3005	-5.17173	0.00055692	Down-regulated in KO	0	0	0	0	1.0801	1.58138	2.13249	0.482024	ENSMUSG00000095195	protein_coding	NA
Bpifa3	-7.95335	0.000559023	Down-regulated in KO	0	0	0	0	0.758116	2.85419	10.8746	0	ENSMUSG00000027482	protein_coding	NA
4930444K16Rik	-5.69617	0.00056006	Down-regulated in KO	0	0	0	0	0.339249	0.198679	1.14822	0.181679	ENSMUSG00000112494	TEC	NA
Stambpl1	-2.17698	0.000561312	Down-regulated in KO	4.00965	2.1891	4.57662	2.02074	11.0768	17.2584	25.0606	4.38822	ENSMUSG00000024776	protein_coding	NA
4930404A12Rik	-2.05801	0.00056384	Down-regulated in KO	3.2591	1.7677	4.59987	5.18319	9.68595	18.5932	24.0409	9.41374	ENSMUSG00000106082	lncRNA	NA
Gm9877	-2.17123	0.00056384	Down-regulated in KO	1.54464	0.796458	1.80056	1.32794	3.10337	6.74869	11.8424	2.93288	ENSMUSG00000052426	pseudogene	NA
4930478P22Rik	-1.29127	0.000564188	Down-regulated in KO	10.0302	6.04709	12.5315	13.9067	20.7036	27.2685	35.9652	20.0256	ENSMUSG00000106762	lncRNA	NA
4930543I11Rik	-3.55401	0.000566762	Down-regulated in KO	0.222697	0.128338	0.411026	0.125436	1.12515	2.37948	6.06487	1.00426	ENSMUSG00000112537	TEC	NA
1700047L14Rik	-5.85644	0.000569409	Down-regulated in KO	0	0	0	0	1.40772	1.71754	3.97047	0.209411	ENSMUSG00000101762	lncRNA	NA
Gm11872	-2.87424	0.000570967	Down-regulated in KO	0.0481223	0.0554647	0.266453	0.0542105	0.540291	0.632835	1.15816	0.530465	ENSMUSG00000086017	lncRNA	NA
Gm10376	-2.37675	0.00057155	Down-regulated in KO	1.54243	0.273503	1.31391	0.534636	3.86314	5.26598	7.06361	2.97248	ENSMUSG00000072605	protein_coding	NA
Tmc1	-1.2187	0.000575765	Down-regulated in KO	2.75282	1.81305	2.70976	2.95343	5.47499	5.1716	8.46832	4.70284	ENSMUSG00000024749	protein_coding	3.24162
Speer4b	-1.8485	0.000576973	Down-regulated in KO	2.09379	0.954079	3.05561	2.19413	6.01366	8.00423	11.5955	4.09885	ENSMUSG00000048703	protein_coding	NA
Gm12551	-2.95889	0.000584069	Down-regulated in KO	0.882507	0.339053	1.08588	0.331386	3.46791	5.07739	10.247	1.76875	ENSMUSG00000081169	unprocessed_pseudogene	NA
Gm12505	-6.57099	0.000585546	Down-regulated in KO	0	0	0	0	0	2.55067	4.28832	1.27224	ENSMUSG00000087070	lncRNA	NA
4930527G23Rik	-3.49144	0.000585766	Down-regulated in KO	0.367584	0.42367	0.33922	0	2.68258	3.02122	6.9842	1.10509	ENSMUSG00000117554	lncRNA	NA
Gm4251	-4.21665	0.000586158	Down-regulated in KO	0.20301	0	0.749379	0	7.52165	3.33712	5.40014	0.610319	ENSMUSG00000115139	lncRNA	NA
Gm10020	1.92722	0.000588146	Up-regulated in KO	4.36206	4.42431	4.50852	3.34148	1.1754	1.43409	0.884056	0.874258	ENSMUSG00000057262	processed_pseudogene	NA
Vmn2r7	-5.71682	0.000588146	Down-regulated in KO	0	0	0.0214248	0	0.078198	0.305308	0.779303	0.0232654	ENSMUSG00000062200	protein_coding	NA
4933400F21Rik	-2.43243	0.000594693	Down-regulated in KO	7.42287	2.07775	8.02439	3.3448	17.0252	31.8992	52.7879	10.7328	ENSMUSG00000102009	lncRNA	25.5815
Ccdc34os	-3.20357	0.000594693	Down-regulated in KO	1.31426	1.13609	2.42568	0.555199	4.79562	15.3929	26.4278	2.96333	ENSMUSG00000086186	lncRNA	NA
Sun5	-2.53468	0.000599242	Down-regulated in KO	20.3397	5.59437	29.0084	7.55087	65.6544	114.362	148.435	32.1954	ENSMUSG00000027480	lncRNA	NA
1700023F06Rik	-3.22628	0.000604954	Down-regulated in KO	2.22651	0.615894	4.27377	1.30426	11.1991	25.9127	37.5661	3.4807	ENSMUSG00000020940	protein_coding	NA
Ighv1-84	-4.15288	0.00060578	Down-regulated in KO	0.608452	0	0	0.342716	3.75725	4.50084	12.7168	1.21948	ENSMUSG00000094940	IG_V_gene	NA
Gm6956	-3.05311	0.000606378	Down-regulated in KO	0.391148	0.225414	0.360965	0.220317	1.75664	3.85786	3.96368	1.37191	ENSMUSG00000098485	unprocessed_pseudogene	NA
4930579O11Rik	-4.46981	0.000606819	Down-regulated in KO	0.158904	0	0	0.179008	1.78409	3.13451	5.2333	0.31848	ENSMUSG00000090732	lncRNA	NA
Gm33981	-3.26339	0.000606819	Down-regulated in KO	0	0	0.895849	0.546787	2.54313	3.45746	5.32845	1.62135	ENSMUSG00000112488	lncRNA	NA
Mdm4-ps	-2.55583	0.000609279	Down-regulated in KO	0.918002	0.151153	0.816908	0.240069	2.24542	3.96121	4.83815	1.44563	ENSMUSG00000081739	processed_pseudogene	NA
Gm6605	-2.98485	0.000609279	Down-regulated in KO	0.331883	0.143445	0.612546	0.327138	0.465775	3.06875	5.09723	2.45281	ENSMUSG00000094920	unprocessed_pseudogene	NA
Golga7b	-2.25176	0.000612593	Down-regulated in KO	0.866014	0.520774	0.625452	0.72108	1.69098	3.89935	6.15255	1.47157	ENSMUSG00000042532	protein_coding	NA
4930588D02Rik	-3.76623	0.000612593	Down-regulated in KO	0.460273	0.26525	0	0.518505	0.775154	6.43116	9.61983	3.45935	ENSMUSG00000115962	TEC	NA
Tmprss7	-3.55174	0.000614297	Down-regulated in KO	0.0462866	0	0	0.156428	0.207873	0.684783	1.11398	0.881307	ENSMUSG00000033177	lncRNA	NA
4921515E04Rik	-3.32827	0.000622575	Down-regulated in KO	0.174056	0	0.481875	0.294115	1.8565	2.86117	4.07876	0.610485	ENSMUSG00000098150	lncRNA	NA
Phgdh-ps1	-5.89807	0.000622575	Down-regulated in KO	0.141622	0	0	0	1.27205	3.25923	10.2253	0.141922	ENSMUSG00000109290	processed_pseudogene	NA
Gm7103	-4.30107	0.000623231	Down-regulated in KO	0.0576584	0.0664558	0.106418	0	0.388414	1.32692	2.9214	0.288902	ENSMUSG00000103725	processed_pseudogene	NA
Pde6b	2.08211	0.00062417	Up-regulated in KO	1.37342	0.879429	0.844959	0.687635	0.214167	0.188138	0.289948	0.191156	ENSMUSG00000029491	protein_coding	NA
4930544M13Rik	-4.91135	0.000627564	Down-regulated in KO	0.10689	0	0	0	0.240021	1.22996	3.3849	0.856931	ENSMUSG00000051758	lncRNA	NA
Fam71f2	-1.79519	0.000628898	Down-regulated in KO	12.7084	8.36994	16.1447	12.0851	24.6452	45.5788	78.1877	22.4934	ENSMUSG00000079652	protein_coding	NA
Zfp759	-1.31973	0.000633961	Down-regulated in KO	4.35475	4.02949	2.66027	3.45472	6.8863	10.6368	13.2852	5.65471	ENSMUSG00000057396	protein_coding	3.93457
4921530L21Rik	-4.83712	0.000634402	Down-regulated in KO	0.551852	0	0.339512	0.207223	3.51101	8.16431	20.9706	0.368679	ENSMUSG00000034689	protein_coding	NA
Gm13307	-3.845	0.000638109	Down-regulated in KO	0	0	0.39977	0.732007	7.05239	4.9847	4.3898	0.868229	ENSMUSG00000085730	lncRNA	NA
1700017M07Rik	-5.64675	0.000638232	Down-regulated in KO	0	0	0	0.127971	0.510173	3.36127	6.18745	0.227679	ENSMUSG00000105651	lncRNA	NA
Gpr158	-2.93093	0.000638267	Down-regulated in KO	0.074455	0.0514891	0.0549677	0.0335499	0.234063	0.562997	0.773349	0.149225	ENSMUSG00000045967	protein_coding	NA
Gm5099	-2.86794	0.000639091	Down-regulated in KO	0.346699	0.0665997	0.426595	0.260375	1.29752	1.80472	4.09881	0.868581	ENSMUSG00000102716	lncRNA	NA
Speer4f2	-2.82018	0.000639091	Down-regulated in KO	0.83555	0.385215	2.00479	0.470631	2.72052	8.24097	11.5363	2.93061	ENSMUSG00000091827	protein_coding	NA
Pldi	-2.75811	0.000642676	Down-regulated in KO	1.12667	0.577145	1.84841	0.987166	8.29255	7.81975	12.8442	1.50541	ENSMUSG00000037247	lncRNA	NA
Zswim2	-1.03016	0.000643487	Down-regulated in KO	17.9181	14.4444	22.0791	22.4602	28.1993	51.3318	49.132	28.4389	ENSMUSG00000034552	protein_coding	0.470798
4933402D24Rik	-2.68522	0.000652787	Down-regulated in KO	0.850379	0.140018	1.23319	0.684262	3.06887	4.59301	8.92505	1.94784	ENSMUSG00000025961	protein_coding	NA
Gm20843	-5.24233	0.00065664	Down-regulated in KO	0	0	0	0	0.388834	0.569295	1.31605	0.347057	ENSMUSG00000096902	protein_coding	NA
1700025C18Rik	-6.37548	0.00065664	Down-regulated in KO	0.152113	0	0	0	0.683137	4.25079	16.9557	0.30487	ENSMUSG00000078935	protein_coding	NA
4930444M15Rik	-1.99944	0.000658233	Down-regulated in KO	2.76941	1.11348	3.32836	1.95894	5.35097	10.1635	15.6635	5.35692	ENSMUSG00000097172	lncRNA	NA
Gm31786	-2.87705	0.000658233	Down-regulated in KO	4.58094	2.18478	2.91548	1.42359	10.1091	25.1874	42.6191	4.59063	ENSMUSG00000110665	lncRNA	NA
Pnma2	-3.3173	0.000658233	Down-regulated in KO	0.0967591	0.0223045	0.214302	0.0218001	0.477998	0.827084	1.78942	0.310284	ENSMUSG00000046204	protein_coding	NA
Gm7361	-1.79355	0.000658902	Down-regulated in KO	2.53142	1.06844	2.36899	1.00412	4.32327	6.85721	9.03243	3.93022	ENSMUSG00000059645	protein_coding	NA
Gm13857	-3.35826	0.000660243	Down-regulated in KO	0.639695	0.210657	0.758999	0.205893	1.59033	4.80706	11.0547	1.14473	ENSMUSG00000084965	lncRNA	NA
1700046C09Rik	-1.36711	0.000662273	Down-regulated in KO	4.91636	5.66649	4.71847	7.0891	13.91	13.2539	14.4477	16.5539	ENSMUSG00000085561	lncRNA	NA
Heatr4	-2.46745	0.00066381	Down-regulated in KO	4.74514	0.891269	6.74688	2.53416	14.4437	24.0361	34.8614	8.94679	ENSMUSG00000090843	protein_coding	NA
Cypt4	-2.31069	0.000664293	Down-regulated in KO	7.97904	2.93504	12.8467	4.39864	23.4444	44.0925	56.9858	14.1205	ENSMUSG00000047995	protein_coding	NA
4930451E10Rik	-3.4691	0.000668462	Down-regulated in KO	1.45614	0.279719	4.47924	0.820181	7.08444	21.9416	39.3485	6.80968	ENSMUSG00000069223	lncRNA	NA
Btg1-ps1	-3.23786	0.000668462	Down-regulated in KO	0.547607	0.236685	0.126338	0.154222	1.69076	2.25042	6.15609	0.754552	ENSMUSG00000068173	unprocessed_pseudogene	NA
4930592I03Rik	-4.92733	0.00066901	Down-regulated in KO	0.109297	0.251947	0.403453	0.123125	1.34984	7.7256	18.2747	0.328585	ENSMUSG00000118339	lncRNA	NA
Me3	-1.23005	0.000673102	Down-regulated in KO	2.07138	1.86604	1.80168	2.1457	3.02065	5.28359	6.2428	4.05609	ENSMUSG00000030621	protein_coding	1.5755
Gm4804	-1.42929	0.000674904	Down-regulated in KO	15.7306	12.7982	19.4696	13.1343	63.5815	30.7258	44.5399	25.0368	ENSMUSG00000098158	lncRNA	NA
Gm7788	-4.14136	0.000674904	Down-regulated in KO	0.339714	0	0.209	0.127564	1.0171	3.909	7.60213	0.680865	ENSMUSG00000117475	processed_pseudogene	NA
Gm28171	-3.19173	0.000675928	Down-regulated in KO	0.261297	0	0.160756	0.0981184	0.88011	1.7181	2.09621	0.610983	ENSMUSG00000100634	protein_coding	NA
Gm33677	-1.63724	0.0006805	Down-regulated in KO	1.89236	1.33537	1.78198	3.61097	4.89969	7.36412	9.78377	4.95377	ENSMUSG00000112778	lncRNA	NA
2019-09-03	-1.74042	0.0006805	Down-regulated in KO	2.45995	2.04634	2.88208	2.16875	4.77929	9.14233	14.5232	3.49409	ENSMUSG00000022456	protein_coding	NA
Gm20611	-2.95643	0.000681987	Down-regulated in KO	1.32181	0.217641	3.65944	1.16996	8.58633	13.6577	21.5269	4.63612	ENSMUSG00000093568	lncRNA	NA
Gm40685	-2.73662	0.000682771	Down-regulated in KO	1.10465	0.424401	1.69902	0.622206	3.10062	5.75021	12.5932	3.87447	ENSMUSG00000112798	lncRNA	NA
Gm47733	-3.67306	0.000684107	Down-regulated in KO	0	0.466198	0.746541	0.455656	4.54131	5.98407	10.247	1.62135	ENSMUSG00000113827	lncRNA	NA
Banf2	-3.96088	0.000684961	Down-regulated in KO	1.30908	0.215545	1.38064	0.421342	4.40929	15.3706	31.0318	1.68666	ENSMUSG00000037307	protein_coding	NA
4930548G14Rik	-3.43472	0.000687899	Down-regulated in KO	1.00739	0.774064	1.23954	0.756561	7.9173	12.6958	20.4167	1.34603	ENSMUSG00000051198	lncRNA	NA
Gm10629	-2.88124	0.000691786	Down-regulated in KO	0.530205	0.122221	0.0978584	0.298642	1.07151	2.09175	4.16393	1.00952	ENSMUSG00000074113	lncRNA	NA
Tex38	-1.99532	0.000695388	Down-regulated in KO	7.85563	3.52962	11.55	6.44963	22.8719	36.1133	46.0426	11.6082	ENSMUSG00000044556	protein_coding	NA
Gm30083	-5.45856	0.000695388	Down-regulated in KO	0.106517	0.0613846	0.196595	0	1.31551	2.80152	12.278	0.106742	ENSMUSG00000115726	protein_coding	NA
2610318N02Rik	-1.64372	0.00069789	Down-regulated in KO	12.652	9.04114	18.5255	9.50183	27.2737	48.6667	60.8993	18.173	ENSMUSG00000049916	protein_coding	NA
Gm36128	-1.78892	0.000698452	Down-regulated in KO	3.42954	2.6951	2.01403	3.3366	10.1513	6.91881	16.1918	7.18602	ENSMUSG00000113285	transcribed_processed_pseudogene	NA
4921521D15Rik	-2.97636	0.000701644	Down-regulated in KO	1.10829	0.255477	0.613659	0.12485	3.48411	4.64565	7.51058	1.22169	ENSMUSG00000104703	lncRNA	NA
Gm47013	-4.96965	0.000702689	Down-regulated in KO	0	0	0	0	0.506937	1.11332	1.71578	0.904941	ENSMUSG00000113989	lncRNA	NA
Gm38327	-1.61486	0.000702689	Down-regulated in KO	1.52113	1.19219	1.7968	1.57649	3.55231	5.40101	6.55108	3.17064	ENSMUSG00000103638	TEC	NA
Spag4	-1.75179	0.000704556	Down-regulated in KO	12.3964	7.10215	16.8587	10.0448	23.9293	51.3609	62.5339	18.2344	ENSMUSG00000038180	protein_coding	1.43791
4933429O19Rik	-1.40369	0.000705794	Down-regulated in KO	4.53192	3.183	5.09707	5.90298	9.06334	13.9681	17.4906	9.08301	ENSMUSG00000115008	retained_intron	NA
4930421P07Rik	-6.34841	0.000707145	Down-regulated in KO	0	0	0	0	2.7043	4.39932	6.10198	0	ENSMUSG00000086422	processed_pseudogene	NA
Gm42538	-3.55325	0.000708078	Down-regulated in KO	1.78966	0	2.20209	0.336014	9.37692	9.31598	27.9589	3.88581	ENSMUSG00000106137	lncRNA	NA
A330076C08Rik	-2.51994	0.000709156	Down-regulated in KO	0.106358	0.416792	0.392603	0.742846	0.74036	2.58753	3.17943	3.04827	ENSMUSG00000113186	lncRNA	NA
Gm6721	-3.05331	0.000709549	Down-regulated in KO	0.96068	0.766564	1.90949	0.832479	2.98689	10.3255	21.2486	2.2957	ENSMUSG00000112318	processed_pseudogene	NA
Samt3	-3.65578	0.000711385	Down-regulated in KO	0.305677	0	0.752239	0.114784	2.63119	4.01983	6.84047	0.714756	ENSMUSG00000035454	protein_coding	NA
4933430L12Rik	-1.65824	0.000712195	Down-regulated in KO	4.2928	3.19544	6.60257	5.4404	9.13739	18.9646	23.2231	10.1273	ENSMUSG00000108523	lncRNA	NA
4921517D22Rik	-5.55918	0.000712195	Down-regulated in KO	0	0.0390842	0	0.0382004	0.228435	0.557424	3.86582	0.135928	ENSMUSG00000049902	protein_coding	NA
Gm41279	-2.71239	0.000714762	Down-regulated in KO	2.70943	0.918479	1.4708	0.89771	6.62082	11.2655	19.3806	3.03459	ENSMUSG00000115335	lncRNA	NA
E330017L17Rik	-3.17097	0.000714762	Down-regulated in KO	0.243797	0.983485	0.44997	0.274642	0.821168	4.0076	5.40425	7.81803	ENSMUSG00000086369	lncRNA	NA
1700100L14Rik	-3.21598	0.000718963	Down-regulated in KO	0.776041	0.35778	1.14585	0.34969	6.62186	5.61297	11.2062	0.93322	ENSMUSG00000101051	lncRNA	NA
Gm34678	-3.2028	0.000719195	Down-regulated in KO	1.57291	0.402868	1.61282	0.590638	4.70929	11.2042	20.8093	1.83895	ENSMUSG00000115284	lncRNA	NA
4933427I04Rik	-1.11894	0.000721847	Down-regulated in KO	6.84822	6.20173	8.21571	8.98204	12.8513	17.9312	23.2353	11.7156	ENSMUSG00000073761	lncRNA	NA
1700027A15Rik	-5.84235	0.000745495	Down-regulated in KO	0.665316	0	0	0.374745	5.22887	18.0454	53.0929	0.333362	ENSMUSG00000101968	lncRNA	NA
Slc14a2	-1.55481	0.000751537	Down-regulated in KO	2.21748	2.15923	3.45766	3.31635	5.10812	8.42155	13.6084	5.55544	ENSMUSG00000024552	protein_coding	NA
4933439N14Rik	-4.65246	0.00076473	Down-regulated in KO	0.0982367	0.113226	0.181313	0	0.772064	1.61484	7.83939	0.492223	ENSMUSG00000109582	lncRNA	NA
Gm8279	-3.71811	0.000764873	Down-regulated in KO	0	0	0	0.120534	0.600654	0.879423	0.677658	0.428895	ENSMUSG00000079378	protein_coding	NA
1700124L16Rik	-2.1059	0.000768915	Down-regulated in KO	6.73133	4.93715	5.64718	3.10212	11.3364	28.1657	36.4312	12.8779	ENSMUSG00000099354	lncRNA	NA
Gm2511	-1.39797	0.000773554	Down-regulated in KO	22.9995	10.5494	19.4921	25.3805	49.0102	54.0101	69.5626	34.8074	ENSMUSG00000108695	lncRNA	NA
Gm49696	-3.05974	0.000773554	Down-regulated in KO	0.460273	0	0.849512	0.259253	2.32546	4.53964	4.66416	1.61436	ENSMUSG00000116870	lncRNA	NA
Odf3l1	-2.19501	0.000777326	Down-regulated in KO	8.40424	3.0769	12.9566	4.56669	24.7552	39.1698	54.9809	13.2771	ENSMUSG00000045620	protein_coding	2.89201
4930440I19Rik	-3.31142	0.00077908	Down-regulated in KO	1.42167	0.546196	2.33239	0.355897	3.72441	12.4639	25.6115	3.79914	ENSMUSG00000085431	lncRNA	NA
Dcdc2c	-3.79507	0.00077908	Down-regulated in KO	0.820621	0	1.5146	0.346666	3.91573	9.44268	20.7893	2.46707	ENSMUSG00000020633	protein_coding	NA
AC102333.1	-4.0942	0.000786039	Down-regulated in KO	0.079511	0	0	0.0895705	0.981978	1.30702	1.61144	0.159358	ENSMUSG00000117895	lncRNA	NA
Gm46440	-2.74709	0.000789238	Down-regulated in KO	0.217186	0.250324	0.133618	0.407774	1.21923	2.14209	3.20957	0.725486	ENSMUSG00000114516	lncRNA	NA
Gm30934	-2.39387	0.000789351	Down-regulated in KO	1.96534	0.755068	2.41824	1.62359	6.17841	13.7842	12.6133	3.01989	ENSMUSG00000111082	lncRNA	NA
Acrv1	-2.11306	0.000790756	Down-regulated in KO	13.6752	4.58322	22.0179	8.0851	36.3701	68.0767	79.977	24.1038	ENSMUSG00000032110	protein_coding	3.3065
4930548J01Rik	-3.10491	0.000792589	Down-regulated in KO	1.60686	0.168367	2.1569	0.493679	7.21639	11.286	16.6532	2.48859	ENSMUSG00000116615	lncRNA	NA
Gm33347	-4.38466	0.000792589	Down-regulated in KO	0.156804	0	0	0.176642	1.0563	2.06206	5.95862	0.628542	ENSMUSG00000106235	lncRNA	NA
Gm20642	-3.59864	0.000794499	Down-regulated in KO	0.91811	0	0.391045	0.397795	3.96463	5.68856	10.8244	0.990826	ENSMUSG00000093383	lncRNA	NA
H2al2a	-5.20866	0.000796606	Down-regulated in KO	0.394034	0.227078	0.363629	0.443886	3.5392	13.6022	39.9293	0.197434	ENSMUSG00000062651	protein_coding	NA
Gm15528	-3.19121	0.00079797	Down-regulated in KO	0.494367	0.427348	0.22811	0.556913	0.555049	6.29805	6.57517	3.34404	ENSMUSG00000081816	processed_pseudogene	NA
Ccdc63	-1.71974	0.00080184	Down-regulated in KO	10.2649	6.10295	17.2312	8.00559	25.2923	42.0698	53.5394	15.8256	ENSMUSG00000043036	protein_coding	14.3113
Tex35	-3.92035	0.00080184	Down-regulated in KO	2.70189	0.541589	1.08409	0.529343	10.6833	21.8209	41.5156	1.17722	ENSMUSG00000026592	protein_coding	NA
Ctag2	-2.75684	0.00080184	Down-regulated in KO	4.00125	0.864704	6.46186	1.83116	12.3541	27.1315	40.3881	8.27003	ENSMUSG00000031181	protein_coding	NA
Prss46	-1.30872	0.000802492	Down-regulated in KO	17.8397	8.32257	18.6582	15.0247	31.3795	43.7086	50.4672	22.6448	ENSMUSG00000049719	protein_coding	0.602587
BB019430	-2.98126	0.000804142	Down-regulated in KO	1.45614	0.372958	0.746541	0.182262	4.35966	5.85109	10.5544	1.54028	ENSMUSG00000091526	lncRNA	8.88373
BC049739	-6.38665	0.000805461	Down-regulated in KO	0	0	0	0	0.726609	1.32979	5.94327	0.162135	ENSMUSG00000106873	lncRNA	NA
Fam124b	-2.20344	0.000807047	Down-regulated in KO	1.04726	0.948398	1.31161	0.674147	2.43561	5.10305	8.9542	1.83659	ENSMUSG00000043230	protein_coding	NA
1700052H01Rik	-3.54731	0.000807787	Down-regulated in KO	0.995648	0.286891	2.75646	1.12161	5.30984	19.64	31.214	2.99326	ENSMUSG00000105297	lncRNA	NA
Gm34811	-3.04705	0.000807916	Down-regulated in KO	0.239962	0.276576	0.442892	0.270322	1.88592	2.76119	4.55935	1.68329	ENSMUSG00000108395	lncRNA	NA
Nipsnap3a	-2.44753	0.000807916	Down-regulated in KO	4.54603	1.2263	8.21195	2.39715	15.5293	27.6655	35.7755	9.59594	ENSMUSG00000015242	nonsense_mediated_decay	NA
Gm19428	-2.44246	0.000807978	Down-regulated in KO	0.214102	0.308462	0.197581	0.301487	0.480764	1.84771	1.695	1.77008	ENSMUSG00000113260	transcribed_processed_pseudogene	NA
Gm34059	-2.33288	0.00081189	Down-regulated in KO	0.785309	0.193956	0.862751	0.547649	2.0783	2.85844	5.82632	1.2554	ENSMUSG00000114753	lncRNA	7.97909
Chd5	-1.67873	0.00081189	Down-regulated in KO	6.78793	4.60595	8.76772	5.33876	12.032	25.9247	34.7919	8.86667	ENSMUSG00000005045	protein_coding	NA
Gm4985	-2.86298	0.0008157	Down-regulated in KO	1.81869	0.399274	3.83624	1.17074	6.80644	16.3717	23.805	4.86011	ENSMUSG00000090102	protein_coding	NA
Cyp2e1	2.16843	0.000829839	Up-regulated in KO	1.4564	5.30443	1.93539	2.95319	0.457847	0.7661	0.664127	0.700551	ENSMUSG00000025479	protein_coding	NA
Haglr	-2.91766	0.000830911	Down-regulated in KO	0.638783	0.368124	0.982486	0.479734	3.46643	3.85017	10.1142	1.17358	ENSMUSG00000075277	lncRNA	NA
4930567H17Rik	-3.77281	0.000830911	Down-regulated in KO	0.254246	0	0.703881	0.143206	2.1409	5.22419	6.60201	0.63696	ENSMUSG00000073141	lncRNA	NA
Gm5766	-4.27478	0.000834852	Down-regulated in KO	0.324077	0	0	0.0608463	1.45542	1.59817	5.33653	0.37889	ENSMUSG00000089645	lncRNA	NA
Lrrd1	-4.33818	0.000834852	Down-regulated in KO	0.39804	0.12512	0.0667864	0.163054	0.771915	4.63963	10.3588	0.326358	ENSMUSG00000040367	protein_coding	NA
Paqr9	-1.26912	0.00084554	Down-regulated in KO	2.65459	2.30942	2.37908	2.2572	3.99778	7.1539	8.79428	3.24852	ENSMUSG00000064225	protein_coding	36.254
Wdr95	-2.35701	0.000846159	Down-regulated in KO	0.516277	0.446287	0.476439	0.678527	1.49742	2.40456	5.83114	1.29342	ENSMUSG00000029658	protein_coding	NA
Gm44535	-4.7435	0.000846159	Down-regulated in KO	0.0340508	0	0	0.0383588	0.114691	1.11947	1.33708	0.136491	ENSMUSG00000109412	TEC	NA
Gm15574	4.75314	0.000856921	Up-regulated in KO	0.790987	1.21557	0.973268	1.18808	0	0	0	0	ENSMUSG00000081883	processed_pseudogene	NA
Gm15669	-6.83671	0.000858393	Down-regulated in KO	0	0	0	0	0	4.33826	8.48593	1.22064	ENSMUSG00000085075	lncRNA	NA
1700003E24Rik	-2.72729	0.000864883	Down-regulated in KO	1.29546	0.853214	0.683143	0.625441	2.90896	8.82227	10.0801	2.41095	ENSMUSG00000095110	lncRNA	NA
AC124716.2	-6.01181	0.000870272	Down-regulated in KO	0	0	0	0	0	1.84771	1.89839	1.12641	ENSMUSG00000117880	lncRNA	NA
Klf17	-3.50645	0.000878796	Down-regulated in KO	1.02334	0.256409	0.903314	0.150366	2.94731	7.02131	15.4423	1.20385	ENSMUSG00000048626	protein_coding	NA
4930448C13Rik	-2.05454	0.000880157	Down-regulated in KO	3.44946	1.7286	4.98253	3.37902	9.26121	14.5456	24.8864	7.2141	ENSMUSG00000113644	lncRNA	NA
Gm12206	-2.32827	0.000880157	Down-regulated in KO	3.55352	1.84307	4.91897	2.80217	9.17632	16.3558	33.0837	6.94403	ENSMUSG00000083175	processed_pseudogene	NA
Gm9625	-2.42401	0.000881924	Down-regulated in KO	1.34178	1.41763	2.06374	1.76346	1.63202	11.5796	12.3222	9.86054	ENSMUSG00000097906	processed_pseudogene	NA
Iqcf5	-2.46353	0.000888345	Down-regulated in KO	4.45738	1.78695	8.58454	2.18318	15.8839	30.2643	37.3133	8.93362	ENSMUSG00000066382	protein_coding	NA
4930529C04Rik	-4.61644	0.000894133	Down-regulated in KO	0.030216	0	0.0557687	0	0.271399	0.447027	1.49269	0.0908397	ENSMUSG00000086377	processed_pseudogene	4.35909
Adam26a	-2.55561	0.000898484	Down-regulated in KO	2.87444	0.741721	4.27589	1.25658	7.99592	17.9129	22.7699	4.85819	ENSMUSG00000048516	protein_coding	NA
Gm18905	-2.81135	0.000900212	Down-regulated in KO	0.575341	0.26525	0.849512	0.388879	3.10062	2.45897	7.57926	1.38374	ENSMUSG00000108705	processed_pseudogene	NA
Gm20052	-2.46519	0.000903727	Down-regulated in KO	0.630196	0.161411	0.646186	0.236642	1.4151	2.64738	3.81391	1.4034	ENSMUSG00000106718	lncRNA	NA
Gm36486	-2.08097	0.000911716	Down-regulated in KO	2.68177	2.24797	2.69982	3.02106	6.56935	10.019	20.9994	8.06234	ENSMUSG00000117575	lncRNA	NA
4930407G08Rik	-2.49505	0.000913255	Down-regulated in KO	0.458954	0.352654	1.12944	0.689359	2.57644	4.77811	5.42593	1.8397	ENSMUSG00000086713	lncRNA	NA
1700120O09Rik	-5.39415	0.000913255	Down-regulated in KO	0.109297	0	0	0	0.858991	1.07799	5.95313	0.219057	ENSMUSG00000093386	lncRNA	NA
Gm6744	-3.47355	0.000913255	Down-regulated in KO	1.17993	0	2.17775	1.32921	6.1822	10.6677	30.8882	3.94141	ENSMUSG00000081216	processed_pseudogene	NA
Rag2	-2.79332	0.000913255	Down-regulated in KO	0.155934	0.0359451	0	0.105397	0.350148	0.615185	1.0271	0.406285	ENSMUSG00000032864	protein_coding	NA
Pfn3	-3.82974	0.000913255	Down-regulated in KO	0.587798	0.451656	2.53139	0.220721	2.41981	25.4442	19.8548	4.12329	ENSMUSG00000044444	protein_coding	NA
Foxj1	-1.47154	0.000919821	Down-regulated in KO	9.11912	6.80368	16.8309	11.3276	19.4257	43.4984	40.3771	18.7256	ENSMUSG00000034227	protein_coding	0.988425
4930428E07Rik	-3.84213	0.000922144	Down-regulated in KO	0.116069	0	0.214225	0.130753	0.912211	2.28956	3.52854	0.465257	ENSMUSG00000112967	lncRNA	NA
Tmigd3	-3.15985	0.000922321	Down-regulated in KO	3.08485	1.09401	2.62782	1.06927	9.32482	21.649	37.4221	2.37798	ENSMUSG00000074344	protein_coding	NA
Wdr64	-3.82238	0.00092374	Down-regulated in KO	0.867247	0.161221	0.722875	0.378181	2.88969	7.86379	18.9939	0.532663	ENSMUSG00000026523	protein_coding	NA
Efhc2	-1.35379	0.00094235	Down-regulated in KO	5.60257	4.81896	4.93874	4.56869	8.59044	14.7079	20.3368	7.45796	ENSMUSG00000025038	protein_coding	1.21489
Gm45488	-3.4241	0.000950613	Down-regulated in KO	1.72695	0.331742	0.531231	0	4.84733	8.04328	15.3125	2.59591	ENSMUSG00000110168	lncRNA	NA
Meltf	-1.42726	0.000954693	Down-regulated in KO	2.48033	1.57828	4.57787	2.93966	5.88865	8.70656	10.7017	5.64433	ENSMUSG00000022780	protein_coding	NA
1700030F04Rik	-3.7603	0.000956639	Down-regulated in KO	0.346137	0.199475	0.958282	0.389929	6.99524	4.5519	13.3726	0.520304	ENSMUSG00000099869	lncRNA	NA
Gm8584	-4.53587	0.000962077	Down-regulated in KO	0	0	0.260009	0	0.949002	1.38944	3.39044	0.423519	ENSMUSG00000091557	unprocessed_pseudogene	NA
Gm49688	-5.74156	0.000975166	Down-regulated in KO	0	0	0	0	0.439482	0.514759	1.48747	0.0784525	ENSMUSG00000116616	lncRNA	NA
Ppp1r2-ps7	-5.11989	0.000978823	Down-regulated in KO	0.419856	0.161306	0	0	1.41417	6.67162	16.4865	0.420744	ENSMUSG00000052025	lncRNA	NA
Chit1	-1.82411	0.000979671	Down-regulated in KO	2.64752	1.49183	2.06317	1.59065	5.02021	7.05999	12.1474	3.53749	ENSMUSG00000026450	protein_coding	NA
Gm3404	-2.22731	0.000984472	Down-regulated in KO	1.41748	0.326751	1.04648	0.638725	2.75854	4.66016	6.34408	2.55686	ENSMUSG00000079091	protein_coding	1.07517
1700081B01Rik	-3.11261	0.000988484	Down-regulated in KO	1.15352	0.379865	0.912439	0.371275	3.88534	7.58475	12.3154	1.3211	ENSMUSG00000105673	lncRNA	NA
Gm19368	-2.36408	0.000988484	Down-regulated in KO	0.193098	0.139101	0.311846	0	0.921401	0.952257	0.733783	0.604709	ENSMUSG00000113956	processed_pseudogene	NA
Gpr15	-3.67474	0.000988579	Down-regulated in KO	0.195574	0	0.240643	0.146878	0.365966	1.82177	4.45914	1.04527	ENSMUSG00000047293	protein_coding	NA
4930433E05Rik	-6.064	0.000992099	Down-regulated in KO	0	0	0	0	0.841337	3.07952	10.4412	0.750942	ENSMUSG00000115720	lncRNA	NA
4930557F10Rik	-2.51851	0.000996557	Down-regulated in KO	4.74592	1.17215	3.12836	1.71847	9.32482	18.6678	28.7697	5.60524	ENSMUSG00000085488	lncRNA	25.9887
Gm29018	-2.48117	0.000996557	Down-regulated in KO	0.115441	0.532221	0.213067	0.39014	1.55534	2.27718	2.48587	1.15686	ENSMUSG00000099752	lncRNA	NA
Gm33912	-3.98121	0.000996557	Down-regulated in KO	0.292557	0	0.269982	0	1.64234	3.36638	4.44692	0.439764	ENSMUSG00000116871	lncRNA	NA
Mfap3l	-1.11261	0.000996557	Down-regulated in KO	5.14111	6.78036	5.22661	4.61425	8.91373	13.7711	17.3159	7.12832	ENSMUSG00000031647	protein_coding	NA
4930474H20Rik	-5.14903	0.0010066	Down-regulated in KO	0	0	0	0	0.40531	0.237367	0.731633	0.144705	ENSMUSG00000115001	lncRNA	NA
Stpg1	-1.24405	0.00100723	Down-regulated in KO	57.4248	35.8603	67.3498	52.7905	93.5836	147.119	189.511	75.0604	ENSMUSG00000028801	lncRNA	NA
4930473H19Rik	-3.09243	0.0010169	Down-regulated in KO	0.747483	0.246152	1.57669	0.601466	2.39781	7.72344	14.3376	2.14018	ENSMUSG00000113087	lncRNA	NA
4930528D03Rik	-2.21246	0.00102226	Down-regulated in KO	1.90119	1.00433	2.33931	2.49867	4.89168	9.24542	17.8608	3.96918	ENSMUSG00000097502	lncRNA	NA
Gm5334	-5.49653	0.00102226	Down-regulated in KO	0.14831	0	0	0.167074	1.1656	5.3635	12.9625	0.148624	ENSMUSG00000094854	processed_pseudogene	NA
Cntnap3	-2.76927	0.00102459	Down-regulated in KO	0.0504965	0.0776016	0	0.0189617	0.132288	0.387367	0.4051	0.236149	ENSMUSG00000033063	protein_coding	NA
Gm42881	-2.91952	0.00102459	Down-regulated in KO	0.638656	0.22083	0.471499	0.107919	1.93603	2.67708	5.70327	0.672008	ENSMUSG00000105973	TEC	NA
Akna	-1.45599	0.00102782	Down-regulated in KO	4.99525	4.06675	4.17076	4.10877	7.41109	12.4473	21.5182	6.27713	ENSMUSG00000039158	protein_coding	2.25587
4930555K19Rik	-4.01796	0.00103202	Down-regulated in KO	2.51584	0	0	0	3.45235	13.7853	17.7043	12.3257	ENSMUSG00000048559	processed_pseudogene	NA
Scrt1	-1.81928	0.0010397	Down-regulated in KO	0.633873	0.618191	0.854942	0.933783	1.58759	2.84539	4.75574	1.56361	ENSMUSG00000048385	protein_coding	15.9223
Stk-ps2	-3.35061	0.00103975	Down-regulated in KO	0.797119	0.141345	1.13171	0.310835	3.44216	5.54367	14.1358	1.04459	ENSMUSG00000044457	lncRNA	NA
Pla2g10	-2.83182	0.00104207	Down-regulated in KO	3.87699	0.893707	4.29338	1.24785	10.4469	21.3043	36.4811	4.99524	ENSMUSG00000022683	protein_coding	NA
1700024G13Rik	-1.77327	0.00104658	Down-regulated in KO	7.28639	3.3303	10.2021	7.64216	15.3742	28.0852	39.146	14.3518	ENSMUSG00000072473	protein_coding	NA
1700013D24Rik	-2.81161	0.00105035	Down-regulated in KO	7.07726	0.959658	4.22603	2.11041	19.6312	31.8217	44.0322	6.46644	ENSMUSG00000079346	lncRNA	NA
4921522P10Rik	-1.03253	0.00105035	Down-regulated in KO	9.40262	7.38105	12.7576	13.3977	18.888	23.811	28.5843	16.4512	ENSMUSG00000040467	lncRNA	NA
Fam183b	-2.02439	0.00105174	Down-regulated in KO	11.4881	3.90718	15.6418	5.51609	31.0827	47.6756	52.2435	16.7969	ENSMUSG00000049154	protein_coding	22.1574
Gm17188	-2.07597	0.00107443	Down-regulated in KO	1.57034	1.62895	2.02883	0.884509	2.99726	8.5185	8.95107	5.35046	ENSMUSG00000091849	lncRNA	NA
Gm14149	-5.7695	0.00107719	Down-regulated in KO	0	0.13284	0	0	0	2.84187	3.94176	2.65646	ENSMUSG00000067352	lncRNA	NA
4930513D17Rik	-3.70577	0.00108886	Down-regulated in KO	0.368536	0.318575	0.850245	0.103791	2.48263	6.66388	11.437	0.553974	ENSMUSG00000106741	lncRNA	NA
AC150683.1	-1.07619	0.00109011	Down-regulated in KO	14.2268	7.34405	15.7142	10.3338	24.1755	27.6302	30.4058	18	ENSMUSG00000118454	protein_coding	NA
Gm28307	-2.7148	0.00109275	Down-regulated in KO	0.0792749	0	0.292631	0.178609	1.02356	0.586412	1.30541	0.516377	ENSMUSG00000101643	lncRNA	NA
Trim66	-2.23095	0.00109275	Down-regulated in KO	1.74064	1.36535	1.91866	1.44341	3.52859	7.55065	16.8425	2.47112	ENSMUSG00000031026	protein_coding	NA
Abhd16b	-6.34361	0.00109275	Down-regulated in KO	0.0601596	0	0.111035	0	0.472808	2.86786	12.1163	0.0602869	ENSMUSG00000055882	protein_coding	NA
Fam167a	-1.76864	0.00109413	Down-regulated in KO	3.05384	2.85074	3.63336	1.87647	4.84549	11.7824	17.4231	4.83072	ENSMUSG00000035095	protein_coding	5.6214
Prr22	-1.79298	0.00109942	Down-regulated in KO	7.75168	5.37888	16.7889	8.99971	18.5608	47.4589	49.1948	19.1031	ENSMUSG00000090273	protein_coding	0.40707
Gm13266	-3.57113	0.00110052	Down-regulated in KO	1.10656	0.212567	0.680783	0	2.89891	7.8823	12.615	1.66336	ENSMUSG00000084901	lncRNA	NA
4930556J02Rik	-2.25116	0.00110075	Down-regulated in KO	4.25871	1.99976	3.78453	3.02066	8.50036	15.0383	32.3666	6.63868	ENSMUSG00000115656	lncRNA	NA
1700025H01Rik	-4.75003	0.00110075	Down-regulated in KO	0.195216	0	0.360305	0	1.75343	3.85081	10.3856	0.391259	ENSMUSG00000101888	lncRNA	NA
Gm49481	-3.03269	0.00110641	Down-regulated in KO	0.450943	0	0.166458	0.406396	0.810071	2.07556	4.34113	1.89797	ENSMUSG00000116445	lncRNA	NA
Gm13793	-4.20467	0.00111619	Down-regulated in KO	0.487595	0.280996	0	0	1.91606	3.20608	12.0438	1.22157	ENSMUSG00000087069	lncRNA	NA
Gm41506	-2.83406	0.00112324	Down-regulated in KO	0.444467	0.128071	1.4356	0.125175	2.49512	3.47047	6.05224	2.11569	ENSMUSG00000117131	lncRNA	NA
4931431B13Rik	-3.46481	0.00112404	Down-regulated in KO	3.38636	0.78061	2.08337	1.52592	4.05549	22.2663	55.1909	6.10835	ENSMUSG00000108354	lncRNA	NA
AC151602.1	-1.56789	0.00112579	Down-regulated in KO	4.35946	2.4853	5.9697	5.7031	8.42076	17.1064	20.7225	8.59644	ENSMUSG00000118462	nonsense_mediated_decay	NA
Smkr-ps	-1.97997	0.00112584	Down-regulated in KO	5.85551	3.55853	8.05639	3.11827	10.5188	28.5263	31.826	10.0288	ENSMUSG00000045709	transcribed_unitary_pseudogene	NA
Gm49217	-2.36402	0.00112819	Down-regulated in KO	1.53369	0.662888	0.707672	0.863865	5.38108	4.09681	8.49932	2.49752	ENSMUSG00000115468	lncRNA	NA
Iqcf3	-3.04543	0.00112819	Down-regulated in KO	4.81516	1.63231	8.19016	0.74452	19.1867	44.2324	53.9368	8.89378	ENSMUSG00000023577	protein_coding	NA
Gm38238	-4.85338	0.0011294	Down-regulated in KO	0	0	0	0	1.73252	0.50732	1.95463	0.927826	ENSMUSG00000103744	TEC	NA
AC171003.1	-3.91292	0.00113081	Down-regulated in KO	0.17977	0	0.331796	0.202514	0.403672	3.84163	5.46508	1.98165	ENSMUSG00000118445	lncRNA	NA
1700020L24Rik	-2.13651	0.00113643	Down-regulated in KO	5.40105	2.85319	14.3298	4.56328	20.7187	41.0625	41.6186	14.7716	ENSMUSG00000035085	protein_coding	0.611319
4930556H04Rik	-2.70488	0.00114725	Down-regulated in KO	0.318756	0.293913	0.235327	0.359084	0.715765	2.4103	4.03763	1.08606	ENSMUSG00000114190	TEC	NA
Kctd16	-2.95005	0.00115137	Down-regulated in KO	1.02905	0.912351	0.584394	0.624205	3.11058	6.89639	13.9372	1.03122	ENSMUSG00000051401	protein_coding	NA
Slc44a5	-2.94992	0.00115722	Down-regulated in KO	0.416919	0.0600665	0.240467	0.234833	1.11172	1.88469	4.0598	0.470026	ENSMUSG00000028360	protein_coding	8.30189
Smcp	-1.74477	0.0011638	Down-regulated in KO	19.5955	9.7203	35.0224	12.2948	51.1032	83.3831	86.8747	34.4269	ENSMUSG00000074435	protein_coding	NA
Gm15473	-3.05509	0.00116565	Down-regulated in KO	0.362284	0.10439	0.167164	0.20406	0.915195	1.78659	4.01537	0.907627	ENSMUSG00000084772	lncRNA	NA
4930429H19Rik	-2.14851	0.00116565	Down-regulated in KO	1.70336	1.21858	2.92703	1.72036	2.11028	8.68974	13.4665	9.06459	ENSMUSG00000108530	lncRNA	NA
Gm31759	-2.75484	0.00116813	Down-regulated in KO	1.20432	0.347019	0.833544	0.395701	5.74663	4.45431	7.94529	0.804581	ENSMUSG00000117560	lncRNA	NA
Gm35135	-2.95075	0.00116813	Down-regulated in KO	0.755033	0.124319	0.398155	0.121508	0.847711	2.65959	4.64531	3.2427	ENSMUSG00000111982	lncRNA	NA
1700001F09Rik	-1.92644	0.00116813	Down-regulated in KO	0.966365	1.11381	1.11474	1.49686	3.25495	5.75843	6.42641	2.78418	ENSMUSG00000095384	protein_coding	NA
Gm4821	-5.42823	0.00117113	Down-regulated in KO	0.202625	0	0	0	0.682489	4.33003	10.0098	0.406107	ENSMUSG00000115450	processed_pseudogene	NA
Dyrk4	-3.01384	0.0011809	Down-regulated in KO	1.26043	0.929754	0.465266	0.795139	3.39633	6.29863	17.5622	1.16205	ENSMUSG00000030345	lncRNA	NA
AC116489.1	-3.79522	0.00118354	Down-regulated in KO	0.137696	0.158706	0	0.0775585	1.00489	1.47126	3.48835	0.206981	ENSMUSG00000117658	lncRNA	NA
Sh2d7	-1.43407	0.00119503	Down-regulated in KO	2.39962	1.73975	3.00023	3.61882	6.64852	5.85321	11.4229	5.11969	ENSMUSG00000046460	protein_coding	NA
Spatc1l	-1.92028	0.00119985	Down-regulated in KO	11.7045	3.60358	17.9035	7.49575	29.4326	47.7048	56.257	20.1647	ENSMUSG00000009115	protein_coding	NA
1700008H02Rik	-3.04585	0.00120254	Down-regulated in KO	0.126821	0	0.117035	0.071433	0.854327	0.625414	1.04417	0.317723	ENSMUSG00000106860	TEC	NA
Gm6811	-2.59681	0.00120691	Down-regulated in KO	0.278626	0.401423	0.514251	0.549284	1.87696	2.40456	5.47042	0.907449	ENSMUSG00000091550	unprocessed_pseudogene	NA
Zfp458	-1.77801	0.00120803	Down-regulated in KO	2.23486	1.83485	0.904068	1.72439	3.12788	6.84417	9.88861	3.4054	ENSMUSG00000055480	protein_coding	12.5502
Spata31d1c	-6.14441	0.00120803	Down-regulated in KO	0.0944985	0	0.116275	0	0.601221	2.95144	11.97	0.0631323	ENSMUSG00000074849	protein_coding	NA
Cntn6	-1.65414	0.00121146	Down-regulated in KO	1.06726	1.2301	1.06476	1.13729	2.59083	3.74584	6.06517	1.84997	ENSMUSG00000030092	protein_coding	3.28153
4930544D05Rik	-3.50811	0.00121236	Down-regulated in KO	1.70037	0.195981	1.56916	1.1493	4.00908	15.9321	30.7998	2.55595	ENSMUSG00000087279	nonsense_mediated_decay	1.28545
Ccdc116	-1.25326	0.00121236	Down-regulated in KO	10.5008	7.89325	17.2275	12.8008	20.3615	34.9815	41.7348	18.2246	ENSMUSG00000022768	protein_coding	NA
Pitpnm2os1	-2.8897	0.00122535	Down-regulated in KO	0.791965	0.456401	1.21809	0.297387	2.51933	5.09891	11.3692	1.32273	ENSMUSG00000090220	lncRNA	NA
1700057H21Rik	-4.38875	0.00122841	Down-regulated in KO	0.211034	0.243234	0	0	1.65857	1.73451	8.82134	0.845923	ENSMUSG00000086007	lncRNA	NA
Arrdc5	-2.32244	0.00123019	Down-regulated in KO	8.19076	1.98134	12.5046	5.12613	22.8201	44.7143	56.999	13.9842	ENSMUSG00000073380	protein_coding	NA
Fam24a	-1.9823	0.00123325	Down-regulated in KO	14.1035	5.30787	18.0619	4.53937	33.285	50.6253	56.5105	24.2285	ENSMUSG00000030859	protein_coding	NA
Ppp1r2-ps9	-3.07675	0.00123576	Down-regulated in KO	2.42139	0.139542	4.02218	0.818321	8.56361	18.3095	27.4508	7.27954	ENSMUSG00000045217	lncRNA	NA
Gm38381	-3.42177	0.00123576	Down-regulated in KO	0.187751	0.0540994	0	0.370133	0.474292	2.00609	3.86459	0.893703	ENSMUSG00000102594	TEC	NA
4930503H13Rik	-3.15072	0.00123847	Down-regulated in KO	0.294575	0	1.35922	0	2.31513	2.90537	5.41042	2.36158	ENSMUSG00000082612	processed_pseudogene	NA
Nudt12os	-3.20559	0.00124325	Down-regulated in KO	0.682321	0.131072	0	0.384323	2.93662	2.24323	6.48214	0.911687	ENSMUSG00000086594	lncRNA	NA
Gm28436	-3.13073	0.00124375	Down-regulated in KO	0.458954	0.176327	0	0.17234	1.3741	2.76628	3.68188	0.91985	ENSMUSG00000101619	unprocessed_pseudogene	NA
AC122252.2	-2.15712	0.00125087	Down-regulated in KO	0.371808	0.257123	0.892106	0.544503	1.29408	2.50586	3.8619	1.3786	ENSMUSG00000118107	lncRNA	NA
Gm4868	-2.40026	0.00125482	Down-regulated in KO	5.54894	1.09193	7.99338	3.65911	17.7784	29.3667	39.7724	9.08697	ENSMUSG00000091970	processed_pseudogene	NA
Nlrp4a	-2.47795	0.00125482	Down-regulated in KO	0.0752172	0.0288979	0.0462754	0.112978	0.309649	0.370931	0.635175	0.27638	ENSMUSG00000040601	protein_coding	NA
Gm9867	-2.38423	0.00125482	Down-regulated in KO	0.201706	0.0929929	0.148913	0.272671	0.407637	1.06102	1.48189	0.970239	ENSMUSG00000103107	TEC	NA
A930024E05Rik	-1.5953	0.00125658	Down-regulated in KO	2.19649	2.01232	3.43031	1.90337	5.62777	6.94354	11.6998	4.34584	ENSMUSG00000056735	lncRNA	NA
Gm34829	-2.90997	0.00125658	Down-regulated in KO	0.700546	0.230696	0.554133	0.563698	2.24725	3.29021	9.12724	1.20348	ENSMUSG00000111610	lncRNA	NA
Tmem249	-2.71711	0.00125658	Down-regulated in KO	4.85892	1.04191	7.09095	1.78212	13.7018	25.2619	48.3789	9.17222	ENSMUSG00000116376	protein_coding	NA
1700020G17Rik	-5.01018	0.00126117	Down-regulated in KO	1.00977	0.29096	0	0	5.66858	11.6192	32.616	0.505954	ENSMUSG00000101801	lncRNA	NA
Mfsd13b	-1.12782	0.00126297	Down-regulated in KO	15.0279	10.1964	14.444	14.1183	21.7751	35.3303	42.5248	18.0717	ENSMUSG00000030877	protein_coding	5.05437
Dusp4	-1.82998	0.00126297	Down-regulated in KO	1.79271	1.52722	1.72631	1.40488	2.84412	7.68757	9.62621	2.89003	ENSMUSG00000031530	protein_coding	NA
Gm15319	-1.89631	0.00126644	Down-regulated in KO	1.01618	0.683214	0.78147	1.09704	2.61458	4.10644	5.36323	1.44263	ENSMUSG00000074449	protein_coding	3.64909
Gm40392	-4.11807	0.00126764	Down-regulated in KO	0	0.218997	0	0.214045	1.27997	2.81102	5.2949	0.571224	ENSMUSG00000113832	lncRNA	NA
Gm8220	-2.59711	0.00126764	Down-regulated in KO	0.761107	0.0877236	0.561901	0.25722	1.19634	3.62826	3.75992	1.75425	ENSMUSG00000091725	protein_coding	NA
Tmem63c	-1.34612	0.00126917	Down-regulated in KO	4.63603	3.66913	4.10716	3.23799	7.42593	9.75464	16.9125	5.76084	ENSMUSG00000034145	protein_coding	2.38529
Gm5092	-2.37941	0.00127268	Down-regulated in KO	1.14752	0.367392	1.52963	0.933619	2.71991	5.34458	10.1748	2.36379	ENSMUSG00000102080	lncRNA	NA
Gm45056	-2.05775	0.00127296	Down-regulated in KO	0.215911	0.142202	0.284643	0.173734	0.519456	0.76054	1.32838	0.772741	ENSMUSG00000108987	lncRNA	NA
Spata18	-1.73688	0.00127735	Down-regulated in KO	8.01195	6.35327	12.0665	9.24221	14.1767	38.2463	51.4737	14.9016	ENSMUSG00000029155	non_stop_decay	NA
4930562D21Rik	-4.34865	0.00127798	Down-regulated in KO	0.183057	0	0.112621	0.068739	0.959124	2.40731	4.7148	0.122296	ENSMUSG00000086608	lncRNA	NA
Gm3460	-2.23412	0.00127798	Down-regulated in KO	0.472231	0.272142	0.544739	0.0664971	0.994117	1.74659	2.16836	1.41969	ENSMUSG00000096839	protein_coding	NA
Gm16726	-3.57834	0.00128091	Down-regulated in KO	0.478849	0	0.662848	0.269716	2.55372	4.32928	9.40152	0.719793	ENSMUSG00000086816	lncRNA	NA
AA465934	-1.90568	0.00128091	Down-regulated in KO	4.46092	2.89213	4.11669	2.19857	5.94757	15.5825	15.1859	14.8081	ENSMUSG00000093483	lncRNA	NA
4933436I20Rik	-2.92452	0.00128625	Down-regulated in KO	0.595723	0.257482	0.137438	0.251659	1.75572	2.20334	5.47079	0.746229	ENSMUSG00000100580	lncRNA	NA
Gm43262	-6.01473	0.00128625	Down-regulated in KO	0	0.100965	0	0.0986819	0.590109	3.16794	13.0933	0.0877844	ENSMUSG00000107305	lncRNA	NA
Gm40289	-2.29676	0.00129549	Down-regulated in KO	1.03582	0.325598	0.78209	0.954708	2.59023	4.48893	6.97773	1.36828	ENSMUSG00000107126	lncRNA	NA
1700023G09Rik	-5.01829	0.00129684	Down-regulated in KO	0	0.168597	0	0.0823926	1.14964	2.40456	6.29981	0.073294	ENSMUSG00000103503	lncRNA	NA
Cidec	1.93724	0.00130103	Up-regulated in KO	1.19136	2.96308	2.89323	2.5429	0.422398	0.824581	0.476549	0.754029	ENSMUSG00000030278	protein_coding	NA
4933436H12Rik	-5.80707	0.00130859	Down-regulated in KO	0.162285	0	0	0	0.728818	4.00151	11.1004	0.162628	ENSMUSG00000108924	lncRNA	NA
Gm41144	-5.9367	0.00131583	Down-regulated in KO	0	0	0	0	0.110194	1.61335	1.74049	0.196708	ENSMUSG00000115846	lncRNA	NA
1700014L14Rik	-5.71202	0.0013163	Down-regulated in KO	0	0	0	0	0.997011	0.729866	4.78052	0.444945	ENSMUSG00000110056	lncRNA	NA
Gm47729	-3.16764	0.00131837	Down-regulated in KO	0.200344	0	0.369769	0.225691	1.34961	2.63464	2.79149	1.00384	ENSMUSG00000112929	lncRNA	NA
Gm13715	-5.44442	0.00132466	Down-regulated in KO	0	0	0	0	0.583409	2.13543	3.62011	0.520726	ENSMUSG00000085025	lncRNA	NA
Gm36816	-5.55087	0.00132774	Down-regulated in KO	0	0	0	0	0.237878	1.39312	3.48886	0.84928	ENSMUSG00000107634	lncRNA	NA
Ube4bos2	-5.86583	0.00132951	Down-regulated in KO	0	0	0	0	0.378204	2.76866	7.68041	1.01271	ENSMUSG00000085807	lncRNA	NA
Gm47898	-5.08614	0.00133136	Down-regulated in KO	0	0	0	0	0.197839	0.289658	0.595206	0.117722	ENSMUSG00000114088	lncRNA	NA
Prkag2os1	-5.28056	0.00133136	Down-regulated in KO	0.107753	0	0.198877	0	0.846856	2.12552	9.9637	0.215962	ENSMUSG00000086446	lncRNA	NA
4933433G08Rik	-3.00354	0.00133814	Down-regulated in KO	1.15754	0.133416	1.60233	0.521596	3.24907	8.75285	13.0495	2.14598	ENSMUSG00000111807	lncRNA	47.6511
Hpca	1.20066	0.00133814	Up-regulated in KO	12.6909	10.4903	11.475	13.7911	7.98791	3.89839	5.19609	3.9181	ENSMUSG00000028785	protein_coding	NA
Gm28770	-3.68771	0.00133951	Down-regulated in KO	0.154088	0	0.284396	0.173583	1.03801	3.03953	3.90363	0.617658	ENSMUSG00000100845	unprocessed_pseudogene	NA
Ssxb5	-2.51015	0.00135458	Down-regulated in KO	2.66071	0.408891	0.654773	0.399645	5.57631	7.28957	8.31336	3.91064	ENSMUSG00000071816	protein_coding	NA
Iqcf1	-4.0567	0.00135458	Down-regulated in KO	1.39358	0.200777	2.89361	0.196237	9.58342	22.3353	42.5861	2.0948	ENSMUSG00000066383	protein_coding	NA
Klrb1	-4.98562	0.001358	Down-regulated in KO	0.294981	0	0	0.166151	1.98714	4.60652	12.1436	0.147803	ENSMUSG00000079299	protein_coding	NA
Olfr872	1.82737	0.00136239	Up-regulated in KO	3.37744	2.59517	2.59735	1.64872	1.2008	0.647722	0.427814	0.564097	ENSMUSG00000066897	protein_coding	4.76766
Gm4834	-2.3785	0.00136362	Down-regulated in KO	0.118058	0.0340177	0.217896	0.199491	0.463921	0.679231	1.23372	0.561961	ENSMUSG00000117402	processed_pseudogene	NA
Actl10	-2.60353	0.00136491	Down-regulated in KO	0.924839	0.819961	3.01998	0.881562	4.15344	11.8113	14.9589	2.78039	ENSMUSG00000078129	protein_coding	NA
Gm4907	-3.04587	0.00137398	Down-regulated in KO	1.64502	0.164871	2.37613	0.644572	5.86203	13.1679	17.7569	2.79528	ENSMUSG00000068113	protein_coding	NA
Rnf148	-4.69245	0.00138418	Down-regulated in KO	1.12041	0	0.159069	0.194178	5.22525	10.9088	23.908	0.604572	ENSMUSG00000078179	protein_coding	NA
Gm9839	-2.94435	0.00138682	Down-regulated in KO	0.594479	0.085648	0.548606	0.502268	2.58637	4.03102	6.30651	0.670204	ENSMUSG00000102865	TEC	NA
1700120G07Rik	-2.95354	0.00138783	Down-regulated in KO	1.44791	0.973484	2.00427	0.407774	1.62563	11.9005	18.3404	5.44115	ENSMUSG00000100717	lncRNA	NA
Gm35766	-6.73872	0.00138783	Down-regulated in KO	0	0	0	0	0	2.86314	5.26108	0.53706	ENSMUSG00000115376	lncRNA	NA
Tcp10a	-1.16788	0.00138783	Down-regulated in KO	8.78929	20.5631	12.1061	23.6941	30.0954	42.194	42.262	32.0765	ENSMUSG00000071322	protein_coding	NA
Fam170b	-2.17462	0.00139151	Down-regulated in KO	6.74487	2.47024	14.6593	5.60989	20.8782	45.4893	51.102	15.0975	ENSMUSG00000078127	protein_coding	NA
Lrrc66	-2.34179	0.00139968	Down-regulated in KO	0.200344	0.115456	0.369769	0.112845	0.599828	0.933101	1.73411	0.669226	ENSMUSG00000067206	protein_coding	NA
Tex55	-4.29175	0.00139968	Down-regulated in KO	0.937381	0.0900338	0.865048	0.175996	3.33273	11.9419	25.0336	0.626243	ENSMUSG00000022798	protein_coding	NA
Smok3c	-6.72057	0.00139968	Down-regulated in KO	0	0	0	0	0.205821	0.979367	1.74155	0	ENSMUSG00000075598	protein_coding	NA
Fam71e2	-2.32533	0.00141039	Down-regulated in KO	6.81016	2.19779	12.4975	4.20851	18.1321	41.3884	56.7365	12.3232	ENSMUSG00000092518	nonsense_mediated_decay	74.4446
Tctex1d1	-2.85019	0.00141256	Down-regulated in KO	1.85805	1.25974	3.22762	1.72375	6.99464	17.9665	30.7348	2.3001	ENSMUSG00000028523	protein_coding	6.36536
Clvs2	-2.65671	0.00141668	Down-regulated in KO	0.0393019	0	0.0725384	0.0885485	0.353009	0.258421	0.348482	0.354466	ENSMUSG00000019785	protein_coding	NA
Pip5k1bos	-2.97049	0.00141837	Down-regulated in KO	1.40504	0.359872	1.15255	0.175867	6.13475	6.41567	10.6785	1.40802	ENSMUSG00000085003	lncRNA	NA
C230021G24Rik	-2.74117	0.00141837	Down-regulated in KO	0.0580502	0	0	0.0653945	0.195527	0.286272	0.33089	0.232692	ENSMUSG00000097869	lncRNA	NA
Atp6v1b1	-2.85206	0.00141837	Down-regulated in KO	1.01495	0.492551	1.67608	0.240707	2.81884	6.67358	12.9238	2.03419	ENSMUSG00000006269	protein_coding	NA
1700029E06Rik	-3.27482	0.00142078	Down-regulated in KO	1.12849	0.162584	0.520705	0.317816	3.00914	6.02887	11.6142	1.13088	ENSMUSG00000100557	lncRNA	NA
Tmco5b	-5.05244	0.00142491	Down-regulated in KO	0.172649	0.198991	0	0.0972459	0.678443	4.68277	12.6841	0.173014	ENSMUSG00000041255	protein_coding	NA
Fbxo24	-2.00797	0.0014255	Down-regulated in KO	6.0779	2.44899	4.74249	4.78723	10.3746	21.769	34.1751	6.48691	ENSMUSG00000089984	protein_coding	NA
Actrt3	-4.68423	0.00142835	Down-regulated in KO	0.108907	0.125524	0.201006	0.184028	0.366825	3.40145	12.4845	0.272844	ENSMUSG00000037737	protein_coding	NA
Gm3822	-3.00429	0.00143146	Down-regulated in KO	0.0727654	0.0838679	0.335753	0	0.653577	0.897101	1.65907	0.437516	ENSMUSG00000107125	TEC	NA
1700125G22Rik	-1.50294	0.00143562	Down-regulated in KO	7.44134	3.1448	10.0718	9.64022	19.9121	23.649	26.8636	15.1627	ENSMUSG00000097584	lncRNA	0.232785
4930442G15Rik	-2.39539	0.00143562	Down-regulated in KO	0.854266	0.369228	0.788347	0.601466	2.87737	2.98406	6.62777	1.49813	ENSMUSG00000111629	lncRNA	NA
Gm14340	-3.09263	0.00143562	Down-regulated in KO	0.223279	0.19301	0.4121	0.188646	0.940072	1.7434	5.37366	0.615317	ENSMUSG00000074507	lncRNA	NA
Svs6	2.243	0.00143562	Up-regulated in KO	3.7923	2.76059	2.21032	5.17148	0.896378	0.328099	1.01129	0.600052	ENSMUSG00000017000	protein_coding	NA
1700125H20Rik	-1.04186	0.00143562	Down-regulated in KO	20.9836	16.1235	22.9504	22.7629	40.138	45.7356	55.9156	28.8162	ENSMUSG00000018479	protein_coding	NA
Bco1	-2.49299	0.00143615	Down-regulated in KO	1.23317	0.684341	0.927269	0.411611	2.92291	4.05422	10.1243	1.37309	ENSMUSG00000031845	protein_coding	NA
Map2	-1.0145	0.00143665	Down-regulated in KO	8.52183	6.86825	5.80685	6.19657	11.5095	14.9331	20.3749	8.68602	ENSMUSG00000015222	protein_coding	NA
Gm6664	-2.56249	0.00143665	Down-regulated in KO	0.456339	0	0.842251	0.77111	2.81794	3.7507	4.04626	1.82922	ENSMUSG00000096374	unprocessed_pseudogene	NA
1700016P04Rik	-7.15007	0.00145294	Down-regulated in KO	0	0	0	0	1.11786	4.50084	15.7646	0	ENSMUSG00000101894	lncRNA	NA
Gm14285	-5.0567	0.00145555	Down-regulated in KO	0.281009	0	0	0	1.26201	3.69543	11.0344	0.563206	ENSMUSG00000087524	lncRNA	NA
Gm16445	-3.08267	0.00145882	Down-regulated in KO	0.598226	0	1.10413	0.336956	3.02245	5.90026	6.81986	1.19898	ENSMUSG00000094118	unprocessed_pseudogene	NA
1700019N19Rik	-1.1735	0.00146217	Down-regulated in KO	21.3567	13.7033	25.8041	22.5705	35.72	53.2027	68.467	30.6686	ENSMUSG00000026931	protein_coding	NA
Gapdhs	-2.00302	0.0014716	Down-regulated in KO	30.5321	12.5811	56.6442	17.643	85.966	156.289	175.338	51.6815	ENSMUSG00000061099	nonsense_mediated_decay	2.14724
Sema4a	-1.43974	0.0014716	Down-regulated in KO	5.66401	6.29781	6.27234	4.95435	9.83813	19.2785	26.2081	7.6459	ENSMUSG00000028064	protein_coding	16.6866
1700012P22Rik	-1.41255	0.00147278	Down-regulated in KO	13.9235	6.5708	16.7949	14.203	28.5571	40.3689	48.3272	19.666	ENSMUSG00000028589	protein_coding	4.38638
1700028P14Rik	-1.12012	0.00147353	Down-regulated in KO	23.6754	16.0351	31.5339	22.2714	41.1053	66.6021	61.8334	33.3869	ENSMUSG00000033053	protein_coding	NA
1700010D01Rik	-2.53034	0.00147457	Down-regulated in KO	4.00174	1.45652	11.2732	2.84718	14.6612	39.1227	43.2194	13.9302	ENSMUSG00000071721	lncRNA	NA
Odf1	-1.91111	0.00147947	Down-regulated in KO	13.4325	5.12353	22.2949	9.14446	31.2475	65.9241	67.2019	23.0481	ENSMUSG00000061923	protein_coding	NA
Gm42827	-4.95298	0.00148348	Down-regulated in KO	0	0	0	0	0.316543	0.115863	0.624967	0.211899	ENSMUSG00000106503	lncRNA	NA
4930447N08Rik	-1.46145	0.00148348	Down-regulated in KO	7.30509	5.2004	6.7414	7.74524	14.7149	21.1911	26.1268	12.9186	ENSMUSG00000106583	lncRNA	NA
Gm13534	2.80884	0.00148478	Up-regulated in KO	1.45708	1.43949	1.53674	1.64143	0	0	0.263666	0.41719	ENSMUSG00000053472	processed_pseudogene	NA
F11	-2.58591	0.00148478	Down-regulated in KO	0.238356	0.0549447	0.439926	0.161107	1.1775	1.72398	1.87191	0.47772	ENSMUSG00000031645	protein_coding	NA
4931440J10Rik	-1.19549	0.00148788	Down-regulated in KO	8.86865	5.9397	13.0506	8.64059	18.5689	24.6258	22.6193	17.1743	ENSMUSG00000097775	lncRNA	NA
Ceacam2	-2.75201	0.00149048	Down-regulated in KO	0.476104	0.156785	1.06703	0.459719	2.32908	2.6274	8.18456	1.19278	ENSMUSG00000054385	protein_coding	NA
1700025D23Rik	-4.18848	0.0014946	Down-regulated in KO	0.126221	0.14548	1.16482	0.568762	3.68458	9.12936	22.3836	0.632442	ENSMUSG00000086760	lncRNA	NA
Gm48612	-5.81959	0.0014946	Down-regulated in KO	0	0	0	0	0.18276	2.40822	2.68047	0.326248	ENSMUSG00000114958	lncRNA	NA
Dgkeos	-1.10184	0.00149801	Down-regulated in KO	6.10033	4.68741	8.72334	6.74831	11.045	15.9	17.9605	11.2351	ENSMUSG00000063109	lncRNA	NA
Gpr4	-2.16995	0.00150584	Down-regulated in KO	0.889243	0.896808	0.752239	0.876529	1.58079	5.42068	6.993	1.55947	ENSMUSG00000044317	protein_coding	NA
4933417D19Rik	-2.30239	0.00150597	Down-regulated in KO	1.12952	0.90129	0.962181	1.27243	3.12164	6.56998	10.0152	1.7414	ENSMUSG00000097637	lncRNA	NA
1700092E19Rik	-2.41136	0.00151689	Down-regulated in KO	1.22963	0.149183	1.19447	0.801955	2.90644	4.46811	8.27959	2.33475	ENSMUSG00000084811	lncRNA	NA
Kcnh3	1.08621	0.00152337	Up-regulated in KO	5.45756	7.22215	5.27625	7.31908	3.20962	2.37335	2.26775	3.99331	ENSMUSG00000037579	protein_coding	2.67759
Hemgn	-5.78414	0.00152959	Down-regulated in KO	0.0903794	0.0520847	0.166811	0.101814	1.1162	5.19987	17.2868	0	ENSMUSG00000028332	protein_coding	NA
Adgrl3	-1.44557	0.00153199	Down-regulated in KO	1.41161	1.3889	1.14382	1.20235	3.07313	3.45236	5.82212	1.74237	ENSMUSG00000037605	protein_coding	NA
Spta1	-2.60771	0.00153396	Down-regulated in KO	0.406503	0.146415	0.539257	0.286208	1.12674	2.12995	4.60201	0.521934	ENSMUSG00000026532	protein_coding	NA
Pknox2	-1.37633	0.00154892	Down-regulated in KO	8.5262	6.87898	8.79076	7.02152	13.864	22.3766	34.9696	9.87007	ENSMUSG00000035934	protein_coding	13.7524
Gm30771	-3.13452	0.00156441	Down-regulated in KO	0.289778	0	0.534835	0	0.976043	1.6672	3.11999	1.30676	ENSMUSG00000108334	lncRNA	9.84459
4930404I05Rik	-1.56174	0.00156441	Down-regulated in KO	6.0052	4.40457	5.44104	6.51896	7.11007	19.384	24.3414	15.5371	ENSMUSG00000087354	lncRNA	NA
Gm8019	-3.29651	0.00156441	Down-regulated in KO	0	0.20967	0.671505	0.204929	1.4297	2.39227	5.06939	1.27609	ENSMUSG00000080718	processed_pseudogene	NA
1700109H08Rik	-1.35503	0.00156441	Down-regulated in KO	23.0696	12.4191	17.0826	14.7838	34.7419	51.7742	63.5182	22.8416	ENSMUSG00000008307	protein_coding	NA
Pamr1	-1.7412	0.00157099	Down-regulated in KO	0.447416	0.300815	0.13763	0.420018	1.21398	0.858051	1.32238	1.19563	ENSMUSG00000027188	protein_coding	NA
4930593C16Rik	-1.5555	0.0015741	Down-regulated in KO	3.81369	2.93038	5.3629	6.95573	11.0104	15.8218	18.1728	11.1013	ENSMUSG00000086365	lncRNA	NA
Pkd1l3	-2.85529	0.00157505	Down-regulated in KO	0.840559	0.39125	1.10388	0.637339	1.92377	5.28777	13.2885	1.00433	ENSMUSG00000048827	protein_coding	NA
Clmn	-2.19583	0.00158742	Down-regulated in KO	3.26795	3.97582	2.68069	2.52244	6.25102	15.6184	31.1226	4.18455	ENSMUSG00000021097	protein_coding	8.55428
1810053B23Rik	-3.77969	0.00158792	Down-regulated in KO	0.13415	0.231927	0	0.075561	0.150616	2.64622	3.22858	1.00825	ENSMUSG00000100277	lncRNA	NA
Gm48360	-4.4935	0.00158792	Down-regulated in KO	0	0.0816155	0	0	0.079503	1.28041	0.538172	0.993454	ENSMUSG00000114434	processed_pseudogene	NA
Klhl41	-2.14752	0.00160822	Down-regulated in KO	1.01336	0.583991	0.857238	0.761048	1.4696	4.51152	6.632	1.77714	ENSMUSG00000075307	protein_coding	NA
4930578N18Rik	-5.63201	0.00160832	Down-regulated in KO	0.208969	0	0	0	0.938478	4.1221	12.9702	0.209411	ENSMUSG00000116695	lncRNA	NA
Llcfc1	-1.76802	0.00161195	Down-regulated in KO	16.7164	5.48112	20.746	8.92864	32.8445	57.0896	62.0629	24.1168	ENSMUSG00000029867	protein_coding	NA
Gm48750	-4.06008	0.0016175	Down-regulated in KO	0.282495	0	0.521393	0	2.2202	3.25061	8.23014	0.84928	ENSMUSG00000112048	processed_pseudogene	NA
Gm7556	-1.51824	0.00161751	Down-regulated in KO	12.018	3.97386	9.45435	9.98744	28.6454	27.5282	32.4426	13.1294	ENSMUSG00000106827	processed_pseudogene	NA
1700001K19Rik	-4.02807	0.00162923	Down-regulated in KO	1.34178	0.128876	2.68286	0.377884	6.27699	23.8945	40.9323	2.01693	ENSMUSG00000056508	protein_coding	NA
4930573C08Rik	-3.12732	0.00163033	Down-regulated in KO	0.699236	0.345396	0.368731	0.562644	2.46735	5.41869	9.61628	0.600613	ENSMUSG00000115935	TEC	NA
4930423D24Rik	-2.58123	0.00164365	Down-regulated in KO	2.79537	0.644378	1.5478	0.944711	4.39389	9.1902	17.7043	5.60258	ENSMUSG00000112753	lncRNA	NA
Gm34245	-5.79147	0.00164555	Down-regulated in KO	0	0	0	0	0.167855	0.184319	0.852184	0.0374551	ENSMUSG00000114896	TEC	NA
AC108409.1	-3.23912	0.00166241	Down-regulated in KO	1.76339	0	0.361627	0.662164	5.0596	6.76365	14.6429	2.15982	ENSMUSG00000117790	lncRNA	0.988768
Nckap1l	-1.13044	0.00166241	Down-regulated in KO	7.23188	6.64221	5.17222	4.91356	11.6211	13.8197	19.9527	7.20189	ENSMUSG00000022488	protein_coding	NA
4930448E22Rik	-1.3015	0.0016665	Down-regulated in KO	5.60595	2.88034	5.98366	5.78259	9.63068	12.546	17.6241	10.085	ENSMUSG00000097463	lncRNA	NA
Ankrd9	-1.97664	0.0016665	Down-regulated in KO	2.50371	3.10215	3.69682	2.53843	6.3951	14.7135	21.4863	4.01441	ENSMUSG00000037904	protein_coding	NA
Gm5361	-2.33117	0.00168671	Down-regulated in KO	1.35439	0.246481	1.5788	1.68635	3.52149	6.79633	11.0159	3.21456	ENSMUSG00000110014	processed_pseudogene	NA
2610035D17Rik	-1.16968	0.00168687	Down-regulated in KO	6.91563	4.88533	5.35263	4.77487	8.01497	13.5683	13.187	14.7548	ENSMUSG00000087259	lncRNA	2.31383
AC124192.1	-5.02613	0.00168687	Down-regulated in KO	0	0	0	0	1.00748	3.68766	3.40993	0.899237	ENSMUSG00000117996	lncRNA	11.0816
Nsun4	-1.15325	0.00168687	Down-regulated in KO	24.5429	19.1066	24.1392	20.251	36.0155	52.4652	79.6974	27.7232	ENSMUSG00000028706	nonsense_mediated_decay	NA
1700022E09Rik	-3.2802	0.00168722	Down-regulated in KO	0.71427	0.411626	0	0.402318	4.41069	5.87066	7.23803	1.07367	ENSMUSG00000099983	lncRNA	NA
Gm36525	-3.10859	0.00170291	Down-regulated in KO	0.502116	0	1.23565	0.377095	3.94624	3.57669	8.6923	1.34181	ENSMUSG00000113243	lncRNA	NA
Dsg1b	-3.29029	0.00170321	Down-regulated in KO	0.134657	0.0310406	0.14912	0.0303388	0.604744	1.01822	1.67157	0.134942	ENSMUSG00000061928	protein_coding	NA
Slitrk1	-4.01229	0.00172044	Down-regulated in KO	0	0.0229663	0	0	0.111859	0.131019	0.277639	0.0599044	ENSMUSG00000075478	protein_coding	NA
Gm27227	-3.19714	0.0017271	Down-regulated in KO	0.674776	0.194433	0.93406	0.190037	2.27281	3.05033	11.1115	1.85956	ENSMUSG00000099016	lncRNA	NA
Gm14725	-4.66105	0.00172934	Down-regulated in KO	0.257931	0	0	0	0.868772	2.96794	5.39082	0.258476	ENSMUSG00000082652	unprocessed_pseudogene	NA
Catsper4	-2.29776	0.00173041	Down-regulated in KO	7.11889	2.28315	11.4253	3.27755	17.5839	37.3452	51.9087	11.2902	ENSMUSG00000048003	protein_coding	NA
Ctnnd2	1.00003	0.00173348	Up-regulated in KO	5.69487	8.77932	5.80252	7.91296	4.82063	2.53967	3.86849	2.84446	ENSMUSG00000022240	protein_coding	3.31581
Gm17969	-4.65425	0.00175188	Down-regulated in KO	0	0	0	0	0.0937744	0.205944	0.211593	0.125549	ENSMUSG00000099591	processed_pseudogene	NA
Nutm2	-1.83797	0.00176293	Down-regulated in KO	1.67635	0.531333	0.850845	0.849795	1.97622	3.92675	5.36159	2.93981	ENSMUSG00000071909	protein_coding	NA
Gm8341	-7.72227	0.00176698	Down-regulated in KO	0	0	0	0	0.150051	1.53783	6.85614	0	ENSMUSG00000115516	processed_pseudogene	NA
1700001L19Rik	-1.39997	0.00177478	Down-regulated in KO	7.25144	4.17893	10.9013	6.85131	15.1669	23.4556	27.1114	11.0174	ENSMUSG00000021534	protein_coding	NA
Tescl	-2.15577	0.00178066	Down-regulated in KO	4.74592	3.88662	14.5222	5.62775	15.5647	45.9875	50.4657	15.144	ENSMUSG00000055826	protein_coding	NA
4931431C16Rik	-1.23409	0.00178639	Down-regulated in KO	2.77207	1.62002	2.88244	3.21075	6.61919	5.51949	7.86341	4.65598	ENSMUSG00000055061	lncRNA	NA
4930453O03Rik	-4.60114	0.00179633	Down-regulated in KO	0.0863943	0	0	0	0.290997	0.994117	2.18868	0.259731	ENSMUSG00000085420	lncRNA	NA
Rhox11	-2.38374	0.00181595	Down-regulated in KO	0.790012	1.06231	1.21508	0.741635	3.54793	6.06032	8.83947	1.58337	ENSMUSG00000051038	protein_coding	NA
Entpd4b	2.81805	0.00181595	Up-regulated in KO	0.178518	0.480096	0.219656	0.502758	0.033405	0.0489085	0.0753751	0.0298159	ENSMUSG00000022066	protein_coding	NA
Gm15412	-7.28835	0.00183259	Down-regulated in KO	0	0	0	0	0.328168	1.60158	7.28136	0	ENSMUSG00000085751	lncRNA	NA
1700061E18Rik	-5.21903	0.0018419	Down-regulated in KO	0	0.209313	0	0	1.01948	2.98525	8.05123	0.181988	ENSMUSG00000085759	lncRNA	NA
1700060J05Rik	-6.395	0.00184406	Down-regulated in KO	0	0	0	0	0.452417	0.331194	4.21094	0.100952	ENSMUSG00000084970	lncRNA	NA
Gm46426	-1.69528	0.00184406	Down-regulated in KO	2.1125	1.80648	1.13196	2.14946	3.51944	8.62541	3.71168	7.92155	ENSMUSG00000114550	processed_pseudogene	NA
Lpo	-2.92042	0.0018481	Down-regulated in KO	1.64226	0.71507	0	1.93226	11.3499	5.51914	11.6492	4.53491	ENSMUSG00000009356	protein_coding	NA
Gm10251	-1.44893	0.00185386	Down-regulated in KO	0.822383	1.60407	1.40109	1.5678	3.40921	3.43162	4.56745	3.29649	ENSMUSG00000094590	protein_coding	NA
Esrrb	-2.08001	0.00185671	Down-regulated in KO	2.5496	1.09478	1.38404	1.52056	4.49028	8.3	12.8548	2.3546	ENSMUSG00000021255	protein_coding	2.53429
1700071K01Rik	-7.02043	0.00189523	Down-regulated in KO	0	0	0	0	0.585546	1.71461	7.92736	0	ENSMUSG00000080980	processed_pseudogene	NA
Gm30420	-3.68152	0.00190556	Down-regulated in KO	0.104998	0	0	0.118282	1.65041	0.517796	1.197	0.157831	ENSMUSG00000117096	lncRNA	NA
1700030I03Rik	-3.80826	0.00190809	Down-regulated in KO	0.226716	0	0.418443	0	1.27272	2.42243	4.88202	0.454392	ENSMUSG00000103387	TEC	NA
Fam187a	-2.1588	0.00191351	Down-regulated in KO	1.43471	0.551205	1.13486	1.4623	3.29833	6.28908	9.17314	1.98546	ENSMUSG00000075510	protein_coding	NA
4930532I03Rik	-4.18957	0.00191798	Down-regulated in KO	0	0	0.228639	0.0697756	0.278168	1.73089	2.82447	0.372422	ENSMUSG00000112201	lncRNA	NA
AC124526.1	-2.98808	0.00193203	Down-regulated in KO	0.453625	0.522838	0.167448	0.30661	1.01861	4.32494	6.09075	0.909169	ENSMUSG00000117923	lncRNA	NA
Gm38505	-3.2244	0.00193203	Down-regulated in KO	0.724773	0.37127	0.59453	0.362875	0.904152	5.69224	11.7307	1.29121	ENSMUSG00000092196	lncRNA	NA
Gm7168	-2.9565	0.00193203	Down-regulated in KO	0.266459	0.153557	0.122949	0.0750425	0.747914	1.42353	2.61577	0.467289	ENSMUSG00000067941	protein_coding	NA
Gm28269	-5.38056	0.00193203	Down-regulated in KO	0.382051	0	0.35257	0	2.14473	8.16431	23.713	0.19143	ENSMUSG00000101818	protein_coding	NA
Parvg	-1.48938	0.00194448	Down-regulated in KO	2.9764	2.58465	3.61213	4.17972	5.6306	9.45022	16.5267	5.92453	ENSMUSG00000022439	protein_coding	1.02204
Cldnd2	-2.46528	0.00195205	Down-regulated in KO	3.21636	1.48285	7.42043	1.99281	12.0974	23.5277	34.63	6.44634	ENSMUSG00000038973	protein_coding	NA
1700110C19Rik	-1.88364	0.00195267	Down-regulated in KO	3.45475	1.44795	2.6085	2.47662	7.58131	8.77664	15.913	5.03573	ENSMUSG00000099384	lncRNA	NA
Kcnk2	-1.02184	0.00196726	Down-regulated in KO	4.63149	3.509	3.58666	4.74313	6.72725	9.05082	11.364	6.49131	ENSMUSG00000037624	protein_coding	1.47232
Gm13964	-2.44371	0.00196994	Down-regulated in KO	0.436444	0	0.805532	0.491662	1.63339	2.39145	3.5013	1.74947	ENSMUSG00000087106	lncRNA	NA
Gm33831	-2.22621	0.00196994	Down-regulated in KO	1.59275	1.03761	1.53375	1.71625	1.47725	5.46405	11.7542	8.95213	ENSMUSG00000110178	lncRNA	NA
Col22a1	-1.08437	0.00197	Down-regulated in KO	5.0549	4.33121	4.09432	4.47907	6.77778	11.6172	14.2493	5.51506	ENSMUSG00000079022	protein_coding	0.252923
Gm33115	-3.16731	0.00197193	Down-regulated in KO	0.759483	0	0.280351	0.342228	1.19379	3.74536	6.92657	1.82662	ENSMUSG00000114192	lncRNA	NA
Dcdc2b	-1.81607	0.00197571	Down-regulated in KO	8.89861	4.98572	10.0368	11.1383	8.4645	36.7725	40.3903	37.8991	ENSMUSG00000078552	protein_coding	2.22288
Gm12107	-4.28406	0.00197778	Down-regulated in KO	0.120116	0	0.221695	0.135313	0.94402	2.56685	6.39026	0.240741	ENSMUSG00000086335	lncRNA	NA
Gm45141	-2.90083	0.00199632	Down-regulated in KO	0.282795	0.260755	0.730724	0.191144	1.27003	3.53297	5.30153	0.623465	ENSMUSG00000108420	TEC	NA
9130204K15Rik	-3.91389	0.00199926	Down-regulated in KO	0	0.353667	0	0	0.861283	2.01762	3.49812	0.614996	ENSMUSG00000086474	lncRNA	NA
Ankrd7	-1.56732	0.00201407	Down-regulated in KO	20.1901	5.99867	7.45286	19.1054	29.217	48.6771	48.762	30.5741	ENSMUSG00000029517	protein_coding	0.451989
Gm37294	-6.59619	0.00201416	Down-regulated in KO	0	0	0	0	0.72808	4.26395	7.66659	0	ENSMUSG00000104111	lncRNA	NA
Umodl1	-1.96386	0.00201898	Down-regulated in KO	0.959706	0.491616	1.10214	0.6727	1.7719	3.43563	5.99717	1.3678	ENSMUSG00000054134	protein_coding	NA
Gm5847	-4.60055	0.00203346	Down-regulated in KO	0	0.0771637	0.247131	0	1.1275	1.32062	5.00337	0.134181	ENSMUSG00000082280	processed_pseudogene	NA
4930467K11Rik	-2.6792	0.00203931	Down-regulated in KO	0.590779	0.34046	0.817787	0.332761	1.49241	3.64176	6.54789	1.77609	ENSMUSG00000097370	lncRNA	NA
Gm31326	-2.51877	0.00205168	Down-regulated in KO	1.22271	0.587195	0.752239	0.688701	4.91917	5.19229	8.13112	0.918972	ENSMUSG00000103026	TEC	NA
4930545E07Rik	-3.12366	0.00206236	Down-regulated in KO	0.371636	0.14278	0.685917	0.418654	1.25176	5.09086	6.90425	0.993125	ENSMUSG00000117615	lncRNA	NA
Rxfp2	-1.1785	0.00206819	Down-regulated in KO	3.44869	3.10235	6.05465	4.31141	7.50792	11.4763	11.8799	7.207	ENSMUSG00000053368	protein_coding	0.428763
Gm34599	-3.18113	0.00207346	Down-regulated in KO	1.4831	0.427348	2.05299	0.417685	3.74658	8.53284	23.4827	4.08716	ENSMUSG00000105577	lncRNA	NA
Gm37982	-6.45339	0.00210665	Down-regulated in KO	0	0	0	0	0.213709	2.19025	7.47429	0.190747	ENSMUSG00000103139	lncRNA	NA
Samt2	-2.7455	0.00210816	Down-regulated in KO	0.578458	0.400031	0.427057	0.130328	2.85763	2.09194	4.98251	0.811554	ENSMUSG00000072888	protein_coding	NA
4930433I11Rik	-2.17356	0.00210906	Down-regulated in KO	2.41461	0.53999	3.79141	1.94873	6.35262	12.0853	16.0688	4.55051	ENSMUSG00000091692	protein_coding	NA
Defb14	-2.7579	0.00212152	Down-regulated in KO	3.14069	3.61989	0.966111	3.53803	11.754	24.0927	40.4456	4.721	ENSMUSG00000046354	protein_coding	NA
Col28a1	-1.57658	0.00212466	Down-regulated in KO	2.07003	0.7274	0.792074	0.910019	2.29578	3.36127	4.38078	3.56697	ENSMUSG00000068794	protein_coding	15.1833
Gm24224	-3.20416	0.00212776	Down-regulated in KO	0	0.477039	0.763902	0.466253	2.32346	2.72144	7.86399	3.31812	ENSMUSG00000089453	misc_RNA	NA
Adgrf3	-2.4837	0.00213359	Down-regulated in KO	1.27492	0.357433	1.27194	0.543435	2.55333	4.87119	10.3006	1.55386	ENSMUSG00000067642	protein_coding	NA
1700018A14Rik	-3.43017	0.00213359	Down-regulated in KO	0.450562	0.173103	0	0.169189	0.843112	3.9501	4.756	0.903031	ENSMUSG00000103616	TEC	NA
Gm12511	-3.9172	0.00213586	Down-regulated in KO	0.133229	0	0	0	0.373957	0.547513	1.68759	0.333778	ENSMUSG00000066176	lncRNA	NA
Gm34609	-5.59776	0.00213772	Down-regulated in KO	0	0	0	0	0.759763	0.44495	2.57149	0.135626	ENSMUSG00000112414	lncRNA	NA
Gm28356	-5.04543	0.00213794	Down-regulated in KO	0	0	0	0	0.55893	1.2275	0.630586	0.124719	ENSMUSG00000099684	transcribed_unprocessed_pseudogene	NA
2810032G03Rik	-1.16032	0.00215471	Down-regulated in KO	4.3997	2.92328	3.05709	5.07296	8.36851	8.50862	11.2116	6.74319	ENSMUSG00000037735	lncRNA	NA
4933427E13Rik	-4.9077	0.00215471	Down-regulated in KO	0	0.323035	0	0	0.94402	4.14644	9.5854	0.561728	ENSMUSG00000033015	lncRNA	NA
Tex44	-4.27978	0.00217239	Down-regulated in KO	0.247757	0.356949	0	0.837308	1.11267	5.90539	21.3404	1.0552	ENSMUSG00000036574	protein_coding	NA
Gm32479	-1.1828	0.00218047	Down-regulated in KO	3.50876	2.067	2.30258	3.2939	6.65329	6.34456	8.04946	4.53197	ENSMUSG00000107619	lncRNA	NA
Gm41545	2.8514	0.00219637	Up-regulated in KO	2.77032	1.74164	3.71862	1.70226	0.848282	0	0	0.25238	ENSMUSG00000117488	lncRNA	NA
Gm28919	-2.8235	0.00219681	Down-regulated in KO	0.116069	0.133778	0.214225	0.523014	1.82442	1.71717	3.23449	0.697886	ENSMUSG00000101243	protein_coding	NA
1700029B24Rik	-6.30798	0.00219843	Down-regulated in KO	0	0	0	0	0.241228	2.47229	7.34816	0.21531	ENSMUSG00000102834	TEC	NA
Gm15409	-5.41897	0.00220343	Down-regulated in KO	0	0	0	0	0.461118	1.01269	3.38152	0.411574	ENSMUSG00000087272	lncRNA	NA
Cfhr3	-5.72543	0.00220402	Down-regulated in KO	0.208969	0	0	0.117704	0	8.2442	12.3085	1.57059	ENSMUSG00000090623	unprocessed_pseudogene	NA
Gm13872	-2.89079	0.00220705	Down-regulated in KO	1.59265	0.349648	0.699882	0.76892	5.02382	5.8594	14.0256	0.988011	ENSMUSG00000087185	lncRNA	NA
Speer3	-2.82694	0.0022115	Down-regulated in KO	0.80625	0.103252	1.32273	0.807337	1.30753	7.36295	9.53179	3.23182	ENSMUSG00000067855	protein_coding	NA
Gm43700	-4.02988	0.00223275	Down-regulated in KO	0	0.389482	0.623692	0	2.6558	3.3329	10.273	1.01591	ENSMUSG00000107193	lncRNA	NA
Prl3c1	-3.43125	0.00223275	Down-regulated in KO	0.259498	0	0	0.292329	1.1654	2.13284	3.61571	0.520093	ENSMUSG00000017922	protein_coding	NA
Rundc3a	-1.7939	0.00225109	Down-regulated in KO	1.31973	1.32269	1.05904	1.35742	2.64133	4.3388	8.21303	2.58754	ENSMUSG00000006575	protein_coding	NA
Cpvl	-1.98634	0.00225109	Down-regulated in KO	2.22465	1.73696	2.91392	1.69769	4.91487	8.37555	17.0894	3.52383	ENSMUSG00000052955	protein_coding	NA
4930579P08Rik	-1.5629	0.00225263	Down-regulated in KO	1.82759	1.5046	2.08812	1.66665	3.71299	5.57928	7.93705	3.75012	ENSMUSG00000112924	lncRNA	NA
Csrnp3	-1.96821	0.00225285	Down-regulated in KO	1.14029	0.79404	0.920761	0.776085	2.16043	4.25652	6.71037	1.16651	ENSMUSG00000044647	protein_coding	9.83623
Gm43784	-2.72627	0.00226134	Down-regulated in KO	0.613697	0.0505239	0.485435	0.296289	1.08276	2.30585	5.10836	1.18606	ENSMUSG00000107371	TEC	NA
Slc5a4b	-2.5792	0.00226387	Down-regulated in KO	0.733677	0.230624	0.984818	0.41325	2.65841	3.72774	6.92778	0.735229	ENSMUSG00000020226	protein_coding	NA
Gm8761	-3.63369	0.00227278	Down-regulated in KO	0.22363	0.128876	0.412747	0	1.63202	2.38945	5.24046	0.336155	ENSMUSG00000082664	processed_pseudogene	NA
Gm15935	-3.69324	0.00227317	Down-regulated in KO	0.358333	0	0.661365	1.61467	3.21854	8.2465	22.6947	2.51364	ENSMUSG00000084940	lncRNA	NA
1700010L04Rik	-3.87501	0.00228018	Down-regulated in KO	0	0	0.597233	0.364525	2.17983	2.65959	8.60749	1.29708	ENSMUSG00000030636	lncRNA	NA
Htr5b	-1.18259	0.00228018	Down-regulated in KO	4.13889	3.37108	3.46302	5.2842	6.56765	10.2507	12.4426	7.90818	ENSMUSG00000050534	protein_coding	NA
1700025F24Rik	-1.58993	0.00228279	Down-regulated in KO	8.12222	6.05744	9.03865	13.7247	10.5944	32.5933	38.7323	29.5652	ENSMUSG00000100558	lncRNA	NA
Gm42529	-3.15627	0.00228499	Down-regulated in KO	1.00875	0.166095	0.531948	0.487017	3.5595	5.92216	10.4047	0.72206	ENSMUSG00000106764	lncRNA	NA
Gm44581	-4.42168	0.00228499	Down-regulated in KO	0.126147	0	0.232825	0	0.566524	2.48836	4.55396	0.189621	ENSMUSG00000108593	lncRNA	NA
4930405O22Rik	-2.45443	0.00228609	Down-regulated in KO	0.447729	0.645053	1.03295	0.882654	2.51343	5.1519	7.51448	1.34603	ENSMUSG00000090565	lncRNA	NA
Gm45839	-5.10671	0.00228609	Down-regulated in KO	0	0	0	0	0.300478	1.75973	2.71199	0.804581	ENSMUSG00000110135	lncRNA	NA
Gm16553	-2.33322	0.00230132	Down-regulated in KO	0.596555	0.515682	0.550522	1.51207	2.34423	3.4322	7.74537	3.13854	ENSMUSG00000089956	lncRNA	NA
C230038L03Rik	-1.40431	0.00231934	Down-regulated in KO	6.24464	3.80436	6.25672	6.23072	9.31481	16.1308	23.5039	10.8171	ENSMUSG00000085560	lncRNA	NA
Mroh5	-3.16947	0.00232661	Down-regulated in KO	1.42841	0.889922	3.13515	0.782819	4.76788	14.6595	34.6709	1.77962	ENSMUSG00000072487	protein_coding	NA
4930442P19Rik	-1.33263	0.00232661	Down-regulated in KO	9.30048	5.16126	14.1457	11.2532	17.3068	29.8689	34.2515	18.6403	ENSMUSG00000103608	TEC	NA
Gm8131	-7.51702	0.00233756	Down-regulated in KO	0	0	0	0	0.22909	0.670826	6.6338	0	ENSMUSG00000111827	processed_pseudogene	NA
Irgc1	-2.02496	0.00235807	Down-regulated in KO	9.28283	5.45588	24.9621	8.65668	26.9184	76.5998	69.3045	23.4102	ENSMUSG00000062028	protein_coding	0.715552
Gm45079	-3.31332	0.00236549	Down-regulated in KO	1.15817	0	0	0.521879	3.38086	5.33071	9.68243	1.39274	ENSMUSG00000108627	lncRNA	NA
Cyb5r2	-1.01433	0.00236549	Down-regulated in KO	3.85221	2.70839	3.27056	3.64525	6.57409	6.77561	8.53918	5.44311	ENSMUSG00000048065	protein_coding	NA
Gm47608	-2.92545	0.00240655	Down-regulated in KO	0.0994721	0.0573247	0.0917963	0.0560285	0.390887	0.899329	1.008	0.249206	ENSMUSG00000112563	TEC	NA
Macrod1	-1.28951	0.0024152	Down-regulated in KO	4.78264	7.21619	8.98767	6.8571	9.37255	21.0125	21.4787	15.9468	ENSMUSG00000036278	protein_coding	NA
Gm21663	-2.27035	0.00242014	Down-regulated in KO	0.484701	0.085947	0.412891	0.210009	0.795363	1.96126	2.17248	0.896725	ENSMUSG00000104824	protein_coding	NA
Rab11fip4os2	-2.70299	0.00243567	Down-regulated in KO	2.40638	0.346693	4.44139	1.69427	7.09212	17.306	26.6711	5.72725	ENSMUSG00000086569	lncRNA	NA
Gm49895	-3.60261	0.00244463	Down-regulated in KO	0.115192	0.177024	0.283476	0	0.560438	2.33539	3.74508	0.307829	ENSMUSG00000117124	lncRNA	NA
BC050972	-1.61306	0.00245444	Down-regulated in KO	11.3686	3.74376	11.6154	9.83385	27.8073	28.6993	39.601	15.6648	ENSMUSG00000092131	lncRNA	NA
Gm8730	-1.3402	0.0024603	Down-regulated in KO	8.50685	9.93382	16.114	11.6006	13.6982	39.1913	34.0278	29.5004	ENSMUSG00000063696	processed_pseudogene	NA
AI506816	-1.54648	0.00246193	Down-regulated in KO	27.8565	23.9017	20.5656	31.3808	25.3681	80.8977	89.3896	108.56	ENSMUSG00000105987	lncRNA	0.109692
Gm18669	-4.45684	0.00246193	Down-regulated in KO	0.137254	0	0.253325	0.154618	0.462303	4.06117	8.17127	0.412632	ENSMUSG00000111224	processed_pseudogene	NA
Gm16518	-3.73789	0.00246514	Down-regulated in KO	0	0	0	0.236798	0.94402	1.38215	2.13009	0.631944	ENSMUSG00000083015	processed_pseudogene	NA
Pde4a	-1.29745	0.00248086	Down-regulated in KO	7.96342	5.55469	8.89495	7.13538	13.2439	20.3336	30.1742	8.87719	ENSMUSG00000032177	protein_coding	4.75748
Gm6611	-1.78596	0.00249654	Down-regulated in KO	1.93083	0.774064	2.47908	1.8914	4.80693	6.07189	9.783	3.61745	ENSMUSG00000091997	processed_pseudogene	NA
Gm47900	-3.51353	0.00250025	Down-regulated in KO	0.0666147	0	0.245897	0.0750425	0.598331	1.20453	2.27825	0.267022	ENSMUSG00000112379	lncRNA	NA
Speer6-ps1	-2.31325	0.00251045	Down-regulated in KO	0.654443	0.251432	0.805257	0.491494	1.46955	3.22736	4.69751	1.63957	ENSMUSG00000091304	lncRNA	NA
Gm8246	-2.62864	0.00251097	Down-regulated in KO	0.121829	0	0.337285	0.274485	0.957483	1.50199	1.54319	0.488348	ENSMUSG00000095797	protein_coding	NA
1700109G14Rik	-3.12902	0.00251107	Down-regulated in KO	1.99969	0.460959	2.46051	0.750894	8.38186	15.3399	24.4854	1.33595	ENSMUSG00000101505	lncRNA	NA
Gm12108	-2.97791	0.00252593	Down-regulated in KO	0.041245	0.0950762	0	0.13939	0.277846	0.610195	1.25386	0.37199	ENSMUSG00000086386	lncRNA	0.964004
Gm4884	-1.65771	0.00252593	Down-regulated in KO	2.05929	0.690469	2.55688	1.7715	3.99355	5.78544	8.63164	3.82712	ENSMUSG00000048312	protein_coding	NA
Cfap157	-1.00923	0.00252859	Down-regulated in KO	17.4063	11.5251	25.0631	20.7906	30.0766	41.2959	50.6641	28.2059	ENSMUSG00000038987	protein_coding	NA
Gm48903	-1.71616	0.00253076	Down-regulated in KO	1.98975	1.14667	1.53018	0.747163	4.09564	3.81593	5.04077	4.9849	ENSMUSG00000112728	lncRNA	NA
1700015C15Rik	-1.51598	0.0025457	Down-regulated in KO	10.5641	6.91069	13.1742	12.5439	15.387	38.4858	40.1442	29.4705	ENSMUSG00000113696	lncRNA	NA
Gm2245	-1.95875	0.00257054	Down-regulated in KO	0.917274	0.364562	0.817303	0.783901	1.63358	3.58761	4.76778	1.29958	ENSMUSG00000089647	lncRNA	NA
Spin2g	-4.75524	0.0025994	Down-regulated in KO	0	0	0	0	0.118003	0.345537	0.665653	0.52662	ENSMUSG00000095659	protein_coding	NA
Lrrc69	-3.39417	0.00260257	Down-regulated in KO	0.601838	0.297285	0.31737	0.387418	1.35142	4.66391	11.1084	0.516953	ENSMUSG00000023151	protein_coding	NA
1700030N03Rik	-2.56526	0.00261295	Down-regulated in KO	0.543081	0.352093	0.375881	0.650027	1.48625	2.73398	6.70714	0.646273	ENSMUSG00000100969	lncRNA	NA
2810408A11Rik	-1.27509	0.00262726	Down-regulated in KO	14.2378	10.9401	13.1391	11.5838	17.8423	34.5155	50.3698	18.2312	ENSMUSG00000018570	protein_coding	NA
1500035N22Rik	-3.61636	0.00265322	Down-regulated in KO	0.246898	0	0.455692	0	1.94043	1.4205	4.69112	0.49484	ENSMUSG00000059631	lncRNA	NA
Gm15402	-3.08674	0.00266876	Down-regulated in KO	0.318756	0.183696	0.294159	0.179542	1.61047	2.3579	4.44139	0.638861	ENSMUSG00000079524	lncRNA	NA
Fam81b	-2.00391	0.00267454	Down-regulated in KO	2.9791	1.20401	1.64239	1.78696	10.4687	6.93227	11.4677	1.86103	ENSMUSG00000109228	protein_coding	NA
A230077H06Rik	-2.09608	0.00268431	Down-regulated in KO	0.732869	0.546563	0.4774	0.534205	1.74245	2.55114	4.80538	0.907224	ENSMUSG00000100600	lncRNA	NA
1700099I09Rik	-2.53613	0.00269495	Down-regulated in KO	2.05049	0.727186	3.78453	1.59917	5.13564	11.6676	25.1741	4.74192	ENSMUSG00000091906	lncRNA	NA
4930428D20Rik	-3.42939	0.00269943	Down-regulated in KO	1.17344	0.225414	2.52675	0.220317	5.92865	9.64466	25.7639	2.15586	ENSMUSG00000107073	lncRNA	NA
Gm29482	-5.33882	0.00269943	Down-regulated in KO	0	0	0	0	0.521263	5.3423	4.70472	0.930515	ENSMUSG00000099665	lncRNA	NA
Gm5168	-3.62541	0.00269943	Down-regulated in KO	0.129591	0	0.239183	0.145987	1.01849	1.7042	3.77548	0.389597	ENSMUSG00000079655	protein_coding	NA
Slc12a1	-2.2656	0.00270193	Down-regulated in KO	0.0675844	0.103862	0	0.0507566	0.202347	0.296258	0.42804	0.293485	ENSMUSG00000027202	protein_coding	NA
Dlx6os1	-3.96402	0.00271526	Down-regulated in KO	0.0463469	0	0.0427706	0.0261053	0.234161	0.49521	1.20349	0.046445	ENSMUSG00000090063	lncRNA	7.30612
Gm46124	-5.4567	0.00271548	Down-regulated in KO	0	0	0	0	0.139408	1.02054	1.88736	0.248859	ENSMUSG00000111757	lncRNA	NA
Gm21806	-3.46307	0.0027193	Down-regulated in KO	0.153424	0	0	0	1.03354	0.504404	0.77736	0.614996	ENSMUSG00000101825	unprocessed_pseudogene	NA
4930439A04Rik	-3.22	0.0027214	Down-regulated in KO	0.866982	0	1.33347	0.813892	3.8936	7.36335	15.3747	1.44803	ENSMUSG00000086064	lncRNA	NA
Fhitos	-2.63695	0.00275169	Down-regulated in KO	0.911969	0.286668	0.459053	0.466977	0.930827	3.2708	7.35112	2.16012	ENSMUSG00000089833	lncRNA	NA
4930551I15Rik	-2.16553	0.00277473	Down-regulated in KO	0.797262	0.287159	1.28755	0.505198	2.51753	2.86684	5.86992	1.44809	ENSMUSG00000112108	lncRNA	NA
Gm31693	-3.26899	0.00277473	Down-regulated in KO	0.117473	0	0	0.132336	0.527571	0.772421	1.48802	0.58861	ENSMUSG00000105440	lncRNA	NA
Adam4	-3.28357	0.00277473	Down-regulated in KO	1.02348	0.491518	0.393544	0.528445	2.20246	6.02868	15.4491	0.512824	ENSMUSG00000072972	protein_coding	NA
4933417C20Rik	-1.30681	0.00277473	Down-regulated in KO	2.05133	2.29865	1.99821	1.92572	3.39071	5.99471	6.78468	4.45396	ENSMUSG00000103006	TEC	NA
1700012J15Rik	-4.66681	0.00277909	Down-regulated in KO	0.680148	0.261308	0	0	2.79999	9.31702	17.2307	0.227196	ENSMUSG00000107394	lncRNA	NA
Gm9252	-6.35955	0.0027818	Down-regulated in KO	0	0	0	0.0750894	0.149676	1.42442	8.18994	0.0667973	ENSMUSG00000091401	processed_pseudogene	NA
Gm21744	-4.53328	0.00278596	Down-regulated in KO	0	0	0	0	0.543311	0.795466	0.612963	0.323291	ENSMUSG00000094529	unprocessed_pseudogene	NA
Gm16290	-4.80084	0.00279477	Down-regulated in KO	0	0	0	0	0.252934	1.48129	1.4268	0.677274	ENSMUSG00000089836	unprocessed_pseudogene	NA
Gm33450	-2.77399	0.00280076	Down-regulated in KO	0.438835	0.252896	1.34991	0.659141	1.06752	6.25185	8.61592	2.19882	ENSMUSG00000115822	lncRNA	NA
4931408C20Rik	-7.27231	0.00280076	Down-regulated in KO	0	0	0	0.0278585	0.138826	0.894331	5.82642	0	ENSMUSG00000073722	protein_coding	NA
4930542C16Rik	-2.93663	0.00283038	Down-regulated in KO	1.1756	0.112914	1.08488	0.331082	3.07976	6.44157	10.0515	1.27626	ENSMUSG00000048628	lncRNA	NA
1700040K01Rik	-4.61128	0.00284326	Down-regulated in KO	0.487595	0	0.44997	0	2.73723	6.81291	15.7495	0.244313	ENSMUSG00000103840	TEC	NA
Spata2l	-1.59263	0.00285481	Down-regulated in KO	2.87964	3.22808	3.4947	2.66627	5.97903	10.6993	16.4891	3.87399	ENSMUSG00000033594	protein_coding	NA
Tubb4b-ps1	-2.00832	0.00287751	Down-regulated in KO	2.23797	1.56609	3.39296	1.8008	5.65352	11.562	15.7939	3.04368	ENSMUSG00000095159	processed_pseudogene	NA
Tsks	-1.97365	0.00289064	Down-regulated in KO	6.31545	4.27394	14.7574	7.11446	15.4823	47.5262	51.0071	13.1221	ENSMUSG00000059891	protein_coding	0.547557
Gm5893	-6.61749	0.00290504	Down-regulated in KO	0	0	0.209667	0	0.573944	2.61432	16.9795	0.0569198	ENSMUSG00000011350	lncRNA	NA
Btg4	-1.13504	0.00291649	Down-regulated in KO	9.26988	6.21178	5.17253	8.82366	13.1508	19.4905	20.9354	11.8099	ENSMUSG00000032056	protein_coding	NA
Gm31814	-3.32347	0.00292241	Down-regulated in KO	0.784594	0	0.579241	0.441929	2.90697	4.25612	10.5346	0.786254	ENSMUSG00000115869	lncRNA	NA
Sec14l3	-4.10442	0.00296117	Down-regulated in KO	0	0.181528	0	0	1.23781	0.517796	2.59349	0.473492	ENSMUSG00000054986	retained_intron	NA
1700001C02Rik	-1.50008	0.00299254	Down-regulated in KO	12.1245	6.56631	18.064	10.3673	21.6492	44.4235	46.6288	20.0551	ENSMUSG00000029182	protein_coding	NA
Spata45	-1.91912	0.00299353	Down-regulated in KO	14.0895	4.84327	23.2672	6.68295	34.413	62.1678	61.6813	25.0184	ENSMUSG00000057072	protein_coding	NA
Gm13850	-5.95081	0.00299451	Down-regulated in KO	0	0	0	0	0.192441	1.69052	4.34223	0.171764	ENSMUSG00000085616	lncRNA	NA
Gm7275	-2.09609	0.00300881	Down-regulated in KO	2.34095	0.726419	3.65591	1.8257	6.87399	11.2483	14.5981	3.51885	ENSMUSG00000067716	processed_pseudogene	NA
Gm20873	-2.81159	0.00302211	Down-regulated in KO	0.397851	0.091711	0	0.179275	0.714698	1.56959	2.51976	0.717648	ENSMUSG00000095148	protein_coding	NA
Gm27198	-2.51861	0.00302329	Down-regulated in KO	0.351955	0.162263	0.779512	0.317187	2.13385	2.31421	3.92318	0.63486	ENSMUSG00000098630	lncRNA	NA
Gm43510	-2.30463	0.00303772	Down-regulated in KO	1.21001	0.348658	0	0.681548	3.0567	2.4863	4.21492	3.33457	ENSMUSG00000104993	processed_pseudogene	NA
Gm30893	-6.65333	0.00304606	Down-regulated in KO	0	0	0	0	0.265538	2.13827	4.79329	0	ENSMUSG00000113654	lncRNA	NA
4930435C17Rik	-4.53141	0.0030516	Down-regulated in KO	0	0	0	0	0.369273	0.360437	0.555485	0.219731	ENSMUSG00000102085	lncRNA	NA
4933428C19Rik	-2.73444	0.0030516	Down-regulated in KO	0.522168	0	0.963749	0.147058	1.75879	2.14588	4.7953	1.70064	ENSMUSG00000086355	lncRNA	NA
1700029J03Rik	-2.44276	0.0030516	Down-regulated in KO	0.899859	0.34572	0.276807	0.844756	1.85224	2.95842	6.83902	2.25441	ENSMUSG00000099968	lncRNA	NA
Gm49446	-2.31891	0.00306311	Down-regulated in KO	0.759597	0.230393	0.442726	0.315257	1.21192	2.563	4.2538	0.881394	ENSMUSG00000111550	lncRNA	NA
Fer1l5	-1.80049	0.00306986	Down-regulated in KO	4.04136	1.89048	5.24316	2.62873	8.71414	12.5917	22.4899	4.23631	ENSMUSG00000037432	protein_coding	NA
1700112J05Rik	-1.99426	0.00307203	Down-regulated in KO	3.90506	2.01764	4.22506	4.09573	8.01286	14.8306	28.1438	5.93746	ENSMUSG00000086632	lncRNA	NA
Tes	-1.02554	0.00307948	Down-regulated in KO	9.58424	10.29	11.7121	9.36709	15.8708	24.7472	30.3228	12.4552	ENSMUSG00000029552	protein_coding	NA
Dnmt3l	-1.81435	0.00308141	Down-regulated in KO	2.35739	1.24839	1.29353	1.50725	6.29497	5.34139	9.1196	2.10698	ENSMUSG00000000730	protein_coding	4.4479
Vmn1r-ps22	-4.81513	0.00308821	Down-regulated in KO	0	0	0	0	0.399635	0.780146	0.751448	0.118899	ENSMUSG00000093518	unprocessed_pseudogene	NA
Lrrc75aos2	-3.14301	0.0031025	Down-regulated in KO	0.261084	0.100307	0.803124	0.294115	1.36794	3.4334	7.05516	0.697697	ENSMUSG00000085762	lncRNA	NA
1700094M24Rik	-2.33484	0.00310419	Down-regulated in KO	2.40865	1.11046	2.96371	0.90446	7.21146	11.8782	15.4584	2.57466	ENSMUSG00000107895	lncRNA	NA
4930421C12Rik	-3.88308	0.00310419	Down-regulated in KO	0.135684	0	0	0.0764252	0.304677	1.1152	2.40616	0.271942	ENSMUSG00000106851	TEC	NA
Gm19174	-5.19411	0.00311235	Down-regulated in KO	0	0	0	0	0.376226	0.550835	1.41486	0.111934	ENSMUSG00000110944	processed_pseudogene	NA
Shisa8	1.41445	0.00311426	Up-regulated in KO	2.847	5.32633	3.8077	3.85793	1.57507	1.15304	0.940762	2.19146	ENSMUSG00000096883	protein_coding	NA
Olfr181	-3.01364	0.00316858	Down-regulated in KO	0.153535	0	0.141687	0.0864796	0.344761	1.64049	0.680679	0.769297	ENSMUSG00000090951	protein_coding	NA
Gm10532	-1.18242	0.00319193	Down-regulated in KO	3.01648	2.51394	4.45394	4.6528	5.93982	9.76453	10.2871	7.16185	ENSMUSG00000097712	lncRNA	NA
4930483K19Rik	-2.56899	0.00319505	Down-regulated in KO	1.20854	0.198991	2.54922	0.972459	5.2337	9.36553	11.9187	2.24918	ENSMUSG00000086241	lncRNA	NA
Gm6012	-3.45466	0.00320037	Down-regulated in KO	0.731392	0.337195	0	0.494356	1.9708	6.49231	10.1909	0.586352	ENSMUSG00000109899	processed_pseudogene	NA
1700001G01Rik	-1.01707	0.00320303	Down-regulated in KO	28.645	15.8241	29.4066	25.3952	43.5793	54.8888	64.8392	37.5382	ENSMUSG00000087170	lncRNA	NA
4930523O13Rik	-2.4365	0.00321369	Down-regulated in KO	1.47854	0.568044	1.06124	1.48053	4.24228	6.48121	13.1099	1.39935	ENSMUSG00000115177	lncRNA	NA
Gm6117	-2.96891	0.00323763	Down-regulated in KO	1.1215	0.18466	0.295704	0.270727	2.42839	5.53066	6.79855	0.722493	ENSMUSG00000086732	lncRNA	NA
4930572G02Rik	-3.35928	0.00323916	Down-regulated in KO	0.251699	0.0725257	0.116138	0.0708858	0.565188	1.44812	3.42735	0.315289	ENSMUSG00000115725	lncRNA	NA
Acte1	-6.29247	0.00323916	Down-regulated in KO	0.107862	0	0	0.121508	0.847711	3.72342	19.9475	0	ENSMUSG00000031085	protein_coding	NA
Dlx5	-7.16663	0.00323916	Down-regulated in KO	0	0	0	0	0.084252	1.97366	4.4675	0	ENSMUSG00000029755	protein_coding	NA
Gm48202	-3.89675	0.00324848	Down-regulated in KO	0.275926	0	0	0.310835	0.929384	3.17501	6.99021	1.10604	ENSMUSG00000111907	lncRNA	NA
Gm16867	-5.15688	0.00324848	Down-regulated in KO	0	0	0	0	0.0333678	0.293125	0.263519	0.0595654	ENSMUSG00000093954	nonsense_mediated_decay	NA
Gm9837	-2.30602	0.00324848	Down-regulated in KO	0.87647	1.0102	1.88729	1.15192	3.11617	6.00317	12.3973	2.63497	ENSMUSG00000049427	TEC	NA
Gm46332	-2.26161	0.00326812	Down-regulated in KO	1.63563	1.34657	2.58757	2.63224	6.29622	7.68196	21.0142	4.44896	ENSMUSG00000112819	lncRNA	NA
4930458D05Rik	-2.99004	0.00329151	Down-regulated in KO	0.734026	0.0805736	0.193539	0.787517	2.15842	3.90711	7.79243	0.805634	ENSMUSG00000087611	lncRNA	NA
Gsdmc2	-2.04659	0.00330316	Down-regulated in KO	0.323422	0.186385	0.397954	0.18217	1.27092	1.0633	1.57042	0.594196	ENSMUSG00000056293	protein_coding	NA
Gm5407	-3.82787	0.00331114	Down-regulated in KO	0.171127	0	0	0	0.576397	0.562605	2.05926	0.342978	ENSMUSG00000058176	processed_pseudogene	NA
Gm26891	-2.17362	0.00332882	Down-regulated in KO	1.1915	0.947104	0.985813	0.647982	2.99842	4.99785	8.1708	0.988157	ENSMUSG00000097455	lncRNA	NA
1700015G11Rik	-5.27831	0.003331	Down-regulated in KO	0.268976	0	0.49644	0.303006	3.6239	11.0537	31.0043	0	ENSMUSG00000094445	protein_coding	NA
4930583P06Rik	-4.20563	0.00334275	Down-regulated in KO	0.453753	0	0.27916	0.170387	1.69817	3.72945	12.6448	0.303142	ENSMUSG00000086954	lncRNA	NA
Gm49364	-3.62128	0.00334725	Down-regulated in KO	0.0228707	0	0	0	0.12839	0.0375954	0.20279	0.114595	ENSMUSG00000115344	lncRNA	NA
Gm12977	-5.56042	0.00335019	Down-regulated in KO	0	0.130654	0	0	0.127272	2.42243	6.89226	0.227196	ENSMUSG00000085009	lncRNA	NA
Gm34794	-4.53899	0.00337328	Down-regulated in KO	0	0.0679979	0	0	0.132476	0.678856	1.49459	0.177363	ENSMUSG00000115137	lncRNA	NA
Gm45025	-4.56682	0.00337328	Down-regulated in KO	0.0893958	0.103036	0.0824976	0.0503529	0.351291	2.05731	5.88828	0.0447925	ENSMUSG00000108489	lncRNA	NA
Gm6123	1.94075	0.00338157	Up-regulated in KO	1.69814	1.61185	2.39675	2.02552	0.897217	0.492608	0.25306	0.300307	ENSMUSG00000103922	processed_pseudogene	NA
Lyrm7	-1.23383	0.00338697	Down-regulated in KO	4.26386	2.25992	4.53799	4.17222	6.11508	10.6926	12.8913	6.14422	ENSMUSG00000020268	protein_coding	1.26593
AC115789.4	-3.28357	0.00339887	Down-regulated in KO	0.122881	0.14163	0.226797	0	0.965747	1.00997	2.64606	0.492563	ENSMUSG00000118175	lncRNA	NA
Gm37600	-4.70466	0.00340409	Down-regulated in KO	0.0324372	0.0373864	0.119737	0	0.364188	1.22638	3.36919	0.0325058	ENSMUSG00000102745	TEC	NA
Lemd1	-2.43914	0.00342498	Down-regulated in KO	1.77234	1.14905	2.86226	1.99657	5.96965	9.28648	24.2739	2.55312	ENSMUSG00000079330	protein_coding	2.43537
1700029N11Rik	-4.34595	0.00343349	Down-regulated in KO	0.372067	0	1.03007	0	1.04434	7.33935	17.9091	1.49142	ENSMUSG00000098144	lncRNA	NA
Olfr443-ps1	-1.6051	0.00344248	Down-regulated in KO	0.990569	0.761139	0.609421	0.743928	1.8536	2.27965	3.59691	1.98533	ENSMUSG00000091386	lncRNA	NA
Gm12209	-2.55148	0.00345003	Down-regulated in KO	2.32917	0.619511	1.98409	1.00917	5.02897	7.36295	19.7444	3.05228	ENSMUSG00000081297	processed_pseudogene	NA
9130410C08Rik	-2.92358	0.00345229	Down-regulated in KO	0.392586	0.226243	0.362292	0.110564	1.32232	1.61335	4.97282	0.688478	ENSMUSG00000085323	lncRNA	NA
Gm36173	-3.62607	0.0034571	Down-regulated in KO	0	0	0.169464	0.206867	0.721611	1.50931	2.44237	0.276034	ENSMUSG00000112835	lncRNA	NA
Gm34158	-5.56981	0.00345881	Down-regulated in KO	0	0	0	0	1.26868	1.23833	2.86266	0	ENSMUSG00000111222	lncRNA	NA
Gm43476	-2.06524	0.00346819	Down-regulated in KO	2.37296	1.82335	0.486634	2.9702	5.92052	8.23487	14.695	5.28441	ENSMUSG00000104778	lncRNA	NA
Btg1-ps2	-2.28064	0.00346819	Down-regulated in KO	1.25207	1.23695	1.15545	0.705236	2.91191	6.90958	10.0822	1.52358	ENSMUSG00000098348	transcribed_unprocessed_pseudogene	NA
Gm16555	-3.06542	0.00348894	Down-regulated in KO	0.801543	0.102649	0.164376	0.200656	3.59972	2.63519	4.85088	0.446244	ENSMUSG00000090012	lncRNA	NA
Smim6	-2.85168	0.00348894	Down-regulated in KO	1.96534	0.251689	1.20912	0.860994	3.30986	10.5894	15.7666	1.86008	ENSMUSG00000075420	protein_coding	NA
Gm6647	-2.84927	0.00348894	Down-regulated in KO	2.16565	0	2.15227	1.68898	5.04999	10.1322	23.2116	5.17517	ENSMUSG00000090991	unprocessed_pseudogene	NA
Inava	-1.08401	0.00348957	Down-regulated in KO	4.9675	4.53092	9.03644	8.09201	9.87051	17.565	17.2924	11.5676	ENSMUSG00000041605	protein_coding	NA
Zfp819	-1.17099	0.00349564	Down-regulated in KO	6.05799	3.8559	6.92557	5.29657	10.5069	13.8226	18.0386	7.42994	ENSMUSG00000055102	protein_coding	NA
Gm10601	-2.13073	0.00350168	Down-regulated in KO	0.450562	0.60586	1.38598	0.845944	2.19209	4.19699	6.1828	1.5803	ENSMUSG00000082962	unprocessed_pseudogene	NA
Gm34549	-4.43485	0.00350504	Down-regulated in KO	0.119178	0.274724	0	0.134256	0.936645	3.52633	9.05763	0.11943	ENSMUSG00000108828	lncRNA	NA
Chrna5	-1.66471	0.00350648	Down-regulated in KO	2.67385	1.31141	1.26001	1.34585	4.85439	5.14347	8.50333	2.73652	ENSMUSG00000035594	protein_coding	NA
H2afb3	-1.94241	0.00352602	Down-regulated in KO	3.06849	1.76834	6.79609	2.41969	9.99088	14.1233	20.2114	7.99494	ENSMUSG00000083616	protein_coding	NA
Ppfia2	-1.52768	0.00353502	Down-regulated in KO	1.73088	0.589423	1.63362	0.841986	2.62792	3.6859	5.10746	2.38499	ENSMUSG00000053825	protein_coding	NA
Olfr761	-5.25466	0.00354986	Down-regulated in KO	0	0	0	0	0.233023	0.341172	1.57738	0.207987	ENSMUSG00000109376	protein_coding	NA
Ptgds	1.5019	0.00355023	Up-regulated in KO	24.8884	25.8173	18.5931	23.8984	16.3669	4.28604	6.00491	6.05713	ENSMUSG00000015090	protein_coding	6.36923
Gm39232	-3.61649	0.00355987	Down-regulated in KO	0	0	0.19475	0.118867	1.18469	0.867257	1.73754	0.211481	ENSMUSG00000109769	lncRNA	NA
2210409E12Rik	3.90874	0.00358327	Up-regulated in KO	1.54311	0.711423	4.55692	2.08601	0	0.50732	0	0	ENSMUSG00000081766	transcribed_processed_pseudogene	NA
Prm3	-2.5245	0.00359943	Down-regulated in KO	3.90671	1.20074	12.9789	3.52078	18.4222	43.6691	47.1763	12.5279	ENSMUSG00000050058	protein_coding	NA
Gm33501	-2.64336	0.00360066	Down-regulated in KO	0.268525	0.412661	0.495608	0.201665	1.40693	2.35417	4.30838	0.627883	ENSMUSG00000110000	lncRNA	13.3691
Bean1	-1.61831	0.00360066	Down-regulated in KO	2.10295	1.30809	2.7724	1.76736	3.82271	6.14557	11.1625	3.21128	ENSMUSG00000031872	protein_coding	NA
1700101O22Rik	-3.09178	0.00360405	Down-regulated in KO	2.83495	1.08917	2.32551	1.41939	5.30489	20.7118	38.3039	2.52529	ENSMUSG00000102096	lncRNA	NA
Gm36368	-3.07365	0.00362209	Down-regulated in KO	2.11452	0.731145	0.390271	0.476409	3.08629	7.29938	20.6239	2.54279	ENSMUSG00000110576	protein_coding	NA
1700027A07Rik	-3.0297	0.00366473	Down-regulated in KO	0.699454	0.53745	0.43032	0.525298	0.785309	4.98237	10.3365	3.27102	ENSMUSG00000084864	lncRNA	NA
Gm34732	-4.59062	0.00366754	Down-regulated in KO	0.239962	0	0	0	1.6165	1.97228	6.38308	0.24047	ENSMUSG00000103942	lncRNA	NA
Pcdha2	-1.04403	0.00367325	Down-regulated in KO	2.72884	1.44633	3.12486	2.33361	5.03178	5.04235	5.95439	3.77257	ENSMUSG00000104148	protein_coding	0.849078
Gm10873	-3.88923	0.00367388	Down-regulated in KO	0.0394763	0.0454995	0	0	0.443218	0.454244	0.800063	0.0395598	ENSMUSG00000114345	lncRNA	NA
Tex50	-4.65199	0.00367388	Down-regulated in KO	0.447916	0	0.496024	0	1.10637	7.51021	15.092	0.538637	ENSMUSG00000049160	protein_coding	NA
Adam1a	-1.70766	0.00368623	Down-regulated in KO	3.69587	1.79545	4.67912	1.82367	6.41291	11.8495	16.2885	4.53014	ENSMUSG00000072647	protein_coding	NA
Gm41480	-5.68028	0.00369872	Down-regulated in KO	0	0	0	0	0.142388	1.25083	2.40963	0.127089	ENSMUSG00000116937	lncRNA	NA
Gm47429	-2.70143	0.00369911	Down-regulated in KO	1.26871	0.48743	1.56108	1.19102	3.79851	10.0801	14.1957	1.6952	ENSMUSG00000114559	protein_coding	NA
Krt73	-3.11146	0.00370362	Down-regulated in KO	0.0492543	0.0567694	0.181814	0.110972	0.608301	0.485792	2.05886	0.296151	ENSMUSG00000063661	protein_coding	NA
4930503F20Rik	-2.96823	0.00372849	Down-regulated in KO	1.44736	0	0.593635	0.181164	5.77786	6.34456	5.09264	1.28927	ENSMUSG00000115751	lncRNA	NA
Gm28364	-2.49742	0.00372849	Down-regulated in KO	5.43508	1.47397	7.67104	1.08048	15.435	22.5985	40.4972	8.65045	ENSMUSG00000101503	lncRNA	NA
Gm5947	-3.39317	0.00373573	Down-regulated in KO	0.149556	0.517127	0	0.168478	1.00748	4.17935	4.54658	0.599491	ENSMUSG00000095065	unprocessed_pseudogene	NA
A930018P22Rik	-1.29768	0.00374983	Down-regulated in KO	5.45608	5.98911	9.35083	7.60979	12.5433	23.0627	21.8852	12.1069	ENSMUSG00000032671	protein_coding	NA
Gpd2	-1.11422	0.00375376	Down-regulated in KO	7.71347	7.80045	8.48715	9.00267	15.9257	21.7016	25.9764	7.89702	ENSMUSG00000026827	protein_coding	13.6484
4933428M09Rik	-1.70795	0.0037583	Down-regulated in KO	6.03648	2.5191	10.373	3.86908	14.1391	21.8988	27.0258	10.7426	ENSMUSG00000042525	protein_coding	NA
Gm7350	-4.06442	0.00376528	Down-regulated in KO	0	0	0.61977	0	0.942536	3.86393	4.0408	0.50476	ENSMUSG00000095392	unprocessed_pseudogene	NA
Gm5073	-2.04086	0.00381435	Down-regulated in KO	0.781341	0.450279	0.721049	0.880194	1.46208	2.9969	4.78361	2.74048	ENSMUSG00000083140	processed_pseudogene	NA
Myh15	-2.1809	0.00381686	Down-regulated in KO	0.875825	0.330015	1.33671	0.417421	3.06345	3.54388	5.82431	0.911435	ENSMUSG00000092009	protein_coding	4.77601
Gm31831	-3.23335	0.00382671	Down-regulated in KO	0.768225	0	1.41789	0	3.01883	5.68271	9.73098	1.92463	ENSMUSG00000105157	lncRNA	NA
Gpat3	-1.72206	0.00382671	Down-regulated in KO	2.25859	1.36562	2.39183	1.33474	3.82453	7.54718	10.365	2.5231	ENSMUSG00000029314	protein_coding	NA
Gm5640	-2.43135	0.0038379	Down-regulated in KO	0.223943	0.0860372	0.619986	0.168183	0.670482	2.02467	2.22204	0.785457	ENSMUSG00000079534	protein_coding	NA
1700052I22Rik	-2.40546	0.00387359	Down-regulated in KO	3.381	1.29896	4.16014	1.90438	10.7554	16.6733	26.0528	3.38815	ENSMUSG00000101912	lncRNA	NA
Myh8	2.62004	0.00387359	Up-regulated in KO	1.19825	2.38186	2.46799	1.66286	0.72141	0.0570931	0.0439943	0.400262	ENSMUSG00000055775	protein_coding	NA
AC157904.2	-5.99946	0.00389774	Down-regulated in KO	0	0	0	0	1.28915	3.7749	9.6961	0	ENSMUSG00000118343	lncRNA	3.33097
Zfp558	-1.03771	0.00389774	Down-regulated in KO	8.41209	7.66965	6.72018	9.33492	12.123	17.3366	24.4121	12.4561	ENSMUSG00000074500	protein_coding	NA
Gm48814	-2.49972	0.0039121	Down-regulated in KO	0.416039	0.479517	0.511914	0.6249	3.58115	1.36779	5.62122	1.25076	ENSMUSG00000111156	lncRNA	NA
Gm37422	-3.3998	0.0039121	Down-regulated in KO	0.158432	0.052173	0.292414	0.0764899	0.736928	1.74863	3.46896	0.113405	ENSMUSG00000104435	lncRNA	NA
Gm49193	-7.17283	0.00392656	Down-regulated in KO	0	0	0	0	0.0554792	0.812276	3.44254	0	ENSMUSG00000115438	lncRNA	NA
Gm32552	-1.5706	0.00393227	Down-regulated in KO	1.53813	1.34304	1.6345	1.10264	3.24453	4.5971	6.7896	2.10188	ENSMUSG00000112711	lncRNA	NA
Gm7732	-5.50271	0.00393227	Down-regulated in KO	0	0	0	0	0.157028	0.344858	1.32869	0.0700781	ENSMUSG00000096857	processed_pseudogene	NA
Gm20815	-4.55487	0.00393227	Down-regulated in KO	0	0	0	0	0.1959	0.573636	0.331521	0.174852	ENSMUSG00000101053	protein_coding	NA
Klk1b8	-6.65046	0.00394775	Down-regulated in KO	0	0	0	0	0.27914	1.43042	5.82613	0	ENSMUSG00000063089	protein_coding	NA
4930471D02Rik	-3.59723	0.00394939	Down-regulated in KO	0.463156	0	0.379926	0.115945	0.577786	3.46836	6.9097	0.876702	ENSMUSG00000097689	lncRNA	NA
Cfap77	-1.46803	0.00394939	Down-regulated in KO	3.53818	3.14209	5.35271	3.07104	8.40081	10.6788	17.4127	5.11505	ENSMUSG00000079502	nonsense_mediated_decay	NA
Gm9973	-3.89541	0.00397144	Down-regulated in KO	0.156344	0	0	0.176125	0.35107	1.79902	3.96078	0.783376	ENSMUSG00000113175	lncRNA	NA
Spaca7	-2.12586	0.0039772	Down-regulated in KO	9.10881	2.26124	15.7773	4.42022	26.7472	45.3805	49.7021	15.0262	ENSMUSG00000010435	protein_coding	NA
1700012J22Rik	-1.30065	0.00401935	Down-regulated in KO	7.84793	4.00368	3.56181	7.24658	13.1446	12.2661	18.252	13.0216	ENSMUSG00000103545	TEC	NA
4930452A19Rik	-3.01373	0.00405216	Down-regulated in KO	1.98751	0.416501	2.00088	0.203542	4.66579	10.3953	19.9115	2.35384	ENSMUSG00000117264	lncRNA	NA
Gm21854	-3.13858	0.0040705	Down-regulated in KO	0	0	0.266333	0.162558	0.405036	1.66044	1.09671	0.506125	ENSMUSG00000096706	protein_coding	NA
4930471L23Rik	-5.6131	0.0041048	Down-regulated in KO	0	0	0	0.210671	1.88969	2.4593	12.0811	0	ENSMUSG00000117137	lncRNA	NA
1700054A03Rik	-3.05429	0.00412248	Down-regulated in KO	2.57516	0.395743	2.21802	0.966987	7.13175	13.8281	28.9223	1.72041	ENSMUSG00000099988	lncRNA	NA
Gm7358	-2.75532	0.0041378	Down-regulated in KO	0.399688	0.0767786	0.491795	0.225128	1.34624	1.42353	4.64088	0.667556	ENSMUSG00000101361	protein_coding	NA
Gm7356	-3.07588	0.00415515	Down-regulated in KO	0.626154	0	0.266694	0.162778	1.24379	2.53363	4.75883	0.724014	ENSMUSG00000101307	protein_coding	NA
2900045O20Rik	-1.55688	0.00415692	Down-regulated in KO	0.991795	0.857342	1.3729	1.11727	2.13427	3.26067	4.50171	2.81603	ENSMUSG00000111938	lncRNA	NA
Gm36017	-3.10514	0.00415692	Down-regulated in KO	0.115692	0	0.213528	0.260657	0.779354	1.33123	2.78435	0.579682	ENSMUSG00000104800	lncRNA	NA
AC124391.1	-2.99399	0.00416355	Down-regulated in KO	0.131399	0	0	0.246705	0.688461	1.00798	1.49796	0.263353	ENSMUSG00000118336	TEC	NA
Gm34358	-3.02947	0.00417102	Down-regulated in KO	0.160576	0.370154	0.592742	0.542676	2.7043	4.22334	6.50878	0.482748	ENSMUSG00000108285	lncRNA	NA
Gm20810	-3.51941	0.00418317	Down-regulated in KO	0	0.176834	0	0.172835	0.51677	2.52202	1.74906	0.614996	ENSMUSG00000101837	unprocessed_pseudogene	NA
Gm16192	-2.89304	0.0042075	Down-regulated in KO	0.113963	0.131351	0.210338	0	0.383855	1.31134	1.15484	0.799429	ENSMUSG00000086773	lncRNA	NA
Gm2539	-2.64828	0.0042075	Down-regulated in KO	0.04429	0.0510478	0.245234	0.299361	0.298359	1.16488	1.00983	1.50905	ENSMUSG00000097739	lncRNA	NA
2700012I20Rik	-1.1223	0.00421766	Down-regulated in KO	5.77629	5.21814	5.76277	6.68295	10.5167	14.1145	13.8425	12.8286	ENSMUSG00000097334	lncRNA	NA
Phlpp1	-1.07846	0.00423549	Down-regulated in KO	8.6442	8.10492	8.80021	6.5885	12.69	18.8333	27.1781	9.1953	ENSMUSG00000044340	protein_coding	1.17713
Gm43539	-5.82319	0.00424067	Down-regulated in KO	0	0	0	0	0.330277	1.93425	7.45238	0.294791	ENSMUSG00000105910	lncRNA	NA
Gm45703	-3.23319	0.00424373	Down-regulated in KO	0.239693	0	0	0.135009	0.807344	0.788026	2.42892	0.600501	ENSMUSG00000110567	lncRNA	NA
Gm26967	-4.02194	0.00425391	Down-regulated in KO	0	0	0.0855783	0	0.104117	0.304877	0.763521	0.232326	ENSMUSG00000098014	lncRNA	NA
Gm45221	1.20918	0.00425429	Up-regulated in KO	5.87496	4.55035	3.64333	5.08281	2.90228	1.54518	1.72648	2.07236	ENSMUSG00000109005	TEC	NA
9530002B09Rik	-2.37171	0.00426222	Down-regulated in KO	2.92557	3.37195	2.20894	1.49805	1.64234	17.0505	20.2133	13.4594	ENSMUSG00000023263	protein_coding	NA
Fam196b	-2.40883	0.00427182	Down-regulated in KO	0.137531	0.135871	0.326363	0.154931	0.507357	0.710528	2.31449	0.413467	ENSMUSG00000069911	protein_coding	NA
Gm48942	-2.70981	0.00427915	Down-regulated in KO	0.253642	0.146171	0.702209	0.285732	1.42388	2.71013	4.01605	0.762536	ENSMUSG00000115368	lncRNA	NA
Gm17111	-3.4091	0.00427915	Down-regulated in KO	0.519627	0.598911	0.95906	0.878052	2.33364	6.4063	22.3789	1.30182	ENSMUSG00000090327	lncRNA	NA
4930573I07Rik	-2.17483	0.00428141	Down-regulated in KO	0.53931	0.932395	0.497694	0.911312	2.11928	3.10285	5.12351	3.51293	ENSMUSG00000104980	lncRNA	NA
1700027I24Rik	-3.16985	0.00428443	Down-regulated in KO	0.345019	0.198831	0	0	0.968421	1.98502	2.84069	0.691497	ENSMUSG00000098304	lncRNA	NA
Gm15852	-3.01423	0.00430129	Down-regulated in KO	0.233406	0.269019	0.430791	0.262936	1.44131	1.53471	6.20868	0.7017	ENSMUSG00000089990	lncRNA	NA
Tex33	-1.68651	0.00430838	Down-regulated in KO	21.0401	6.76007	31.7882	12.5852	46.2002	74.0696	81.8403	29.6678	ENSMUSG00000062154	protein_coding	NA
4930481A15Rik	-1.93255	0.004316	Down-regulated in KO	2.79671	4.10254	4.22329	1.86168	3.42544	11.0753	17.3906	17.4527	ENSMUSG00000086938	lncRNA	2.12035
Hmga1b	1.36967	0.004316	Up-regulated in KO	11.1643	11.9594	15.1512	10.0614	8.62681	3.67043	2.9947	3.29057	ENSMUSG00000078249	protein_coding	NA
4930448I06Rik	-2.80052	0.00432067	Down-regulated in KO	0.391148	0.225414	0.721929	0.660952	1.53706	4.50084	6.93644	1.37191	ENSMUSG00000104072	lncRNA	NA
Gm5941	-1.87598	0.00432519	Down-regulated in KO	7.24601	3.51646	14.7815	5.15542	20.1245	40.4352	37.9213	12.994	ENSMUSG00000071726	protein_coding	NA
Gm31571	-2.04127	0.00433126	Down-regulated in KO	0.463268	0.400465	0.64128	0.39141	1.30033	2.28459	2.93407	1.39274	ENSMUSG00000103528	protein_coding	NA
1700027F09Rik	-3.70908	0.00435553	Down-regulated in KO	0.556888	0.160464	0.770874	0	2.96991	4.57712	11.6391	0.41855	ENSMUSG00000100911	lncRNA	NA
4930589L23Rik	-1.28899	0.00436143	Down-regulated in KO	4.22749	2.61672	3.61229	5.82064	9.93228	10.5526	12.9906	6.59001	ENSMUSG00000068957	lncRNA	NA
Fndc11	-1.26943	0.00436354	Down-regulated in KO	13.781	11.1807	24.1563	14.3103	24.1164	49.8629	55.0989	23.4541	ENSMUSG00000047841	protein_coding	NA
Gm10538	-2.697	0.00436393	Down-regulated in KO	0.284452	0	0.420004	0.256352	1.78846	1.21573	2.73836	0.456086	ENSMUSG00000101126	lncRNA	NA
Gm30667	-3.89069	0.00436393	Down-regulated in KO	0.245479	0.141467	0	0	1.10244	1.41233	4.66416	0.245998	ENSMUSG00000102886	lncRNA	NA
Cib4	-2.43825	0.00437669	Down-regulated in KO	3.19378	0.800235	6.15095	2.50285	11.2251	17.3478	34.123	5.14869	ENSMUSG00000053194	protein_coding	NA
Gm2930	-3.92677	0.00437669	Down-regulated in KO	0	0	0	0.253783	0.252934	1.48129	2.56824	1.80606	ENSMUSG00000090772	unprocessed_pseudogene	NA
Gm32296	-6.42549	0.00438858	Down-regulated in KO	0	0	0	0	0.340276	0.664268	4.2229	0	ENSMUSG00000114163	lncRNA	NA
Gm26571	-1.13792	0.00439746	Down-regulated in KO	8.0809	7.98332	9.588	7.15257	17.7136	18.6602	22.1779	13.4967	ENSMUSG00000096953	lncRNA	NA
Vmn2r18	-2.51747	0.00440836	Down-regulated in KO	0.0895457	0.0516043	0.0826359	0.0504374	0.251343	0.662388	0.510417	0.314073	ENSMUSG00000091794	protein_coding	NA
1700039M10Rik	-3.21468	0.00441069	Down-regulated in KO	0.20072	0.231346	0.370464	0.45223	1.12679	3.29949	7.11898	1.00573	ENSMUSG00000097933	lncRNA	NA
Gm15522	-2.39327	0.00441721	Down-regulated in KO	1.3603	0.62714	1.25533	0.919438	5.03999	6.26104	9.82147	1.09054	ENSMUSG00000085166	lncRNA	NA
Gm8417	-2.83669	0.00442892	Down-regulated in KO	0.135083	0.233541	0	0.152174	1.36498	1.44334	1.28331	0.203054	ENSMUSG00000115212	lncRNA	NA
1700007J10Rik	-3.18868	0.00442892	Down-regulated in KO	1.25812	0.181261	1.4513	0.177162	2.47197	6.72143	16.7333	2.04878	ENSMUSG00000086330	lncRNA	NA
1700029M03Rik	-5.43077	0.00442892	Down-regulated in KO	0	0	0	0.270931	1.89017	3.95344	12.7949	0	ENSMUSG00000101189	lncRNA	NA
Gm5169	-2.17169	0.00444567	Down-regulated in KO	0.839869	0.414863	1.99301	0.675804	2.55946	6.70575	5.62319	2.28447	ENSMUSG00000096620	protein_coding	NA
Gm37135	-4.40683	0.00446741	Down-regulated in KO	0.199969	0	0	0	1.5716	0.657426	4.81264	0.400784	ENSMUSG00000102879	TEC	NA
Atp6v1c1	3.62401	0.00446905	Up-regulated in KO	0.309367	0.950854	4.47276	0.638931	0.289451	0	0.0653117	0.103341	ENSMUSG00000022295	protein_coding	0.304661
4930567H12Rik	-4.64654	0.00448645	Down-regulated in KO	0.278808	0.160674	0	0.314081	0.782575	6.18719	15.0093	0.139699	ENSMUSG00000110629	lncRNA	NA
Prss52	-5.31067	0.00448645	Down-regulated in KO	0.10036	0.115673	0.370464	0	1.69019	6.10405	16.0177	0	ENSMUSG00000021966	protein_coding	NA
Adcyap1	2.74425	0.00451263	Up-regulated in KO	0.881466	0.653116	0.464827	1.06391	0.353451	0	0.0398764	0.0315475	ENSMUSG00000024256	protein_coding	NA
Gm15133	5.31945	0.00455953	Up-regulated in KO	1.44581	0	2.66849	0.930702	0	0	0	0	ENSMUSG00000087175	lncRNA	NA
2019-09-04	-1.26318	0.00456903	Down-regulated in KO	10.27	7.48725	9.82008	8.15429	16.8097	23.4925	35.3433	10.2297	ENSMUSG00000020486	protein_coding	NA
Spata32	-2.85395	0.00456913	Down-regulated in KO	0.672197	0.88544	0.354473	0.973596	2.91101	3.15706	14.4748	1.05854	ENSMUSG00000044787	protein_coding	NA
Cldn13	-5.54072	0.00457502	Down-regulated in KO	0	0	0	0	0.112362	0.822553	1.77474	0.10029	ENSMUSG00000008843	protein_coding	NA
Gm15886	-2.24661	0.00458395	Down-regulated in KO	2.30652	0.590766	3.78407	1.44352	5.75475	10.8128	17.8544	3.76672	ENSMUSG00000085754	lncRNA	NA
Folh1	-1.19026	0.00458395	Down-regulated in KO	3.26801	2.83721	1.80167	3.44241	4.52687	8.72082	7.58019	5.44403	ENSMUSG00000001773	protein_coding	NA
Erv3	-3.08217	0.00460037	Down-regulated in KO	0.0316114	0	0	0.0356108	0.177458	0.103927	0.160166	0.316783	ENSMUSG00000037482	protein_coding	NA
Sez6l	-2.17156	0.00460037	Down-regulated in KO	0.619879	0.273176	1.07679	0.308075	1.39193	3.14682	4.66496	0.968327	ENSMUSG00000058153	protein_coding	NA
Gm32141	-4.46745	0.00461221	Down-regulated in KO	0.437636	0	0	0	0.737032	2.87759	9.70107	0.657844	ENSMUSG00000112344	lncRNA	NA
Zic5	-3.95227	0.00464085	Down-regulated in KO	0.0224005	0.0258184	0.041344	0.0504691	0.0503002	0.58916	1.58896	0.11224	ENSMUSG00000041703	protein_coding	NA
Gm28329	-3.16523	0.00465122	Down-regulated in KO	0.154983	0.17863	0.286048	0	0.52202	1.78335	2.7484	0.931866	ENSMUSG00000101056	unprocessed_pseudogene	NA
Vmn2r-ps54	-6.84334	0.00466197	Down-regulated in KO	0	0	0	0	0	1.58423	5.00513	0.0965787	ENSMUSG00000074164	lncRNA	NA
Gm48759	-4.38331	0.00468783	Down-regulated in KO	0	0.0861878	0	0	0.335828	1.1063	1.32608	0.0749364	ENSMUSG00000112303	lncRNA	NA
Gm26725	-3.44775	0.00471157	Down-regulated in KO	0.287826	0.110581	0	0.10808	1.07718	1.89254	3.52431	0.19229	ENSMUSG00000097092	lncRNA	NA
Gm7672	-2.26263	0.00477136	Down-regulated in KO	0.734747	0.423427	1.80814	1.93131	2.19983	7.04547	10.0825	4.04966	ENSMUSG00000097086	processed_pseudogene	NA
1700086D15Rik	-1.72481	0.00477136	Down-regulated in KO	2.15131	0.901657	2.16579	1.65238	2.85454	5.30456	9.16601	5.38966	ENSMUSG00000020548	protein_coding	NA
4930563I02Rik	-3.63528	0.00477572	Down-regulated in KO	1.16322	0.804419	1.71753	0	4.96279	10.7079	29.1739	1.16568	ENSMUSG00000086112	lncRNA	NA
Uba7	1.14802	0.00477572	Up-regulated in KO	3.65945	3.53383	2.19053	3.67676	1.55462	1.46322	1.16928	1.71796	ENSMUSG00000032596	retained_intron	NA
Gm47251	-4.52408	0.00478243	Down-regulated in KO	0	0	0	0	0.301991	0.221074	0.851767	0.404317	ENSMUSG00000113238	lncRNA	NA
Gm35028	-2.82018	0.00478243	Down-regulated in KO	0.165108	0.142725	0.228551	0.139497	0.648809	1.08563	2.87566	0.248185	ENSMUSG00000111078	lncRNA	NA
Fbxw18	-1.78821	0.00478501	Down-regulated in KO	1.05448	0.405122	0.389243	1.10869	1.49962	3.12007	3.38374	2.67699	ENSMUSG00000074059	protein_coding	NA
Gm2005	-2.8155	0.00479826	Down-regulated in KO	0.394034	0	1.45451	0	2.212	4.21019	3.74337	1.57947	ENSMUSG00000080819	unprocessed_pseudogene	NA
Gm17174	-2.73614	0.00481786	Down-regulated in KO	0.318281	0.183422	0.881163	0	1.25072	2.35439	3.83003	1.27582	ENSMUSG00000096024	protein_coding	NA
Gm13492	-3.38247	0.00482339	Down-regulated in KO	0.160576	0	0	0	0.901433	1.05584	0.406799	0.643664	ENSMUSG00000081484	processed_pseudogene	NA
Gm14957	-4.08889	0.00483057	Down-regulated in KO	0	0	0.482464	0.147238	1.46745	1.2891	7.11898	0.392935	ENSMUSG00000083294	unprocessed_pseudogene	NA
Kcnh8	-3.15648	0.00485181	Down-regulated in KO	0.0996345	0.0287092	0.137919	0.02806	0.251695	0.573235	1.64067	0.174729	ENSMUSG00000035580	protein_coding	NA
Cd247	-3.0769	0.00485872	Down-regulated in KO	0.71974	0.452486	0	0.442254	1.91002	3.54938	8.45379	0.590124	ENSMUSG00000005763	protein_coding	NA
4930405H06Rik	-2.85334	0.00487072	Down-regulated in KO	0.809987	0	0.747484	0	3.63764	2.88486	3.76199	1.08227	ENSMUSG00000090146	lncRNA	NA
1110002O04Rik	-2.58954	0.00487072	Down-regulated in KO	0.565989	0	0.34821	0.212532	1.48275	1.55064	3.10669	1.32344	ENSMUSG00000102531	lncRNA	NA
4930415C11Rik	-6.1129	0.00488283	Down-regulated in KO	0	0	0	0	0.66978	1.30751	6.29705	0	ENSMUSG00000114437	lncRNA	NA
Gm43356	-3.28685	0.00490971	Down-regulated in KO	0.350684	0.202095	1.94174	0	3.3467	6.34108	11.3272	1.58142	ENSMUSG00000104617	lncRNA	NA
Gm15486	-2.67827	0.00492533	Down-regulated in KO	0.707174	0.407537	0.978908	0.597483	1.98494	5.81234	8.50977	1.24017	ENSMUSG00000087093	lncRNA	NA
Gm49468	-6.68441	0.00492533	Down-regulated in KO	0	0	0	0	0	2.44413	5.82134	0.135455	ENSMUSG00000116296	lncRNA	NA
Gm10176	-1.28997	0.00493814	Down-regulated in KO	2.68845	1.90268	4.70083	3.24112	7.51964	7.44308	10.515	4.91562	ENSMUSG00000066752	TEC	NA
Hesx1	-2.25243	0.00494189	Down-regulated in KO	0.280762	0.215734	0	0.105428	0.63045	0.923047	0.948365	0.937855	ENSMUSG00000040726	protein_coding	NA
4933402N03Rik	-6.851	0.00495847	Down-regulated in KO	0	0	0	0	0.131315	0.384519	3.55559	0	ENSMUSG00000013668	protein_coding	NA
1700116H05Rik	-2.69119	0.00496462	Down-regulated in KO	0.252509	0.0970122	0.258916	0.126425	0.850511	1.153	2.59433	0.196811	ENSMUSG00000117497	lncRNA	NA
Gm3629	-2.17681	0.00510402	Down-regulated in KO	0.243242	0.140178	0.112236	0.205512	0.682748	0.999617	1.30947	0.487514	ENSMUSG00000093898	protein_coding	NA
1500015O10Rik	1.64534	0.00510467	Up-regulated in KO	3.55155	9.27847	5.89949	7.60168	2.79124	1.36223	1.34961	2.72862	ENSMUSG00000026051	protein_coding	NA
Mlip	-1.98366	0.00512891	Down-regulated in KO	0.522168	0.501533	1.12437	1.17646	2.14963	1.57364	5.40161	3.83733	ENSMUSG00000032355	protein_coding	NA
Gm10741	-2.79842	0.00512891	Down-regulated in KO	0.5498	0	0.789249	0.206453	1.02881	3.01258	5.02971	1.53045	ENSMUSG00000112431	TEC	NA
Cstl1	-4.83692	0.00513749	Down-regulated in KO	0.31971	0.184246	0	0	0.538431	3.15328	14.3765	0.320387	ENSMUSG00000055177	protein_coding	NA
Gm49428	-6.75703	0.00514566	Down-regulated in KO	0	0	0	0	0.15672	2.06509	6.89564	0	ENSMUSG00000116132	lncRNA	NA
Sult3a1	-4.39683	0.00515083	Down-regulated in KO	0	0	0	0	0.458035	0.335306	0.258377	0.204411	ENSMUSG00000069668	protein_coding	NA
1700072B07Rik	-4.05364	0.00518358	Down-regulated in KO	0.479925	0.276576	0	0	1.07767	3.15564	11.2464	0.72141	ENSMUSG00000100487	lncRNA	NA
Nwd2	-3.54263	0.00518712	Down-regulated in KO	0.0950875	0.036532	0	0.0714118	0.604969	0.729433	1.4052	0.0317629	ENSMUSG00000090061	retained_intron	NA
4930553J12Rik	-3.82104	0.00520512	Down-regulated in KO	0.11205	0	0.206807	0	0.37741	1.65771	2.55476	0.33686	ENSMUSG00000116983	lncRNA	NA
Muc6	-2.12312	0.00520929	Down-regulated in KO	0.0617244	0.0853707	0.136708	0.0695336	0.152462	0.36527	0.703668	0.296904	ENSMUSG00000048191	protein_coding	NA
Gm10340	-2.43328	0.00521378	Down-regulated in KO	0.243381	0.140258	0	0.137086	0.409882	0.600112	1.38729	0.853635	ENSMUSG00000071613	protein_coding	NA
Lmntd1	-1.78728	0.00523273	Down-regulated in KO	3.97269	3.23677	7.4587	4.08951	9.84348	18.4653	30.2796	5.90301	ENSMUSG00000054966	protein_coding	NA
4930572O13Rik	-3.03607	0.00524496	Down-regulated in KO	0.827777	0	1.01854	0.310835	2.94305	6.12324	7.86399	0.829529	ENSMUSG00000114916	lncRNA	NA
Gm10220	-1.88403	0.0053137	Down-regulated in KO	1.075	0.247804	1.71955	0.605503	2.37367	3.59312	4.85667	2.44182	ENSMUSG00000067698	protein_coding	NA
Gm6327	-2.46371	0.00532454	Down-regulated in KO	0.879862	0.184384	2.36209	1.08129	2.60436	8.0206	10.7398	3.04596	ENSMUSG00000091416	processed_pseudogene	NA
4930568D16Rik	-2.90848	0.00532454	Down-regulated in KO	0.783252	0.200613	0.803124	0.392154	3.12673	4.1487	8.81895	0.43606	ENSMUSG00000026882	protein_coding	NA
Gm13114	-4.44166	0.00535559	Down-regulated in KO	0	0	1.85931	0	1.13104	6.62388	26.7969	7.06665	ENSMUSG00000082073	processed_pseudogene	1.59898
Dgkh	-1.01389	0.00535559	Down-regulated in KO	13.5128	9.4316	10.5325	10.0674	18.7074	24.5578	33.1417	11.6531	ENSMUSG00000034731	protein_coding	NA
Gm12589	-2.64769	0.00538871	Down-regulated in KO	0.83686	0.192909	1.23565	0.188547	0.939581	3.85182	5.9362	4.36088	ENSMUSG00000085126	lncRNA	NA
Hmgb4os	-4.6717	0.00541352	Down-regulated in KO	0.206145	0	0	0	0.694347	2.37206	6.00578	0.206582	ENSMUSG00000085717	lncRNA	NA
1700036A12Rik	-1.54422	0.00541992	Down-regulated in KO	1.10989	0.673283	1.50942	1.44773	4.19748	2.97676	4.58761	1.99032	ENSMUSG00000095956	lncRNA	NA
Gm33337	-2.99788	0.00542046	Down-regulated in KO	0.468348	0.539808	1.72883	0	3.68085	6.15904	9.49197	1.87735	ENSMUSG00000112029	lncRNA	NA
1700125H03Rik	-6.38028	0.00542553	Down-regulated in KO	0	0	0	0	0.708015	1.03661	8.78661	0	ENSMUSG00000085197	lncRNA	NA
1700109K24Rik	-4.31399	0.00542674	Down-regulated in KO	0.103673	0	0.382693	0.11679	0.581993	2.89714	8.40454	0.207785	ENSMUSG00000097267	lncRNA	NA
9430065F17Rik	-1.831	0.00542866	Down-regulated in KO	0.985086	1.70308	0.909072	1.10972	1.5484	5.01985	5.9894	4.54098	ENSMUSG00000097360	lncRNA	NA
4930486I03Rik	-3.50078	0.00544485	Down-regulated in KO	0.677559	0.312376	0.50022	0.152656	2.13004	2.67309	14.0753	0.543194	ENSMUSG00000089914	lncRNA	NA
Rp1l1	-3.48684	0.00546158	Down-regulated in KO	0.015976	0	0	0	0.107622	0.0787849	0.101182	0.0320195	ENSMUSG00000046049	protein_coding	NA
Gm13337	-6.48993	0.00547532	Down-regulated in KO	0	0	0	0	0.0752137	1.10121	2.46083	0	ENSMUSG00000081467	processed_pseudogene	NA
Gm8540	-3.05965	0.00548426	Down-regulated in KO	0.291758	0.168137	2.4232	0.65734	2.1292	8.87256	14.2282	2.92375	ENSMUSG00000090535	unprocessed_pseudogene	NA
1700009J07Rik	-6.98227	0.00548431	Down-regulated in KO	0.116069	0	0	0	0.260632	3.24354	21.9063	0	ENSMUSG00000096573	lncRNA	NA
Gm14137	-5.34646	0.00549309	Down-regulated in KO	0	0	0	0.0392218	0.078181	0.400629	2.02869	0.0348905	ENSMUSG00000055926	protein_coding	NA
Gm16420	-3.24813	0.00551669	Down-regulated in KO	0.249494	0	0.230242	0	1.26053	0.410123	2.52824	0.750065	ENSMUSG00000084172	processed_pseudogene	NA
Gm41002	-2.967	0.00558889	Down-regulated in KO	0.684508	0.394475	0	0.77111	2.68985	3.37563	9.53761	1.71489	ENSMUSG00000113274	lncRNA	NA
Gm34853	-5.4582	0.00562202	Down-regulated in KO	0	0	0	0	0.235541	1.37943	3.72033	0.210234	ENSMUSG00000110367	lncRNA	NA
Gm31532	-1.92778	0.00563028	Down-regulated in KO	2.78444	2.56743	1.02783	1.88203	5.6272	10.7562	13.0499	3.06936	ENSMUSG00000107430	processed_pseudogene	NA
Gm32780	-3.26049	0.00563535	Down-regulated in KO	0.197747	0	0.364975	0	1.77616	1.6253	2.00386	0.39633	ENSMUSG00000106756	lncRNA	NA
Gm13923	-3.56582	0.00566097	Down-regulated in KO	1.11233	0	0.684329	0	4.57915	6.70438	11.7414	0.74312	ENSMUSG00000087544	lncRNA	NA
4930528H21Rik	-3.86994	0.00566186	Down-regulated in KO	0.215724	0	0	0.243017	3.14864	0.709223	4.91857	0.43236	ENSMUSG00000107681	lncRNA	NA
Gm6337	3.20345	0.00566372	Up-regulated in KO	0.546672	0.210028	0.672651	0.273705	0.136394	0	0	0	ENSMUSG00000091882	protein_coding	NA
Hjv	-1.23099	0.00566482	Down-regulated in KO	2.68538	1.39583	2.91548	2.5506	6.56206	5.88571	6.06939	3.85191	ENSMUSG00000038403	protein_coding	NA
Gm40293	-3.03391	0.00569004	Down-regulated in KO	0.660515	0	0.406364	0	1.73038	3.61923	3.62554	0.88255	ENSMUSG00000106794	lncRNA	NA
BB557941	-2.14118	0.0057022	Down-regulated in KO	2.92024	0.33658	1.97626	0.657939	8.63387	4.32031	8.63103	4.48717	ENSMUSG00000084938	lncRNA	NA
Btbd35f24	-3.63884	0.0057022	Down-regulated in KO	0.165044	0	0	0.0619749	0.308837	1.35651	1.74215	0.165393	ENSMUSG00000096426	protein_coding	NA
Gm40660	-4.74087	0.00571044	Down-regulated in KO	0	0	0.205727	0	0.125147	1.64905	3.67096	0.335102	ENSMUSG00000114098	lncRNA	NA
Ston1	-1.29232	0.00578191	Down-regulated in KO	4.45066	4.94252	3.35773	4.28181	6.38298	11.161	18.3941	5.95762	ENSMUSG00000033855	protein_coding	2.57124
Gm3527	-4.56472	0.00579424	Down-regulated in KO	0.232138	0	0.428449	0	1.04253	4.19752	11.7618	0.232629	ENSMUSG00000104540	processed_pseudogene	NA
Vmn1r43	-2.55447	0.00579703	Down-regulated in KO	0.799127	0.230264	0.921828	0.337586	3.47671	2.95565	6.3265	0.700715	ENSMUSG00000068231	protein_coding	NA
Gm35309	-3.40626	0.00579743	Down-regulated in KO	0.446792	0	0.824631	0.251659	1.00327	4.40668	9.62105	1.34321	ENSMUSG00000108856	lncRNA	NA
Gm12440	-3.12603	0.00582193	Down-regulated in KO	0.898177	0.115024	0.55258	0.112424	2.46504	3.60908	8.46959	0.600052	ENSMUSG00000086833	lncRNA	NA
4930444A19Rik	-6.0854	0.00582193	Down-regulated in KO	0	0	0	0	0.378801	1.38651	5.12836	0	ENSMUSG00000101674	lncRNA	NA
Tmem40	-2.64309	0.00582193	Down-regulated in KO	0.335797	0.677306	0.464827	0.37828	0.282761	3.03594	4.0408	4.45872	ENSMUSG00000059900	protein_coding	NA
Gm13609	-4.65986	0.00582915	Down-regulated in KO	0.181296	0	0.334612	0	1.01775	2.38415	10.7933	0.181679	ENSMUSG00000086192	lncRNA	NA
C730002L08Rik	-2.19217	0.00582949	Down-regulated in KO	0.703911	0.0811313	0.519675	0.475781	1.2645	2.31421	3.56653	1.19918	ENSMUSG00000114469	lncRNA	NA
Gm13547	-4.25478	0.00582949	Down-regulated in KO	0.848834	0	0.313333	0	1.90605	6.69759	15.4829	0.510378	ENSMUSG00000075425	protein_coding	NA
4930502A04Rik	-3.3225	0.00583546	Down-regulated in KO	0.123449	0	0.455692	0.139067	1.52462	1.21757	3.90927	0.37113	ENSMUSG00000111303	lncRNA	NA
Gm48313	-4.32416	0.00583546	Down-regulated in KO	0.476711	0.274724	0.439926	0	1.60568	6.26903	18.1153	0.23886	ENSMUSG00000114062	lncRNA	NA
Gpr156	-1.27205	0.00583739	Down-regulated in KO	0.815317	0.536981	0.38695	0.761017	1.49079	1.34024	1.91796	1.42399	ENSMUSG00000046961	protein_coding	9.53539
Gm40988	-1.46724	0.00587151	Down-regulated in KO	1.30542	1.20368	0.963749	1.91175	3.8107	3.21882	4.29924	3.92454	ENSMUSG00000114327	lncRNA	NA
Gm30302	-7.07359	0.00591727	Down-regulated in KO	0	0	0	0.0342618	0.0682943	0.799921	6.47217	0	ENSMUSG00000114073	protein_coding	NA
Gm33104	-1.01478	0.00591751	Down-regulated in KO	13.6387	9.62675	18.5379	11.7911	29.4385	28.5023	32.2751	17.5877	ENSMUSG00000110902	lncRNA	NA
Gm6890	-1.85904	0.00593523	Down-regulated in KO	1.9265	1.42743	2.03182	1.70519	5.40744	8.82188	9.58677	2.20638	ENSMUSG00000079532	protein_coding	NA
Ccr6	-3.08103	0.00594536	Down-regulated in KO	0.229149	0.0880373	0.140978	0.0860466	0.514552	1.63228	2.61233	0.306178	ENSMUSG00000040899	protein_coding	NA
AC148003.1	-3.20707	0.00596294	Down-regulated in KO	0	0	0.693967	0.211784	1.6886	2.16326	3.33389	0.56519	ENSMUSG00000117847	lncRNA	NA
A530030E21Rik	-3.5349	0.0059708	Down-regulated in KO	0.081514	0	0	0	0.183039	0.267989	0.516262	0.653491	ENSMUSG00000105160	TEC	NA
1700031A10Rik	-2.19644	0.00598365	Down-regulated in KO	0.813897	0.375232	0.300437	0.916869	1.8276	1.87306	5.36094	2.7731	ENSMUSG00000092239	lncRNA	NA
Gm21430	-2.07785	0.00598365	Down-regulated in KO	0.748981	0.369968	1.18489	0.964274	2.04222	4.74888	5.42127	1.60836	ENSMUSG00000097948	processed_pseudogene	NA
1700061I17Rik	-6.35777	0.00600483	Down-regulated in KO	0	0	0	0	0.122213	0.357865	2.20609	0	ENSMUSG00000028009	lncRNA	NA
Gm14009	-2.99736	0.00600762	Down-regulated in KO	0.162779	0	0	0.183374	0.9138	1.07032	1.44333	0.489371	ENSMUSG00000085750	lncRNA	NA
Gm16252	-3.54756	0.00600918	Down-regulated in KO	0.124601	0.287226	1.14986	0.280731	0.419687	4.50609	13.4156	2.4973	ENSMUSG00000085168	lncRNA	NA
Gm7400	-4.88782	0.00600918	Down-regulated in KO	0	0	0	0	0	0.66364	0.511382	0.606858	ENSMUSG00000117482	processed_pseudogene	NA
Gm47827	-3.12036	0.00601578	Down-regulated in KO	0.257931	0	0.476055	0.290563	1.73754	2.54395	4.57403	0.775429	ENSMUSG00000114438	lncRNA	NA
Tex52	-2.74059	0.00602339	Down-regulated in KO	0.599906	0.25929	1.24563	0.0844756	1.51547	3.45149	7.6939	1.57809	ENSMUSG00000079304	protein_coding	NA
Gm29328	-4.54169	0.00602919	Down-regulated in KO	0.0914241	0	0	0	0.307938	1.05199	2.31611	0.0916175	ENSMUSG00000099853	lncRNA	NA
Gm21865	-3.18862	0.00605298	Down-regulated in KO	0.462766	0	0	0	0.779354	1.52141	2.49126	0.695618	ENSMUSG00000093895	protein_coding	NA
1700024P04Rik	-3.04163	0.00606495	Down-regulated in KO	2.88603	0.511751	6.14616	0.50018	11.7149	26.2752	38.5254	4.67192	ENSMUSG00000045022	protein_coding	NA
Gm8180	-2.43461	0.00607836	Down-regulated in KO	0.536985	0.353667	0.566341	0.777758	1.03354	3.65693	6.51039	1.15312	ENSMUSG00000091584	protein_coding	NA
Gm42372	-2.65362	0.00607975	Down-regulated in KO	0.337188	0.097159	0.272273	0.166184	0.331255	1.03927	3.52366	0.654684	ENSMUSG00000108348	protein_coding	NA
Gm29160	-4.55208	0.00607975	Down-regulated in KO	0	0	0	0	0.514552	0.50224	0.967529	0.153089	ENSMUSG00000099726	unprocessed_pseudogene	NA
Gm14147	-3.54678	0.0061144	Down-regulated in KO	0.119489	0.0459068	0.29405	0	0.31303	1.76777	2.87574	0.279397	ENSMUSG00000079005	protein_coding	NA
Smim9	-3.34736	0.00614805	Down-regulated in KO	0	0.522987	0	0.681548	1.0189	4.9726	6.70555	1.061	ENSMUSG00000073094	protein_coding	NA
Wsb2-ps	-2.17565	0.00614868	Down-regulated in KO	0.350972	0.606785	0.809724	0.098844	0.886619	1.87504	2.77857	2.63786	ENSMUSG00000084020	processed_pseudogene	NA
Cpsf4l	-1.93292	0.00620155	Down-regulated in KO	2.94771	2.08232	3.159	2.14235	11.53	6.7212	18.5486	2.66808	ENSMUSG00000018727	protein_coding	NA
4930557K07Rik	-3.02815	0.00620179	Down-regulated in KO	0.294169	0	0.542939	0.331386	1.98166	1.45068	5.21666	1.47396	ENSMUSG00000108034	lncRNA	NA
Gm26877	-2.35283	0.00621494	Down-regulated in KO	0.168694	0.388866	0.311353	0.380073	1.3258	1.94112	2.56418	1.01431	ENSMUSG00000097373	lncRNA	NA
Gm44748	-1.89222	0.00622604	Down-regulated in KO	1.62285	0.748183	0.898572	2.01098	2.36866	6.93594	6.78359	4.39096	ENSMUSG00000108754	lncRNA	NA
Gm7604	-4.89013	0.00622604	Down-regulated in KO	0	0	0	0	0.247708	0	0.838392	0.773827	ENSMUSG00000114482	processed_pseudogene	NA
Efcab3	-2.28379	0.0062392	Down-regulated in KO	1.60335	1.47839	5.32667	0.722482	8.28073	13.1781	17.6692	4.01686	ENSMUSG00000020690	protein_coding	0.460674
Necab3	-1.71354	0.00624788	Down-regulated in KO	2.86079	2.3552	2.26289	2.95965	4.32629	7.48581	18.1925	4.44653	ENSMUSG00000027489	protein_coding	5.92239
Lamb3	-1.52659	0.00625019	Down-regulated in KO	0.868799	0.637229	1.21479	0.77111	2.15779	2.38025	4.20188	1.26638	ENSMUSG00000026639	protein_coding	NA
4930484H19Rik	-1.62335	0.00625361	Down-regulated in KO	2.64346	0.991978	2.26928	2.14686	6.21195	5.15381	10.4346	3.08029	ENSMUSG00000112832	lncRNA	NA
Gm17227	-1.38835	0.00625361	Down-regulated in KO	5.25508	10.0544	19.2043	7.22233	18.5264	33.6898	31.6851	24.3299	ENSMUSG00000091558	lncRNA	NA
Gm41177	-1.95321	0.00625361	Down-regulated in KO	1.63166	1.67166	3.34612	1.42963	4.47809	5.96036	15.1565	5.08703	ENSMUSG00000114693	lncRNA	NA
1700119I11Rik	-2.1555	0.00625596	Down-regulated in KO	2.22465	0.366298	2.34627	1.79008	7.13634	8.3587	11.6743	3.1848	ENSMUSG00000082488	lncRNA	NA
4930533B01Rik	-5.00017	0.00628957	Down-regulated in KO	0.103774	0.119608	0	0	0.582559	3.24113	5.91519	0	ENSMUSG00000084798	lncRNA	NA
Slc17a2	-2.24292	0.00629587	Down-regulated in KO	0.069205	0.0265881	0.12773	0.0259869	0.181299	0.265442	0.438304	0.254288	ENSMUSG00000036110	protein_coding	NA
Gm33914	-5.16423	0.00630027	Down-regulated in KO	0	0	0	0	0.0557631	0.408216	0.566207	0.0497717	ENSMUSG00000111354	lncRNA	NA
1700109G15Rik	-3.32523	0.00632087	Down-regulated in KO	1.94657	1.28204	0	1.56632	1.56107	17.8275	28.8838	3.62271	ENSMUSG00000085044	lncRNA	NA
Kmo	-2.21075	0.00635487	Down-regulated in KO	0.118868	0.0913367	0.292522	0.267814	0.622808	0.781593	1.65625	0.476479	ENSMUSG00000039783	protein_coding	NA
4930449E01Rik	-2.8404	0.00636811	Down-regulated in KO	0.358935	0.620552	0.662476	0.202173	2.21646	2.65512	7.72918	0.899237	ENSMUSG00000022116	lncRNA	NA
Gm14216	-2.34717	0.00637482	Down-regulated in KO	0.783252	0.30092	0.963749	0	2.05192	3.4334	3.30711	1.83145	ENSMUSG00000085691	lncRNA	NA
Gm41225	-3.9281	0.00638453	Down-regulated in KO	0.13832	0	0.510587	0	0.776493	2.27374	6.13228	0.415839	ENSMUSG00000115623	lncRNA	NA
Gm20832	-3.92488	0.00639115	Down-regulated in KO	0	0	0	0.180892	0.54086	1.3198	2.23739	0.321832	ENSMUSG00000099645	unprocessed_pseudogene	NA
IQCF2	-4.96672	0.00639259	Down-regulated in KO	0.186196	0	0	0	0.313576	2.14251	5.77835	0.0932949	ENSMUSG00000118396	lncRNA	NA
4933402C06Rik	-4.54966	0.00639259	Down-regulated in KO	0	0.277824	2.22446	0.814627	0.270633	23.3779	44.578	7.97134	ENSMUSG00000102004	lncRNA	NA
1700126A01Rik	-5.58144	0.00642331	Down-regulated in KO	0.103623	0	0.191254	0	1.04708	3.23641	10.3693	0	ENSMUSG00000099945	lncRNA	NA
Slc17a6	-2.47118	0.00643745	Down-regulated in KO	0.206494	0.0297501	0.2382	0.11631	0.869402	0.763739	1.43859	0.206931	ENSMUSG00000030500	protein_coding	NA
Gm26911	-3.72477	0.00644061	Down-regulated in KO	0.184427	0.141711	0.113464	0.0692534	1.79456	2.22321	3.27055	0	ENSMUSG00000097834	lncRNA	NA
Gm31456	-3.5635	0.00644092	Down-regulated in KO	0.0943315	0	0.174105	0.106266	0.211821	0.930386	2.9872	0.661718	ENSMUSG00000114219	lncRNA	NA
Rsph14	-1.04004	0.00646557	Down-regulated in KO	12.046	7.62049	13.5403	11.6314	16.3718	23.9701	33.1555	18.6064	ENSMUSG00000009070	protein_coding	NA
Gm3327	-2.32301	0.00646557	Down-regulated in KO	0.461267	0.265823	1.13513	1.12585	1.38103	3.28571	7.79039	2.38825	ENSMUSG00000090594	protein_coding	NA
Bex6	-1.29546	0.00652082	Down-regulated in KO	3.77376	2.57751	3.35357	3.62139	6.43392	6.66289	11.3307	8.40387	ENSMUSG00000075269	protein_coding	NA
Gm6166	-4.16097	0.00653557	Down-regulated in KO	0.522168	1.20368	0.481875	0	0	17.5962	10.9134	13.8667	ENSMUSG00000074280	processed_pseudogene	NA
4930403P22Rik	-3.68149	0.00654147	Down-regulated in KO	0.599065	0.172617	0	0.168714	2.18594	2.2157	9.48532	0.300166	ENSMUSG00000102762	lncRNA	NA
Olfr183	-4.38845	0.00654147	Down-regulated in KO	0	0.0603314	0.0966111	0	0	1.20464	1.72391	0.577011	ENSMUSG00000062105	protein_coding	NA
Gm49870	-1.47668	0.00657289	Down-regulated in KO	1.8824	1.18342	1.26338	1.735	4.80331	3.93823	3.90175	4.63021	ENSMUSG00000117335	lncRNA	NA
4930554C24Rik	-1.51069	0.00657722	Down-regulated in KO	1.57614	0.681233	1.63633	2.10846	3.2074	5.34371	4.86639	3.84996	ENSMUSG00000099724	lncRNA	NA
Tubal3	-2.13367	0.00658497	Down-regulated in KO	0.413889	0.159013	0.127317	0.155418	0.425968	1.53081	1.35435	0.691274	ENSMUSG00000021216	protein_coding	NA
4930538L07Rik	-2.43488	0.00662594	Down-regulated in KO	0.214424	0.247141	0.263838	0.241553	0.80248	1.4099	2.71608	0.501382	ENSMUSG00000115719	lncRNA	NA
Gm34370	-3.59444	0.0066341	Down-regulated in KO	0.0757328	0	0	0.0853143	0.170058	0.622457	1.53487	0.379465	ENSMUSG00000110381	lncRNA	NA
Gm29994	-2.25373	0.00666146	Down-regulated in KO	1.43213	0.412661	1.32162	1.00833	2.61287	5.88542	9.97731	1.61456	ENSMUSG00000102713	lncRNA	NA
4930433J02Rik	-3.5568	0.00666146	Down-regulated in KO	0	0	0.142198	0.0867916	0.432506	0.886529	1.36627	0.154414	ENSMUSG00000103478	lncRNA	NA
Gm12378	-2.66203	0.00666146	Down-regulated in KO	0.803981	0.084241	1.34899	0.494017	1.88739	4.92597	8.79518	1.46488	ENSMUSG00000080057	processed_pseudogene	NA
Gm11634	-4.46459	0.00666146	Down-regulated in KO	0.141435	0	0.261042	0.159329	0.317591	0.929975	11.4658	0.850404	ENSMUSG00000085486	protein_coding	NA
Fam3b	-1.40796	0.00666239	Down-regulated in KO	6.26198	4.30513	5.47463	4.82658	10.8543	14.6277	23.1001	7.04587	ENSMUSG00000022938	protein_coding	NA
Adora3	-3.3249	0.00670308	Down-regulated in KO	0.135169	0.155793	0.083159	0.0507566	0.607041	1.0369	2.8536	0.0903031	ENSMUSG00000000562	protein_coding	NA
Gm16387	-4.72949	0.0067208	Down-regulated in KO	0	0	0	0.0457041	0	0.666918	1.02782	0.243942	ENSMUSG00000097653	unprocessed_pseudogene	4.14373
BX088531.1	-5.52641	0.0067211	Down-regulated in KO	0	0	0	0	0.419687	0.819289	2.20962	0	ENSMUSG00000118415	protein_coding	NA
4930535L15Rik	-1.80855	0.00673814	Down-regulated in KO	3.38678	2.06658	3.67699	2.91756	6.71029	10.8071	19.6834	5.19075	ENSMUSG00000093619	lncRNA	NA
4930404I20Rik	-5.11176	0.00674095	Down-regulated in KO	0	0	0	0	0.240744	2.46733	1.62965	0.214878	ENSMUSG00000107679	lncRNA	NA
1700094M23Rik	-5.44291	0.00675101	Down-regulated in KO	0	0	0	0	0.177616	0.780146	3.00579	0.158532	ENSMUSG00000105337	lncRNA	NA
Olfr731	-5.07424	0.00676119	Down-regulated in KO	0	0	0	0	0.0220468	0.161395	0.198986	0.019678	ENSMUSG00000048080	protein_coding	NA
Gm21729	-3.15795	0.00678307	Down-regulated in KO	0.160818	0	0.296817	0	0.722232	1.8505	1.42594	0.483475	ENSMUSG00000094071	unprocessed_pseudogene	NA
Gm26662	-2.64218	0.00678574	Down-regulated in KO	1.36402	0.673775	0.719295	0.439026	3.28168	7.68757	9.13256	0.976362	ENSMUSG00000097355	lncRNA	NA
Cd96	-2.78357	0.0067954	Down-regulated in KO	0.244467	0.281768	0.451206	0.220317	0.713634	1.84856	5.26426	0.440972	ENSMUSG00000022657	protein_coding	NA
Gm18003	-3.6489	0.006829	Down-regulated in KO	0.311841	0	0.164445	0	0.400135	1.53783	3.83718	0.535716	ENSMUSG00000115589	processed_pseudogene	NA
Cyp2c52-ps	-1.78929	0.00683493	Down-regulated in KO	0.807852	0.338586	0.67774	0.579128	1.56666	1.44869	3.53501	1.83991	ENSMUSG00000114610	unprocessed_pseudogene	NA
Btbd35f2	-4.57536	0.00684071	Down-regulated in KO	0	0	0	0	0.125737	0.27614	0.354642	0.0561139	ENSMUSG00000096194	protein_coding	NA
Tmem132cos	-4.10425	0.00686155	Down-regulated in KO	1.23755	0.203768	0	0	3.3744	7.26543	17.2435	0.531503	ENSMUSG00000087104	lncRNA	NA
Gm9239	-1.45921	0.00688958	Down-regulated in KO	2.96504	0.962661	3.23725	2.2111	6.47043	7.07074	8.6224	3.55721	ENSMUSG00000101195	unprocessed_pseudogene	NA
Hs3st6	-2.15735	0.00691203	Down-regulated in KO	0.0875273	0.201764	0.161547	0.493005	0.687897	1.00716	1.33043	1.4034	ENSMUSG00000039628	protein_coding	NA
Cxcr5	-1.78205	0.00692358	Down-regulated in KO	0.980413	0.894586	0.527776	0.874358	1.88046	3.22325	5.22621	1.18717	ENSMUSG00000047880	protein_coding	NA
1700021L23Rik	-2.50056	0.0069249	Down-regulated in KO	1.61793	1.86479	0.814408	2.3197	0.825693	11.6055	13.7869	12.2338	ENSMUSG00000086955	lncRNA	NA
Cryba2	-1.66179	0.0069249	Down-regulated in KO	1.03817	0.854696	0.547463	1.16952	1.99818	3.41314	3.38152	3.26973	ENSMUSG00000006546	protein_coding	NA
Pcare	-1.20964	0.0069249	Down-regulated in KO	2.04411	1.20254	1.45408	1.91893	1.96032	4.16518	5.04362	4.22489	ENSMUSG00000044375	protein_coding	NA
Gm2012	-2.65895	0.00692767	Down-regulated in KO	0.0944149	0	0.348518	0.10636	0.954036	0.776007	1.19594	0.378459	ENSMUSG00000082639	protein_coding	NA
Gm31630	-3.96112	0.00700371	Down-regulated in KO	0.279537	0	0	0	0.31385	3.21657	3.18677	1.12052	ENSMUSG00000114823	lncRNA	NA
Slc36a3	-3.13489	0.007012	Down-regulated in KO	0.845569	1.11381	0.891795	0.544313	1.69529	7.24768	20.5033	0.665781	ENSMUSG00000049491	protein_coding	NA
Brinp3	-3.21901	0.00702201	Down-regulated in KO	0.106173	0	0.29394	0.119605	0.685429	0.916278	2.9251	0.212795	ENSMUSG00000035131	protein_coding	NA
4933422A05Rik	-1.03043	0.00702743	Down-regulated in KO	6.53615	4.71973	6.39514	6.38725	11.1403	10.7443	17.4562	9.7855	ENSMUSG00000111746	lncRNA	NA
Gm43014	-5.62844	0.00702743	Down-regulated in KO	0	0	0	0	0.0981503	0.431108	0.775132	0	ENSMUSG00000105931	TEC	NA
Gm49736	-3.23056	0.00703824	Down-regulated in KO	0	0.0884803	0	0.0864796	0.17238	0.757151	0.875158	0.384649	ENSMUSG00000116690	lncRNA	NA
Fam71e1	-1.3065	0.00703973	Down-regulated in KO	16.352	13.7069	24.693	16.1879	28.095	56.4067	68.7287	21.9729	ENSMUSG00000051113	protein_coding	NA
Gm40603	-5.14745	0.00706519	Down-regulated in KO	0	0	0	0	0.0997426	0.584136	1.1253	0.089026	ENSMUSG00000112679	lncRNA	NA
Gm41311	-5.14745	0.00706519	Down-regulated in KO	0	0	0	0	0.164911	0.965792	1.86053	0.147193	ENSMUSG00000115820	lncRNA	NA
Rai2	-1.75603	0.00712129	Down-regulated in KO	0.678297	0.78179	0.447111	0.654954	1.79509	1.6725	4.17319	1.21381	ENSMUSG00000043518	protein_coding	NA
Gm3685	-2.74052	0.00714214	Down-regulated in KO	0.434078	0.250155	0.400583	0.244498	0.36552	3.38935	4.1238	1.41374	ENSMUSG00000094021	protein_coding	NA
Gabbr2	-1.54237	0.00714446	Down-regulated in KO	0.315707	0.321068	0.411311	0.271967	0.813171	1.19057	1.36437	0.483868	ENSMUSG00000039809	protein_coding	2.09995
Ica1	-1.04402	0.00714446	Down-regulated in KO	11.5274	11.2696	8.7383	9.04373	14.5024	23.4326	32.984	13.0474	ENSMUSG00000062995	protein_coding	NA
Gm26568	-5.09054	0.00724773	Down-regulated in KO	0.0669908	0	0	0	0.150427	0.550605	3.22453	0.0671325	ENSMUSG00000097315	lncRNA	NA
1700112K13Rik	-1.04936	0.00729183	Down-regulated in KO	7.31184	5.26717	5.90417	7.2073	14.1953	13.2714	14.6645	11.4489	ENSMUSG00000087510	lncRNA	NA
A930027H12Rik	-1.58206	0.00729183	Down-regulated in KO	1.60232	0.791487	1.47868	2.4497	3.4695	4.51531	6.95875	4.24367	ENSMUSG00000115930	lncRNA	NA
Gm45076	2.03633	0.00729529	Up-regulated in KO	0.844693	0.811313	0.519675	0.713671	0.237094	0.11571	0.26749	0.07054	ENSMUSG00000109134	lncRNA	NA
1700012D16Rik	-6.19933	0.00729529	Down-regulated in KO	0	0	0	0	0.207783	2.12951	5.86051	0	ENSMUSG00000105023	lncRNA	NA
Gm16159	-1.69252	0.00731987	Down-regulated in KO	7.55489	2.46932	10.1977	5.20805	14.3058	24.0964	33.2795	10.1698	ENSMUSG00000086134	lncRNA	NA
Gm28445	-2.82023	0.00732638	Down-regulated in KO	0.142568	0	0	0.240908	0.320135	0.937425	1.44471	0.571478	ENSMUSG00000100161	lncRNA	NA
Olfr128	-3.16779	0.00732638	Down-regulated in KO	0.406793	0	0.187702	0.343695	1.71272	2.00609	5.15279	0.305741	ENSMUSG00000059030	protein_coding	NA
Gm33308	-3.32998	0.00733298	Down-regulated in KO	0.266958	0	0.985434	0.300733	2.69754	4.38832	7.77748	0.535046	ENSMUSG00000112578	lncRNA	NA
4930526M16Rik	-3.80624	0.00734377	Down-regulated in KO	0.223864	0	0.41318	0.126093	0.8797	2.57595	7.23091	0.224338	ENSMUSG00000105251	TEC	NA
Gm49208	-1.81245	0.00735227	Down-regulated in KO	4.57258	2.17011	9.43236	3.33306	8.45576	20.3388	24.1902	14.0163	ENSMUSG00000115710	lncRNA	NA
Gm7347	-1.39891	0.00735227	Down-regulated in KO	1.14092	0.616408	0.987079	0.562305	2.04154	2.0513	3.07103	1.57209	ENSMUSG00000073117	protein_coding	NA
Gm17644	-3.26584	0.00736082	Down-regulated in KO	0.0333698	0	0.123179	0	0.374658	0.438832	0.549496	0.0668808	ENSMUSG00000097171	lncRNA	NA
Gm48740	-5.56521	0.00736082	Down-regulated in KO	0	0	0	0	0.133138	0.584784	0.97634	0	ENSMUSG00000111854	lncRNA	NA
Gm11775	-3.17592	0.00737969	Down-regulated in KO	0.828848	0.318438	0	0	2.94686	2.72496	5.77439	0.553735	ENSMUSG00000086835	lncRNA	NA
Gm5793	-2.52265	0.00741948	Down-regulated in KO	0.677989	0	2.18985	0.572825	2.28363	6.96558	6.44098	3.05741	ENSMUSG00000081175	unprocessed_pseudogene	NA
Gm49714	-2.64092	0.00744228	Down-regulated in KO	0.2254	0.0649478	0.416014	0.0634793	0.442868	1.20418	2.35546	0.677631	ENSMUSG00000116830	lncRNA	NA
4930478K11Rik	-2.07262	0.00744228	Down-regulated in KO	0.597389	0.860672	0.826937	0.672969	1.00607	4.41901	4.16186	3.14293	ENSMUSG00000097847	lncRNA	NA
Gm34307	-1.48306	0.00746686	Down-regulated in KO	3.75227	2.70299	7.21401	5.98824	12.1119	14.3921	19.8039	8.14712	ENSMUSG00000114208	lncRNA	NA
Gm36862	-2.20265	0.00747615	Down-regulated in KO	1.93043	1.40525	2.4378	0.114456	6.50215	5.01045	11.5827	3.76721	ENSMUSG00000113093	lncRNA	NA
Slc25a41	-3.27911	0.00747615	Down-regulated in KO	1.13321	0.904233	0.321774	0.294596	2.64249	5.30181	18.2188	0.524127	ENSMUSG00000011486	protein_coding	NA
Smok2b	-6.97187	0.00747615	Down-regulated in KO	0	0	0	0	0.0756885	0.332448	4.69655	0	ENSMUSG00000073457	protein_coding	NA
4930402F06Rik	-5.62403	0.00752226	Down-regulated in KO	0	0	0	0	0.0873838	0.255879	1.87314	0.0779951	ENSMUSG00000079421	protein_coding	NA
Myo18b	-1.13514	0.00753934	Down-regulated in KO	2.32138	2.2445	2.30887	1.77244	3.09862	4.70631	8.23325	2.97248	ENSMUSG00000072720	protein_coding	0.226997
1700023H06Rik	-1.41552	0.00755	Down-regulated in KO	3.88675	3.53667	6.22975	5.87639	7.57929	16.9816	19.1749	8.30244	ENSMUSG00000089827	lncRNA	NA
4933431G14Rik	-1.08914	0.00757079	Down-regulated in KO	7.25384	4.95804	8.7179	9.50183	12.4057	17.886	22.1161	12.3407	ENSMUSG00000108709	lncRNA	NA
4930547E14Rik	-1.28107	0.00759098	Down-regulated in KO	7.97471	6.72547	7.89783	4.82049	10.7006	19.1839	22.6666	14.2289	ENSMUSG00000116894	lncRNA	NA
Gm32357	-2.62467	0.00759447	Down-regulated in KO	0.449614	0.259108	0.829839	0.759746	3.78602	2.95634	6.83422	0.90113	ENSMUSG00000116799	lncRNA	NA
Gm34368	-3.3484	0.0076231	Down-regulated in KO	0.288344	0.221559	0	0.757923	1.29495	4.73986	7.67004	0.385272	ENSMUSG00000109717	lncRNA	NA
Gm43446	-4.61611	0.00763784	Down-regulated in KO	0.19486	0.112296	0	0	0.218778	1.92189	7.28136	0.195272	ENSMUSG00000105197	lncRNA	NA
Gm34297	-1.40996	0.00766574	Down-regulated in KO	1.61067	1.05365	0.803452	1.32406	2.737	3.29169	4.96268	2.0067	ENSMUSG00000112874	lncRNA	NA
Cr2	-2.39961	0.00766574	Down-regulated in KO	0.172037	0.0793144	0.0635047	0.0581407	0.328361	0.678715	0.93704	0.137921	ENSMUSG00000026616	protein_coding	NA
Gm5592	-1.57438	0.00767132	Down-regulated in KO	1.93639	0.446369	1.49456	0.912213	4.34816	3.18309	4.41503	2.32859	ENSMUSG00000072259	protein_coding	2.33509
Gm31447	-3.09099	0.00767913	Down-regulated in KO	1.11233	0	0.513247	0.313264	7.18094	2.7427	7.39706	0.83601	ENSMUSG00000113158	lncRNA	NA
E330017A01Rik	-4.25063	0.00767913	Down-regulated in KO	0	0	0	0	0.216409	0.316846	0.244153	0.289736	ENSMUSG00000055789	protein_coding	NA
4930479H17Rik	-6.1497	0.00768387	Down-regulated in KO	0	0	0	0	0.821168	1.80342	12.9702	0	ENSMUSG00000109049	lncRNA	NA
Gm7200	-3.35354	0.00770131	Down-regulated in KO	0.0918171	0	0	0.103434	1.03087	0.150931	1.16303	0.368045	ENSMUSG00000099870	processed_pseudogene	NA
Gm6818	-2.20486	0.00770131	Down-regulated in KO	1.54456	0.529256	3.31303	2.25726	2.53092	11.9401	15.4402	5.18731	ENSMUSG00000102073	unprocessed_pseudogene	NA
Mrap2	2.85801	0.00771626	Up-regulated in KO	0.663594	1.211	0.612388	0.186887	0.186262	0.0909025	0.0700469	0	ENSMUSG00000042761	protein_coding	NA
Krt77	-1.62333	0.00773847	Down-regulated in KO	0.327891	0.251947	0.537937	0.451459	0.654469	1.31754	1.61519	1.20481	ENSMUSG00000067594	protein_coding	NA
4930559C10Rik	-5.20699	0.0077931	Down-regulated in KO	0	0	0	0	0.738925	0.811399	2.08414	0	ENSMUSG00000113164	lncRNA	NA
Fam47e	-4.42644	0.00779695	Down-regulated in KO	0	0	0	0	0.0883497	0.517414	0.199352	0.236572	ENSMUSG00000057068	protein_coding	NA
4931420L22Rik	-4.79974	0.00780638	Down-regulated in KO	0	0	0	0	0.154897	0.453573	1.39804	0.27651	ENSMUSG00000116750	lncRNA	NA
Gm5207	-4.48414	0.00780638	Down-regulated in KO	0.06767	0	0.124897	0.152463	0.379881	0.778662	7.11447	0.135626	ENSMUSG00000115243	processed_pseudogene	NA
Gm14622	-2.56499	0.00780638	Down-regulated in KO	0.456339	0	0	0.257037	1.79323	1.50028	1.15607	1.14326	ENSMUSG00000081298	unprocessed_pseudogene	NA
4933413C19Rik	-3.64477	0.00781952	Down-regulated in KO	0.0963313	0	0	0.0542594	0.162234	0.395879	1.64729	0.241338	ENSMUSG00000089952	lncRNA	NA
Mir692-1	-4.61295	0.00782774	Down-regulated in KO	0	0	0	0	2.19983	8.05196	3.72277	0.981736	ENSMUSG00000076218	miRNA	NA
4930478E11Rik	-2.75341	0.00783305	Down-regulated in KO	0.686394	0	1.62882	0.441848	3.52295	5.31917	7.9492	1.27743	ENSMUSG00000115245	lncRNA	NA
Gm26763	-4.25352	0.00786451	Down-regulated in KO	0	0.112604	0.360634	0.220116	0.109689	3.85433	8.78637	0.685329	ENSMUSG00000097661	lncRNA	NA
Gm281	-3.58468	0.00789088	Down-regulated in KO	0	0	0	0.0407497	0.162453	0.178387	0.36656	0.0724995	ENSMUSG00000084902	protein_coding	NA
4930465I24Rik	-2.13063	0.00792894	Down-regulated in KO	1.50399	1.44456	2.31322	0.564757	3.65863	7.00483	11.4305	3.26554	ENSMUSG00000109986	lncRNA	NA
Cypt14	-5.57627	0.00793452	Down-regulated in KO	0	0	0	0	0.708015	1.03661	4.26018	0	ENSMUSG00000095240	protein_coding	NA
Platr26	4.59804	0.0079441	Up-regulated in KO	0.333177	0.960032	0	0.938324	0	0	0	0	ENSMUSG00000064263	lncRNA	4.84665
Ttc34	-1.32007	0.0079441	Down-regulated in KO	5.03884	6.88457	10.1007	5.86429	6.40665	22.3804	23.5861	17.1215	ENSMUSG00000046637	protein_coding	NA
Gm47841	-3.06355	0.00795239	Down-regulated in KO	0.202241	0.349648	0.933176	0.341742	1.13533	7.14764	6.2763	0.506672	ENSMUSG00000113558	protein_coding	NA
1700092C17Rik	-3.24005	0.00796045	Down-regulated in KO	0.755542	0.290274	3.25379	0	4.24141	10.3498	20.7357	3.02856	ENSMUSG00000085353	lncRNA	NA
AC131719.1	-3.64546	0.00797177	Down-regulated in KO	0.088105	0	0	0	0.0989196	0.434487	0.781208	0.61804	ENSMUSG00000117702	lncRNA	NA
Gm28893	-4.72509	0.0079914	Down-regulated in KO	0	0.11108	0	0	0.649227	1.26738	2.68568	0	ENSMUSG00000100769	lncRNA	NA
Gm36849	-2.57749	0.00802347	Down-regulated in KO	0.942206	0.180994	2.02883	0.707607	3.34988	6.45341	11.1391	1.57367	ENSMUSG00000109981	lncRNA	NA
Gm43101	-1.16318	0.00803046	Down-regulated in KO	14.3841	9.55386	22.9485	15.6546	28.7409	39.2744	43.8516	27.1188	ENSMUSG00000106754	lncRNA	NA
2610528A11Rik	-3.26906	0.00805961	Down-regulated in KO	1.2746	0.326462	1.30694	0.15954	2.7031	6.75126	19.3742	0.993454	ENSMUSG00000096001	protein_coding	NA
Gm2448	2.15938	0.00806679	Up-regulated in KO	7.45	6.16482	4.58341	5.16464	3.00263	1.57006	0.241969	0.382859	ENSMUSG00000108913	processed_pseudogene	NA
Gm13184	-2.70303	0.00810272	Down-regulated in KO	1.02348	0.393215	0.314835	0.384323	1.72367	4.48646	7.77857	1.02565	ENSMUSG00000085043	lncRNA	NA
Gm46328	-2.94769	0.00811483	Down-regulated in KO	0.437636	0.126103	0.201933	0.246502	0.859871	1.97834	5.12771	0.548203	ENSMUSG00000112053	lncRNA	NA
Pax5	-2.26453	0.00811541	Down-regulated in KO	0.333531	0.353667	0.369353	0.225437	0.599153	1.77638	3.46432	0.347606	ENSMUSG00000014030	protein_coding	NA
1700016B15Rik	-1.49922	0.00811541	Down-regulated in KO	3.20496	1.51117	1.61326	4.43099	6.54246	8.14204	10.1492	6.42347	ENSMUSG00000108979	TEC	NA
Gpr31c	-2.2485	0.00814784	Down-regulated in KO	0.123965	0.0571517	0.183039	0.0837891	0.250526	0.366797	1.06776	0.422372	ENSMUSG00000117239	lncRNA	NA
Sh3pxd2b	1.02874	0.00815229	Up-regulated in KO	5.77635	6.37545	4.04117	4.67347	3.96239	1.79961	1.62393	2.81489	ENSMUSG00000040711	protein_coding	7.75628
Gm34788	-2.00859	0.0081729	Down-regulated in KO	0.325873	0.237217	0.728075	0.270495	0.673975	1.60703	3.12842	0.790624	ENSMUSG00000114623	lncRNA	NA
A230103O09Rik	-2.51162	0.0081729	Down-regulated in KO	0.563996	0.866734	1.38793	1.48249	1.26645	7.72591	12.383	3.39114	ENSMUSG00000114491	lncRNA	NA
Gm15637	-4.87351	0.0081729	Down-regulated in KO	0	0	0	0	0.146745	1.07425	0.993346	0.130978	ENSMUSG00000087386	lncRNA	NA
Gm14459	-2.40835	0.0081729	Down-regulated in KO	1.97747	0	0.364975	0.44553	2.88625	3.57567	6.01158	3.76514	ENSMUSG00000079704	protein_coding	NA
Gm43619	-2.33802	0.0081917	Down-regulated in KO	2.10295	0.40397	1.29379	1.05289	4.85334	6.91376	11.839	1.40494	ENSMUSG00000104659	lncRNA	NA
Gm31747	-5.42944	0.00825119	Down-regulated in KO	0	0	0	0	0.0776996	0.341282	0.482134	0	ENSMUSG00000107441	lncRNA	NA
Gsap	-1.4015	0.00825119	Down-regulated in KO	1.02649	1.01879	1.42092	0.770904	2.56108	2.34356	4.62306	1.60014	ENSMUSG00000039934	protein_coding	NA
Smok2a	-6.51287	0.00829208	Down-regulated in KO	0	0	0	0	0.134181	0.196455	2.95197	0	ENSMUSG00000073458	protein_coding	NA
Cyp2s1	1.01519	0.00830861	Up-regulated in KO	9.33624	13.9441	8.83121	12.358	6.94448	3.26126	4.43477	7.2509	ENSMUSG00000040703	protein_coding	3.17779
Olfr127	-3.6824	0.00830908	Down-regulated in KO	0	0	0.359976	0	0.328467	2.08395	1.35878	0.390901	ENSMUSG00000058114	protein_coding	NA
Il13ra2	1.99803	0.00832416	Up-regulated in KO	1.9662	1.07914	0.604826	1.31843	0.630726	0.230863	0.177896	0.187653	ENSMUSG00000031289	protein_coding	NA
Gm14916	-3.37951	0.00833396	Down-regulated in KO	0.523448	0	0	0	1.1754	1.72091	3.97825	2.62278	ENSMUSG00000082403	processed_pseudogene	NA
Cd72	-1.32348	0.00837753	Down-regulated in KO	0.851428	0.981338	0.785728	1.19894	2.15086	2.79919	2.15698	2.63079	ENSMUSG00000028459	protein_coding	NA
1110017D15Rik	-1.34277	0.00837753	Down-regulated in KO	12.3654	9.28043	15.5688	14.1458	18.4033	37.0289	57.5525	17.2905	ENSMUSG00000028441	protein_coding	NA
4930570G19Rik	-1.10457	0.00841287	Down-regulated in KO	15.92	12.1079	11.9931	13.7861	13.132	35.249	35.6671	32.1245	ENSMUSG00000085084	lncRNA	NA
1700044K03Rik	-4.6924	0.00842395	Down-regulated in KO	0	0	0	0	0.636024	0.931208	2.51147	0.283844	ENSMUSG00000100297	lncRNA	NA
4930533K18Rik	-2.83537	0.00842395	Down-regulated in KO	0.593712	0.391028	0.782711	0.28664	1.23795	3.90383	9.02454	0.594968	ENSMUSG00000047692	lncRNA	NA
Gm49216	2.71811	0.00845396	Up-regulated in KO	1.04077	0.959658	0.768369	1.17245	0.233705	0	0	0.208595	ENSMUSG00000115383	lncRNA	NA
1700066N21Rik	-5.92304	0.00846343	Down-regulated in KO	0	0	0	0	0	1.56926	3.28219	0.136666	ENSMUSG00000099605	lncRNA	NA
Cfd	2.23482	0.00846343	Up-regulated in KO	2.31634	14.4167	12.6118	8.61101	1.04027	3.99803	0.733517	2.32124	ENSMUSG00000061780	protein_coding	NA
Vmn2r70	-5.42524	0.00846343	Down-regulated in KO	0	0	0	0	0	0.0406169	0.146059	0.0247611	ENSMUSG00000090806	protein_coding	NA
Chgb	-1.12997	0.00848527	Down-regulated in KO	5.37814	4.58167	7.62452	6.89271	5.90702	16.7205	16.3892	14.4892	ENSMUSG00000027350	protein_coding	NA
Olfr788	-5.14857	0.00850313	Down-regulated in KO	0	0	0	0	0.384265	0.75014	1.30058	0	ENSMUSG00000049217	protein_coding	NA
Gm15498	2.32068	0.00850895	Up-regulated in KO	0.886168	1.02138	0.817787	1.16466	0.165824	0	0.187082	0.296014	ENSMUSG00000079163	lncRNA	NA
4930445N06Rik	-2.91688	0.00861857	Down-regulated in KO	0.51256	0.590766	0	0.192469	1.72642	1.96597	6.70893	0.856074	ENSMUSG00000115880	lncRNA	NA
Gm10375	-1.98178	0.00863227	Down-regulated in KO	0.894118	0.294441	0.942999	0.719457	1.29069	3.14951	4.53026	2.43203	ENSMUSG00000095528	transcribed_unprocessed_pseudogene	NA
Gm12911	-3.56747	0.00865299	Down-regulated in KO	0.151897	0	0.560702	0	1.02325	2.99629	3.8481	0.304436	ENSMUSG00000086790	lncRNA	NA
Adh7	-1.72754	0.00865299	Down-regulated in KO	1.02676	0.466198	1.03367	0.876262	1.50213	2.50615	5.59645	1.68371	ENSMUSG00000055301	protein_coding	NA
Gm18766	-2.56247	0.00865367	Down-regulated in KO	0.132158	0.152322	0	0.148878	0.445138	0.868974	1.00441	0.92706	ENSMUSG00000100019	processed_pseudogene	NA
Gm14004	-1.76409	0.00866395	Down-regulated in KO	1.44791	0.625811	1.33618	0.815547	2.03204	4.16518	4.35585	3.99017	ENSMUSG00000087056	lncRNA	NA
Gm15142	-4.26026	0.00866395	Down-regulated in KO	0	0	0	0	0.280118	0.615185	0.316029	0.250022	ENSMUSG00000084367	unprocessed_pseudogene	NA
Nrxn3	-1.76588	0.00871741	Down-regulated in KO	0.645216	0.478069	0.425306	0.259588	0.905518	1.62881	2.88968	0.808227	ENSMUSG00000066392	protein_coding	5.78403
Olfr700	-2.4733	0.00873295	Down-regulated in KO	0.283809	0.0817782	0	0.079929	0.398308	0.699798	1.25824	0.639922	ENSMUSG00000094493	protein_coding	NA
Gm21160	-2.88586	0.00877511	Down-regulated in KO	0	0	0.566341	0	0.689026	1.26101	0.9717	0.614996	ENSMUSG00000102131	unprocessed_pseudogene	NA
Gm48301	-3.32098	0.00877864	Down-regulated in KO	0	0.142449	0	0.139228	0.277524	1.42214	1.56552	0.495413	ENSMUSG00000114112	lncRNA	NA
Ccdc184	-1.36108	0.00880813	Down-regulated in KO	2.76195	2.52188	5.56106	4.97013	4.87295	13.8563	14.0395	7.76419	ENSMUSG00000029875	protein_coding	NA
Gm30055	-4.69853	0.00880813	Down-regulated in KO	0	0	0	0	0	0.874385	0.673776	0.533047	ENSMUSG00000107734	TEC	NA
Gm6093	-2.95864	0.00881003	Down-regulated in KO	0.345577	0.284503	0.455587	0.111228	1.05313	2.19112	5.87818	0.247363	ENSMUSG00000112963	lncRNA	NA
4930448K20Rik	-5.04112	0.00883674	Down-regulated in KO	0.149035	0.0858871	0	0	0.167328	1.8374	7.73997	0.074675	ENSMUSG00000082843	lncRNA	NA
Gm5724	-2.88388	0.00883674	Down-regulated in KO	0.218014	0	0.160953	0.0982386	0.636414	0.788428	2.04355	0.218475	ENSMUSG00000084927	protein_coding	NA
Gm21804	-3.03863	0.00883674	Down-regulated in KO	0.154088	0	0.284396	0	0.519007	0.759882	1.75663	0.772072	ENSMUSG00000100473	unprocessed_pseudogene	NA
Pou2f3	-1.93935	0.00887019	Down-regulated in KO	0.490958	0.330089	0.679609	0.184357	2.25082	1.27782	2.22843	0.614996	ENSMUSG00000032015	protein_coding	NA
Gm8369	-4.0028	0.00894064	Down-regulated in KO	0	0.0895751	0	0.0875496	0.174513	1.14978	2.26419	0.155763	ENSMUSG00000058470	protein_coding	NA
Bhmt2	-1.78003	0.00894233	Down-regulated in KO	0.519416	0.299334	0.239668	0.438848	0.63177	1.42305	2.13829	1.17116	ENSMUSG00000042118	protein_coding	8.30194
Gm35216	-2.47022	0.00899748	Down-regulated in KO	2.71274	0.568481	5.46199	0.83344	11.906	17.0263	19.3676	3.45988	ENSMUSG00000107598	lncRNA	NA
Gm21294	-2.9403	0.00899798	Down-regulated in KO	0.114329	0.131773	0	0	0.51345	1.12762	0.724093	0.343713	ENSMUSG00000102045	protein_coding	NA
Gm35933	-1.82914	0.00905654	Down-regulated in KO	0.979663	1.02649	2.46564	0.802623	2.19983	5.12397	7.67116	3.3022	ENSMUSG00000116339	lncRNA	NA
Gm50063	-2.30492	0.00910516	Down-regulated in KO	1.09521	0.63116	1.0107	0.616888	2.45929	3.60067	8.67055	2.46944	ENSMUSG00000117418	lncRNA	NA
Spaca9	-1.06316	0.00916441	Down-regulated in KO	21.8023	16.6914	28.7847	21.8715	31.9827	54.9357	68.3358	30.7791	ENSMUSG00000026809	protein_coding	NA
4930562F17Rik	-4.78155	0.00920795	Down-regulated in KO	0	0	0	0	0.374658	0.182847	1.12717	0.111468	ENSMUSG00000104014	lncRNA	NA
AC148021.1	2.11179	0.0092388	Up-regulated in KO	1.8833	0.578841	1.04279	1.41438	0.563859	0.103194	0.159037	0.251638	ENSMUSG00000118340	lncRNA	NA
4930417O13Rik	-1.71526	0.00927964	Down-regulated in KO	0.370561	0.391509	0.569944	0.347869	0.901433	1.5736	2.34692	0.680799	ENSMUSG00000108129	lncRNA	NA
Cyp2b19	-3.04681	0.00928076	Down-regulated in KO	0	0	0.143859	0.0439026	0.262534	0.576567	0.493652	0.117163	ENSMUSG00000066704	protein_coding	NA
Gm15509	-2.37868	0.00936168	Down-regulated in KO	0.395128	0	0.729276	0.278199	1.44179	2.19213	2.75276	0.742432	ENSMUSG00000089947	lncRNA	NA
[truncated: 1,059 more rows]

## Sheet: de.protein.coding.gene_low_remo
name	logFC	FDR	Regulation	ko1	ko2	ko3	ko4	wt2842	wt2876	wt2877	wt2881	gene.id	transcripts_type	fold_change	count
Gm10260	3.79233	2.47368e-15	Up-regulated in KO	19.0345	17.9897	30.9156	18.2262	1.49596	2.19025	0.964425	1.52598	ENSMUSG00000069117	protein_coding	NA	7
Gm10406	4.58225	8.66946e-11	Up-regulated in KO	2.35595	1.69713	1.84803	1.72511	0.132257	0	0.074606	0.0590233	ENSMUSG00000093985	protein_coding	NA	4
Sytl1	2.44838	1.88005e-07	Up-regulated in KO	3.64174	4.12625	3.18984	4.31109	0.900912	0.608784	0.703668	0.556695	ENSMUSG00000028860	protein_coding	NA	4
Ephb1	1.5216	2.01315e-07	Up-regulated in KO	10.3649	9.38828	9.41726	12.2433	3.75059	2.44475	3.04315	5.09022	ENSMUSG00000032537	protein_coding	4.78829	8
Ttc22	3.08692	4.90258e-07	Up-regulated in KO	3.80473	2.60224	3.08671	2.4963	0.0469423	0.343643	0.635524	0.377088	ENSMUSG00000034919	protein_coding	NA	4
Phyhip	2.18633	6.90459e-07	Up-regulated in KO	3.61212	6.50508	4.58341	6.14606	0.887139	0.865912	1.14385	1.62135	ENSMUSG00000003469	protein_coding	10.2014	6
Vnn1	2.21662	7.16099e-07	Up-regulated in KO	15.6462	16.6581	9.0549	9.80867	1.63758	2.39759	2.35138	4.56207	ENSMUSG00000037440	protein_coding	NA	8
Trim12a	9.84819	1.26079e-06	Up-regulated in KO	15.8091	0.0828238	11.2735	13.0331	0	0	0	0	ENSMUSG00000066258	protein_coding	1.53964	3
Gm7879	4.55506	2.03434e-06	Up-regulated in KO	2.48333	1.43112	3.81951	2.33126	0.154897	0.226786	0	0	ENSMUSG00000033036	protein_coding	0.383725	4
H2-M10.2	4.61792	5.16523e-06	Up-regulated in KO	2.20666	0.774064	2.302	1.83736	0.215437	0	0	0	ENSMUSG00000023083	protein_coding	NA	3
Car3	1.92088	1.11536e-05	Up-regulated in KO	8.07712	23.2371	14.5555	17.4816	3.07046	5.2273	3.86689	4.58884	ENSMUSG00000027559	protein_coding	NA	8
Retnla	3.33614	1.60171e-05	Up-regulated in KO	3.03058	3.90392	4.93539	2.40988	0.600454	0.293043	0	0.357293	ENSMUSG00000061100	protein_coding	2.58122	4
Lta	3.15771	1.96785e-05	Up-regulated in KO	2.93403	1.33488	1.56757	1.91356	0.346755	0	0.293407	0.154749	ENSMUSG00000024402	protein_coding	NA	4
Slpi	2.8656	6.2387e-05	Up-regulated in KO	4.99785	12.5043	9.44936	4.39427	0.273723	1.0019	2.00729	0.977253	ENSMUSG00000017002	protein_coding	NA	6
Oasl2	1.08137	8.34054e-05	Up-regulated in KO	16.2756	15.8427	13.3158	17.1407	10.25	5.78926	5.50051	7.94945	ENSMUSG00000029561	protein_coding	2.42798	8
Fabp4	1.45313	0.000232423	Up-regulated in KO	10.726	18.2691	10.5582	12.8886	4.68322	5.09358	4.37785	5.01606	ENSMUSG00000062515	protein_coding	NA	8
Olfr616	6.63069	0.000294532	Up-regulated in KO	1.05011	0	1.09022	1.77445	0	0	0	0	ENSMUSG00000047544	protein_coding	NA	3
Col11a2	1.08006	0.000364495	Up-regulated in KO	3.88431	4.39558	5.14876	4.87299	1.54621	2.81526	2.01281	2.30013	ENSMUSG00000024330	protein_coding	NA	8
Cxcl14	1.37932	0.00037342	Up-regulated in KO	3.91597	4.85029	5.5016	5.59656	1.90302	1.82546	1.85086	1.99141	ENSMUSG00000021508	protein_coding	NA	8
Samd12	2.45393	0.000379429	Up-regulated in KO	2.33244	2.40175	0.699277	1.92064	0.638069	0.116775	0.16497	0.403405	ENSMUSG00000058656	protein_coding	NA	3
Cyp2e1	2.16843	0.000829839	Up-regulated in KO	1.4564	5.30443	1.93539	2.95319	0.457847	0.7661	0.664127	0.700551	ENSMUSG00000025479	protein_coding	NA	4
Cidec	1.93724	0.00130103	Up-regulated in KO	1.19136	2.96308	2.89323	2.5429	0.422398	0.824581	0.476549	0.754029	ENSMUSG00000030278	protein_coding	NA	4
Hpca	1.20066	0.00133814	Up-regulated in KO	12.6909	10.4903	11.475	13.7911	7.98791	3.89839	5.19609	3.9181	ENSMUSG00000028785	protein_coding	NA	8
Olfr872	1.82737	0.00136239	Up-regulated in KO	3.37744	2.59517	2.59735	1.64872	1.2008	0.647722	0.427814	0.564097	ENSMUSG00000066897	protein_coding	4.76766	5
Svs6	2.243	0.00143562	Up-regulated in KO	3.7923	2.76059	2.21032	5.17148	0.896378	0.328099	1.01129	0.600052	ENSMUSG00000017000	protein_coding	NA	5
Kcnh3	1.08621	0.00152337	Up-regulated in KO	5.45756	7.22215	5.27625	7.31908	3.20962	2.37335	2.26775	3.99331	ENSMUSG00000037579	protein_coding	2.67759	8
Ctnnd2	1.00003	0.00173348	Up-regulated in KO	5.69487	8.77932	5.80252	7.91296	4.82063	2.53967	3.86849	2.84446	ENSMUSG00000022240	protein_coding	3.31581	8
Shisa8	1.41445	0.00311426	Up-regulated in KO	2.847	5.32633	3.8077	3.85793	1.57507	1.15304	0.940762	2.19146	ENSMUSG00000096883	protein_coding	NA	7
Ptgds	1.5019	0.00355023	Up-regulated in KO	24.8884	25.8173	18.5931	23.8984	16.3669	4.28604	6.00491	6.05713	ENSMUSG00000015090	protein_coding	6.36923	8
Myh8	2.62004	0.00387359	Up-regulated in KO	1.19825	2.38186	2.46799	1.66286	0.72141	0.0570931	0.0439943	0.400262	ENSMUSG00000055775	protein_coding	NA	4
Hmga1b	1.36967	0.004316	Up-regulated in KO	11.1643	11.9594	15.1512	10.0614	8.62681	3.67043	2.9947	3.29057	ENSMUSG00000078249	protein_coding	NA	8
1500015O10Rik	1.64534	0.00510467	Up-regulated in KO	3.55155	9.27847	5.89949	7.60168	2.79124	1.36223	1.34961	2.72862	ENSMUSG00000026051	protein_coding	NA	8
Sh3pxd2b	1.02874	0.00815229	Up-regulated in KO	5.77635	6.37545	4.04117	4.67347	3.96239	1.79961	1.62393	2.81489	ENSMUSG00000040711	protein_coding	7.75628	8
Cyp2s1	1.01519	0.00830861	Up-regulated in KO	9.33624	13.9441	8.83121	12.358	6.94448	3.26126	4.43477	7.2509	ENSMUSG00000040703	protein_coding	3.17779	8
Il13ra2	1.99803	0.00832416	Up-regulated in KO	1.9662	1.07914	0.604826	1.31843	0.630726	0.230863	0.177896	0.187653	ENSMUSG00000031289	protein_coding	NA	3
Cfd	2.23482	0.00846343	Up-regulated in KO	2.31634	14.4167	12.6118	8.61101	1.04027	3.99803	0.733517	2.32124	ENSMUSG00000061780	protein_coding	NA	7
Hp	1.66897	0.0100386	Up-regulated in KO	1.58786	4.11779	2.63759	2.59368	0.89138	0.783046	0.402262	1.27297	ENSMUSG00000031722	protein_coding	NA	5
Fam151a	1.71909	0.0103704	Up-regulated in KO	6.3859	2.04807	2.35725	3.50308	1.74568	0.638965	1.26609	0.667764	ENSMUSG00000034871	protein_coding	NA	6
Tnfrsf14	1.50988	0.0116566	Up-regulated in KO	2.62238	3.627	1.74242	2.71782	1.17771	0.689716	0.664345	1.15629	ENSMUSG00000042333	protein_coding	NA	6
Glyatl3	2.05034	0.0122449	Up-regulated in KO	2.78752	0.988564	1.7809	1.08699	0.361116	0.176238	0.679019	0.322317	ENSMUSG00000091043	protein_coding	NA	3
Ildr2	1.45828	0.0131239	Up-regulated in KO	8.45104	11.9929	4.75339	7.97484	4.6788	1.8934	1.08195	4.39657	ENSMUSG00000040612	protein_coding	238.078	8
Prg4	1.99595	0.0133194	Up-regulated in KO	1.14268	2.4365	2.10901	0.965435	0.192441	0.281754	0.940817	0.229019	ENSMUSG00000006014	protein_coding	NA	3
Skint8	1.44	0.0136142	Up-regulated in KO	3.97333	4.10254	3.05561	2.51776	2.13758	0.680359	0.943679	1.16134	ENSMUSG00000078599	protein_coding	11.8409	6
Edn1	1.32005	0.0141224	Up-regulated in KO	7.93761	9.37888	4.51484	7.02976	4.82028	1.72332	1.64412	3.30183	ENSMUSG00000021367	protein_coding	NA	8
Scml4	1.11951	0.0155286	Up-regulated in KO	3.78168	2.99817	2.05761	2.31475	1.86524	0.862392	1.02449	1.35815	ENSMUSG00000044770	protein_coding	NA	7
Cck	2.47614	0.0155789	Up-regulated in KO	4.79057	3.91849	1.71132	1.2186	1.38802	0.254027	0.195746	0.154861	ENSMUSG00000032532	protein_coding	NA	5
Slc38a1	1.05594	0.0168826	Up-regulated in KO	3.08117	5.54779	2.37658	2.93566	2.3923	1.56231	1.26212	1.49008	ENSMUSG00000023169	protein_coding	36.5721	8
Igfbp3	1.02772	0.0215952	Up-regulated in KO	13.6732	24.8084	11.4784	14.1609	11.2413	5.36531	5.08415	9.67989	ENSMUSG00000020427	protein_coding	4.01669	8
Sgcg	1.67307	0.022252	Up-regulated in KO	3.49362	5.00708	2.57923	4.82542	1.94417	0.349567	0.500253	2.13105	ENSMUSG00000035296	protein_coding	11.0715	6
Gjc3	1.59293	0.0257127	Up-regulated in KO	1.28076	1.47618	1.23118	1.38268	0.449365	0.131584	0.20279	0.935863	ENSMUSG00000056966	protein_coding	NA	4
Gdpd3	1.12548	0.0273949	Up-regulated in KO	8.37151	7.93348	9.44231	5.34404	5.22171	2.90516	2.12081	3.82176	ENSMUSG00000030703	protein_coding	NA	8
Trim5	2.8534	0.0280048	Up-regulated in KO	1.89255	0.0838965	1.47781	2.62398	0	0.358963	0.0922022	0.364721	ENSMUSG00000060441	protein_coding	NA	3
Il1r2	1.69376	0.0288423	Up-regulated in KO	1.12879	1.30102	1.11113	0.932505	0.760405	0.123702	0.190642	0.226235	ENSMUSG00000026073	protein_coding	NA	3
Aqp1	1.17099	0.0349725	Up-regulated in KO	2.72344	5.2941	2.85089	3.48012	1.18658	1.13592	1.3387	2.64773	ENSMUSG00000004655	protein_coding	NA	8
Svs5	1.51802	0.0370574	Up-regulated in KO	14.6232	12.5428	11.6118	16.4733	11.2636	2.23609	2.15383	3.40794	ENSMUSG00000017004	protein_coding	NA	8
Sbk3	1.0138	0.0379753	Up-regulated in KO	2.67636	2.30377	2.31352	1.94637	1.59753	0.946718	0.729515	1.25614	ENSMUSG00000085272	protein_coding	NA	6
Olfr39	2.36281	0.0407984	Up-regulated in KO	3.01483	2.12973	1.79496	0.876453	1.20109	0	0.123188	0.0974583	ENSMUSG00000059623	protein_coding	NA	4
Gpr75	1.43662	0.0411308	Up-regulated in KO	2.0072	1.55633	2.02071	1.31558	1.18825	0.239963	0.277363	0.768009	ENSMUSG00000043999	protein_coding	22.9359	5
Mapt	1.1442	0.0417995	Up-regulated in KO	5.40973	6.77732	4.63053	4.15109	3.78509	1.15991	1.8869	2.51417	ENSMUSG00000018411	protein_coding	NA	8
9030624G23Rik	1.4062	0.0420287	Up-regulated in KO	0.856169	1.69949	1.22905	2.19689	0.267017	0.46913	0.783246	0.714984	ENSMUSG00000073158	protein_coding	NA	3
Mov10	-2.00228	6.22077e-46	Down-regulated in KO	7.75385	8.26841	7.32455	7.46244	33.2115	28.9042	27.3383	34.1096	ENSMUSG00000002227	protein_coding	4.25043	8
Fam205a1	-5.08469	3.23818e-11	Down-regulated in KO	0.154534	0.0890566	0.0950732	0.319157	3.75923	7.02808	10.7008	1.88415	ENSMUSG00000078721	protein_coding	NA	4
Gm3029	-4.31899	7.9071e-09	Down-regulated in KO	0	0.125077	0.400583	0.122249	2.4368	3.21096	2.7492	3.58872	ENSMUSG00000096901	protein_coding	NA	4
AU021092	-1.77712	8.01086e-09	Down-regulated in KO	6.3227	6.47769	3.7458	5.89155	21.5593	16.1675	21.2581	18.8518	ENSMUSG00000051669	protein_coding	2.05261	8
4932411N23Rik	-2.99067	9.26581e-09	Down-regulated in KO	0.846243	0.433494	1.15695	0.670845	3.76527	7.83122	8.93268	3.95749	ENSMUSG00000058670	protein_coding	NA	5
Hyal5	-3.53979	1.92838e-08	Down-regulated in KO	2.67249	1.20532	2.46626	1.24351	15.8506	28.5551	36.5748	7.33578	ENSMUSG00000029678	protein_coding	NA	8
Ndst3	-3.32115	3.44246e-08	Down-regulated in KO	0.400312	0.415252	0.443307	0.563698	2.17983	5.88948	8.08775	2.20638	ENSMUSG00000027977	protein_coding	NA	4
Gm3127	-7.52569	4.61591e-08	Down-regulated in KO	0	0	0	0	0.962011	3.34516	5.4267	2.25396	ENSMUSG00000090764	protein_coding	NA	3
Gm8362	-3.32852	2.14455e-07	Down-regulated in KO	0.424224	0.209551	0.55927	0.81925	3.26603	7.17273	6.90888	3.15805	ENSMUSG00000090404	protein_coding	NA	4
Cdh12	-3.96098	2.29667e-07	Down-regulated in KO	0.132627	0.08735	0.0699385	0.0426874	0.425446	1.37038	2.06395	1.59489	ENSMUSG00000040452	protein_coding	7.59868	3
4932415D10Rik	-2.70032	2.79116e-07	Down-regulated in KO	3.29303	1.39276	4.19972	2.44392	9.44145	24.6148	28.4557	11.0685	ENSMUSG00000044581	protein_coding	NA	8
4932429P05Rik	-3.2237	2.97189e-07	Down-regulated in KO	1.20835	0.278543	0.700923	0.583381	4.22505	8.34249	10.1894	3.49432	ENSMUSG00000079513	protein_coding	NA	5
Erich6b	-3.03922	5.20432e-07	Down-regulated in KO	1.03462	0.564857	0.904529	1.04283	4.52417	9.30923	12.1397	3.54697	ENSMUSG00000022002	protein_coding	NA	6
Gm3642	-5.87879	5.4048e-07	Down-regulated in KO	0	0	0	0.0682708	0.748465	1.3947	3.22415	1.09317	ENSMUSG00000096685	protein_coding	NA	3
Cpxcr1	-3.86519	7.00442e-07	Down-regulated in KO	1.0036	0.385577	0.61744	0.527602	6.08467	10.9983	18.0517	2.68194	ENSMUSG00000072995	protein_coding	NA	5
Spam1	-2.71145	7.09986e-07	Down-regulated in KO	4.05442	1.69398	4.02218	2.22659	13.6563	25.9925	29.9795	8.88781	ENSMUSG00000029682	protein_coding	1.05888	8
Adtrp	-3.19747	7.47207e-07	Down-regulated in KO	0.9628	0.50441	1.29237	0.591606	3.24294	7.69754	14.2467	5.3066	ENSMUSG00000058022	protein_coding	NA	5
Cldn34b3	-3.29522	9.30263e-07	Down-regulated in KO	1.09064	0.571384	0.365992	0.893543	4.78672	8.80108	12.6846	4.0737	ENSMUSG00000071738	protein_coding	NA	5
Tmem232	-1.13465	9.97961e-07	Down-regulated in KO	18.6912	13.078	17.7439	17.8952	32.1499	44.6971	43.4841	27.8687	ENSMUSG00000045036	protein_coding	0.132193	8
Fam47c	-2.79342	1.01755e-06	Down-regulated in KO	3.12727	0.750922	2.76571	2.12843	10.3871	19.4917	22.0345	9.00993	ENSMUSG00000078315	protein_coding	NA	7
4933405O20Rik	-3.12387	1.5556e-06	Down-regulated in KO	4.22037	1.46847	3.52728	1.43527	18.596	27.2266	38.4297	8.69799	ENSMUSG00000084234	protein_coding	NA	8
St8sia3	-2.93362	1.5971e-06	Down-regulated in KO	0.624464	0.277796	0.687488	0.382588	2.86596	4.71833	6.17533	1.28451	ENSMUSG00000056812	protein_coding	16.5323	4
Iqcm	-2.99331	1.80073e-06	Down-regulated in KO	2.49196	1.09999	2.93575	1.43348	11.5485	18.8258	27.0656	5.73833	ENSMUSG00000031620	protein_coding	NA	8
Gtsf1l	-2.26991	2.03434e-06	Down-regulated in KO	12.2112	5.68965	14.3859	7.90247	35.0045	66.8391	64.3393	27.0778	ENSMUSG00000070708	protein_coding	NA	8
BC048671	-3.08526	2.03939e-06	Down-regulated in KO	4.75767	2.23406	4.39055	2.18354	17.5088	37.9452	49.5509	10.2418	ENSMUSG00000049694	protein_coding	NA	8
Ms4a14	-2.50979	2.05659e-06	Down-regulated in KO	8.16964	3.14881	8.3877	4.91234	24.8334	46.7224	53.1393	15.4525	ENSMUSG00000099398	protein_coding	NA	8
G6pd2	-3.4989	2.6259e-06	Down-regulated in KO	1.95557	0.629009	1.42695	0.614786	9.90578	14.7274	24.0796	3.82827	ENSMUSG00000089992	protein_coding	0.727241	6
Tmc5	-2.32631	2.6259e-06	Down-regulated in KO	4.32905	3.03288	4.28222	2.1037	12.5482	20.7439	27.8478	7.79744	ENSMUSG00000030650	protein_coding	1.35475	8
Cabs1	-5.87037	3.06096e-06	Down-regulated in KO	0.283809	0.408891	0.130955	0.239787	6.77123	21.927	36.4889	0.924332	ENSMUSG00000007907	protein_coding	NA	3
Pkib	-3.28358	3.06096e-06	Down-regulated in KO	2.13291	1.18952	1.01591	1.08512	10.3514	15.0424	24.7513	3.65431	ENSMUSG00000019876	protein_coding	NA	8
Gm5800	-2.52947	3.12988e-06	Down-regulated in KO	4.84841	1.90816	3.71038	3.06395	14.0735	26.048	28.1606	10.4284	ENSMUSG00000068506	protein_coding	NA	8
Prr32	-3.47239	3.12988e-06	Down-regulated in KO	0.673408	0.443518	0.710222	0.325117	3.99635	6.16737	11.3326	2.69933	ENSMUSG00000037086	protein_coding	NA	4
Sppl2c	-5.71826	3.12988e-06	Down-regulated in KO	0.770651	0.111029	0.44449	0.271297	6.54342	25.653	51.554	2.12377	ENSMUSG00000049506	protein_coding	NA	4
Tex21	-1.71062	3.12988e-06	Down-regulated in KO	15.7402	7.19912	13.0039	13.3972	34.9517	48.2982	54.3701	24.0858	ENSMUSG00000021056	protein_coding	4.77601	8
Olfr701	-3.06982	3.58849e-06	Down-regulated in KO	1.22018	0.401816	0.965165	0.706914	4.07072	8.30958	12.5413	2.89969	ENSMUSG00000036744	protein_coding	NA	5
Ube2dnl1	-5.10109	3.94708e-06	Down-regulated in KO	0.287438	0.331295	0.265258	0.161902	4.19536	10.6312	22.2097	1.8723	ENSMUSG00000050435	protein_coding	NA	4
Hsfy2	-3.11171	4.17387e-06	Down-regulated in KO	4.06574	1.41467	4.38914	1.64193	16.8811	31.5253	41.5888	9.22493	ENSMUSG00000045336	protein_coding	NA	8
4933436I01Rik	-3.97694	4.29294e-06	Down-regulated in KO	0.673948	0.345235	1.5203	1.09664	8.3234	18.3411	26.9383	3.15174	ENSMUSG00000025288	protein_coding	NA	6
Chl1	-2.36313	4.29294e-06	Down-regulated in KO	3.2902	1.17184	3.49241	2.35432	10.8602	16.8058	19.4073	5.92923	ENSMUSG00000030077	protein_coding	9.2179	8
Ms4a5	-2.73672	4.29294e-06	Down-regulated in KO	4.88759	1.71449	3.33381	2.99237	15.1503	28.9935	33.5123	9.26348	ENSMUSG00000054523	protein_coding	NA	8
Acot10	-3.78035	5.01259e-06	Down-regulated in KO	0.694751	0.400378	0.769369	0.547854	4.91419	9.5932	16.9846	1.94942	ENSMUSG00000047565	protein_coding	3.151	4
Vash2	-2.1688	5.33697e-06	Down-regulated in KO	4.66118	3.32721	6.15896	3.04313	14.0943	23.5088	30.6282	8.91744	ENSMUSG00000037568	protein_coding	11.7515	8
1700016D06Rik	-2.32772	5.42026e-06	Down-regulated in KO	5.15739	2.53363	4.83744	2.85732	14.5236	24.3216	28.7014	9.74352	ENSMUSG00000031509	protein_coding	NA	8
Adam29	-3.66063	5.48385e-06	Down-regulated in KO	1.01848	0.541788	0.867587	0.397153	5.89337	11.4618	16.7711	1.80573	ENSMUSG00000046258	protein_coding	4.15822	5
4930558C23Rik	-2.43054	5.78344e-06	Down-regulated in KO	8.61862	3.5357	9.97566	4.77223	27.3895	47.7852	50.5146	18.7376	ENSMUSG00000105734	protein_coding	NA	8
Cldn34d	-5.02594	5.78344e-06	Down-regulated in KO	0.425856	0.122708	0.589492	0.119933	1.79298	14.1756	21.1724	4.16088	ENSMUSG00000079525	protein_coding	NA	4
Mroh9	-2.48316	5.78344e-06	Down-regulated in KO	3.39568	1.41563	3.80039	2.52306	12.3297	18.824	24.7551	6.26272	ENSMUSG00000071890	protein_coding	0.602078	8
Gm10354	-3.75769	5.8115e-06	Down-regulated in KO	0.439437	0.303892	0.486634	0.198013	1.28278	5.63438	8.34942	4.40367	ENSMUSG00000072188	protein_coding	NA	4
Erich3	-2.74086	5.98804e-06	Down-regulated in KO	1.77972	0.564842	2.07084	0.944331	5.99453	11.4902	14.2775	3.99346	ENSMUSG00000078161	protein_coding	NA	6
4930505A04Rik	-2.75868	6.19339e-06	Down-regulated in KO	5.19742	2.45063	5.66842	2.79442	17.6388	36.5046	43.6904	11.0087	ENSMUSG00000040919	protein_coding	0.981252	8
Fam83e	-2.99387	6.19339e-06	Down-regulated in KO	1.28522	0.719496	1.89767	0.78596	5.0298	13.2193	15.2564	3.60623	ENSMUSG00000054161	protein_coding	NA	6
Fam71a	-8.94819	6.82833e-06	Down-regulated in KO	0.0477991	0	0	0	1.50266	9.4288	30.3337	0.335302	ENSMUSG00000091017	protein_coding	NA	3
Fam71b	-7.0985	6.82833e-06	Down-regulated in KO	0.0977421	0.0563278	0.0901999	0.0550541	2.52401	11.4076	30.5188	0.342821	ENSMUSG00000020401	protein_coding	NA	3
Gm14781	-3.91995	6.82833e-06	Down-regulated in KO	0.314069	0.0904972	0.144917	0.265353	1.7631	6.32434	3.97825	1.49498	ENSMUSG00000064129	protein_coding	15.6216	4
Plcz1	-2.56039	6.82833e-06	Down-regulated in KO	6.53583	2.0594	5.29383	3.86676	18.6884	33.5452	41.5133	11.1203	ENSMUSG00000030230	protein_coding	0.924406	8
1700014D04Rik	-2.81683	7.45971e-06	Down-regulated in KO	2.87532	1.44751	2.98894	1.67539	10.6124	17.7108	29.8067	5.16665	ENSMUSG00000051054	protein_coding	NA	8
Zscan10	-3.27091	7.63671e-06	Down-regulated in KO	0.672838	0.36494	0.803541	0.445861	1.99966	7.48194	9.9766	2.61772	ENSMUSG00000023902	protein_coding	NA	4
Kcnj6	-3.10621	8.13663e-06	Down-regulated in KO	1.40147	0.468961	1.58537	0.916714	5.48187	9.7353	18.4967	3.85088	ENSMUSG00000043301	protein_coding	NA	6
Adam25	-3.1474	8.20426e-06	Down-regulated in KO	1.34447	0.516535	1.72949	0.963814	8.27936	12.1888	17.0817	2.6538	ENSMUSG00000071937	protein_coding	NA	6
Hspa1l	-3.95983	8.63543e-06	Down-regulated in KO	1.25272	0.846398	1.75401	1.11923	6.64442	26.6992	40.6001	3.41979	ENSMUSG00000007033	protein_coding	3.08655	7
Satl1	-3.23066	8.80444e-06	Down-regulated in KO	2.12541	0.760251	4.05807	1.56868	11.2732	23.4927	35.8343	8.37272	ENSMUSG00000025527	protein_coding	NA	7
Tex13a	-3.42347	8.80444e-06	Down-regulated in KO	1.70269	0.654163	2.84332	0.913388	8.28401	20.1256	30.1949	6.17517	ENSMUSG00000071686	protein_coding	NA	6
Tmem178b	-1.44281	8.83079e-06	Down-regulated in KO	4.97292	4.60858	5.27136	4.0123	10.978	13.3113	18.5143	8.48531	ENSMUSG00000057716	protein_coding	NA	8
Trpm6	-2.15462	8.97501e-06	Down-regulated in KO	1.4929	0.945431	2.1801	1.14583	5.70995	6.9307	9.99545	2.90991	ENSMUSG00000024727	protein_coding	NA	7
Ccdc54	-3.44068	9.2261e-06	Down-regulated in KO	5.51193	1.04302	3.79597	1.66816	18.3808	46.1145	54.5002	11.954	ENSMUSG00000050685	protein_coding	NA	8
Ttc23l	-2.65545	9.2763e-06	Down-regulated in KO	4.97695	2.48574	6.53213	2.74102	16.7015	34.6339	43.0789	10.6954	ENSMUSG00000022249	protein_coding	NA	8
4430402I18Rik	-2.25005	9.34734e-06	Down-regulated in KO	7.93928	3.14553	6.68556	5.25444	23.1759	33.6057	41.4833	11.3871	ENSMUSG00000064202	protein_coding	3.10418	8
Zcchc13	-3.2834	9.42526e-06	Down-regulated in KO	2.06677	0.453737	2.17976	1.21956	7.29288	18.1195	25.6808	6.50932	ENSMUSG00000031330	protein_coding	NA	7
Prss37	-7.17758	9.65776e-06	Down-regulated in KO	0.203591	0	0.187881	0	4.57161	17.4027	40.4879	0.816086	ENSMUSG00000029909	protein_coding	20.2309	3
Lrp2bp	-1.61213	9.85731e-06	Down-regulated in KO	13.6543	7.82845	14.9915	11.8321	28.6165	41.5523	53.6608	23.7175	ENSMUSG00000031637	protein_coding	0.349719	8
Fam71d	-2.65149	9.88067e-06	Down-regulated in KO	7.77373	3.05607	9.23149	4.6841	26.3867	49.3314	64.577	14.9161	ENSMUSG00000056987	protein_coding	3.16288	8
H2al3	-8.65438	1.04966e-05	Down-regulated in KO	0	0	0	0	2.8184	15.2361	28.6175	0.58052	ENSMUSG00000048994	protein_coding	NA	3
Gm21103	-1.93011	1.08192e-05	Down-regulated in KO	4.88338	2.7517	6.00874	4.27872	12.6714	20.3361	22.2685	12.7237	ENSMUSG00000094811	protein_coding	NA	8
Tex36	-2.33649	1.11105e-05	Down-regulated in KO	9.8089	3.59722	9.87491	5.27381	27.9077	45.2574	53.0877	17.7604	ENSMUSG00000030976	protein_coding	NA	8
Ccin	-4.65226	1.17048e-05	Down-regulated in KO	0.990262	0.44386	1.52308	0.495799	6.79442	29.3007	47.5956	2.81168	ENSMUSG00000070999	protein_coding	NA	5
Lrrc37a	-2.75044	1.17048e-05	Down-regulated in KO	2.79566	1.02863	3.25468	1.38087	10.1408	17.2334	24.4752	5.02128	ENSMUSG00000078632	protein_coding	NA	8
Tcp11x2	-2.56621	1.17048e-05	Down-regulated in KO	3.42717	1.17809	2.66333	2.16744	9.45083	17.494	22.9242	6.26631	ENSMUSG00000058252	protein_coding	NA	8
Asb15	-4.54093	1.18888e-05	Down-regulated in KO	0.562556	0.176834	0.755122	0.288058	3.21546	12.7782	23.3856	2.04999	ENSMUSG00000029685	protein_coding	NA	4
1700034E13Rik	-6.14908	1.19151e-05	Down-regulated in KO	0.43585	0	0.402218	0	6.85089	22.5685	35.3334	1.5287	ENSMUSG00000024532	protein_coding	8.11987	4
Tmco2	-2.80381	1.19151e-05	Down-regulated in KO	8.1684	2.91001	6.03047	3.68074	24.8452	49.071	58.6945	13.2459	ENSMUSG00000078577	protein_coding	1.23363	8
Eqtn	-2.66367	1.28053e-05	Down-regulated in KO	5.87125	3.2778	5.75683	2.79031	18.1278	37.0971	46.8299	10.1126	ENSMUSG00000028575	protein_coding	NA	8
Gm6588	-2.16056	1.3148e-05	Down-regulated in KO	4.98599	1.96879	7.2427	3.32848	17.0532	21.325	28.0112	11.5198	ENSMUSG00000072722	protein_coding	NA	8
Lelp1	-5.25033	1.3148e-05	Down-regulated in KO	0.747608	0.287226	0.459946	0.140365	6.85489	18.8437	38.0371	1.62324	ENSMUSG00000027927	protein_coding	NA	4
Dnajb7	-4.45853	1.33703e-05	Down-regulated in KO	1.24347	0.447875	0.717201	0.262649	6.80601	20.8238	30.1235	2.25856	ENSMUSG00000047108	protein_coding	NA	5
Prom1	-1.05849	1.45139e-05	Down-regulated in KO	12.0892	10.8305	10.883	12.4054	18.0471	27.4408	32.3657	18.5904	ENSMUSG00000029086	protein_coding	0.583134	8
Arl13a	-3.50272	1.4878e-05	Down-regulated in KO	0.859176	0.282934	1.69902	0.34567	4.96099	9.58368	16.791	3.93597	ENSMUSG00000052549	protein_coding	NA	5
St6galnac2	-2.49689	1.4878e-05	Down-regulated in KO	4.44137	2.12074	6.08943	4.14558	16.5268	29.7248	38.8985	9.4102	ENSMUSG00000110170	protein_coding	NA	8
Stat4	-2.3799	1.4878e-05	Down-regulated in KO	5.41538	1.98808	5.77489	3.16323	15.8083	28.2883	31.4524	9.40652	ENSMUSG00000062939	protein_coding	NA	8
1700012B07Rik	-2.06061	1.54889e-05	Down-regulated in KO	13.5948	7.2319	12.8675	10.9952	34.8322	60.3573	70.6475	20.8429	ENSMUSG00000020617	protein_coding	NA	8
1700113H08Rik	-2.64892	1.60171e-05	Down-regulated in KO	9.4285	2.65359	8.29626	6.29872	28.1878	55.6875	66.5193	17.1391	ENSMUSG00000047129	protein_coding	NA	8
Cylc2	-2.75993	1.60171e-05	Down-regulated in KO	13.6319	3.20056	12.1141	4.92927	44.215	78.1529	82.2862	24.7074	ENSMUSG00000039555	protein_coding	11.649	8
Galntl5	-2.99831	1.60171e-05	Down-regulated in KO	5.18493	1.51292	4.36086	2.43987	20.3379	34.7397	45.2254	7.69519	ENSMUSG00000028938	protein_coding	12.2623	8
Pdzk1	-2.85557	1.60171e-05	Down-regulated in KO	4.03877	2.14846	6.47126	2.44986	19.3838	33.414	47.7853	8.36149	ENSMUSG00000038298	protein_coding	NA	8
Selenov	-2.25871	1.61654e-05	Down-regulated in KO	8.25948	4.27415	9.95545	6.64603	19.966	49.0439	52.8445	17.3985	ENSMUSG00000046750	protein_coding	NA	8
Armh2	-2.38489	1.62424e-05	Down-regulated in KO	8.04277	2.56706	7.99309	4.59986	21.672	39.0525	44.1987	16.1196	ENSMUSG00000085861	protein_coding	NA	8
Apobec4	-2.74777	1.66083e-05	Down-regulated in KO	3.81856	1.41467	3.77561	2.38128	14.2399	21.7454	34.0311	6.49162	ENSMUSG00000055547	protein_coding	NA	8
Slc22a14	-2.33526	1.68976e-05	Down-regulated in KO	9.21627	3.78183	11.8448	5.65318	26.3835	48.5432	60.3875	18.2781	ENSMUSG00000070280	protein_coding	2.48583	8
Kif2b	-2.16063	1.72898e-05	Down-regulated in KO	13.9903	6.14284	17.39	8.79148	41.2992	66.0986	75.9485	23.4619	ENSMUSG00000046755	protein_coding	1.16817	8
Mbd3l1	-2.85077	1.7313e-05	Down-regulated in KO	3.89445	1.73755	4.63733	2.26434	14.3869	29.5308	38.0321	8.18306	ENSMUSG00000038691	protein_coding	NA	8
Triml1	-2.77835	1.74852e-05	Down-regulated in KO	3.6364	1.86277	4.04827	1.75563	14.9701	21.823	34.656	5.95781	ENSMUSG00000031651	protein_coding	NA	8
Gm3676	-2.80666	1.74911e-05	Down-regulated in KO	0.950241	0.41071	1.09614	0.936654	3.20064	7.61488	8.87695	4.28513	ENSMUSG00000079269	protein_coding	NA	5
Gm39566	-3.69807	1.74911e-05	Down-regulated in KO	2.65046	0.692855	2.42072	0.892657	11.1976	28.1176	42.6064	4.49066	ENSMUSG00000109737	protein_coding	NA	6
1700061G19Rik	-2.56552	1.87935e-05	Down-regulated in KO	5.94349	2.48267	7.50947	3.50499	17.959	36.7196	48.5564	11.6323	ENSMUSG00000024209	protein_coding	NA	8
Cngb3	-4.16688	1.89122e-05	Down-regulated in KO	0.18145	0.0522838	0.0418621	0.102203	1.40059	1.93876	3.67743	0.29548	ENSMUSG00000056494	protein_coding	NA	3
Gm4787	-3.57979	1.89122e-05	Down-regulated in KO	2.07179	0.646722	1.03562	1.36144	8.09286	19.2987	31.3822	3.02775	ENSMUSG00000072974	protein_coding	NA	7
Sh3d21	-1.88127	1.89122e-05	Down-regulated in KO	16.8877	9.93084	16.2207	13.2653	39.2111	66.5684	78.7262	23.0251	ENSMUSG00000073758	protein_coding	10.512	8
Spata31	-2.92209	1.89122e-05	Down-regulated in KO	4.79071	1.10433	4.75642	2.82868	19.3635	33.89	40.8042	8.07867	ENSMUSG00000056223	protein_coding	NA	8
1700001J03Rik	-1.97989	1.94127e-05	Down-regulated in KO	13.8398	6.56823	14.2744	8.25392	28.6397	55.7601	58.9509	25.8345	ENSMUSG00000095040	protein_coding	NA	8
Fam243	-3.81583	1.95406e-05	Down-regulated in KO	2.27368	0.459754	1.47244	0.853781	10.5694	20.9826	36.7836	3.27783	ENSMUSG00000051728	protein_coding	NA	6
Muc4	-3.3375	2.05585e-05	Down-regulated in KO	0.265135	0.130967	0.349538	0.138673	1.00999	2.67728	4.53388	0.683219	ENSMUSG00000079620	protein_coding	8.44627	3
Capza3	-2.66549	2.06989e-05	Down-regulated in KO	5.33043	2.31649	7.58026	3.24851	19.7201	36.1982	49.1454	11.5591	ENSMUSG00000041791	protein_coding	NA	8
Ssxb3	-2.54217	2.06989e-05	Down-regulated in KO	0.647957	0.746821	1.4351	0.437961	3.34646	5.1126	5.74529	4.1557	ENSMUSG00000079701	protein_coding	NA	5
Slc1a2	-1.06142	2.14353e-05	Down-regulated in KO	18.0231	11.5727	20.0144	18.0412	31.0013	38.8697	42.6704	28.5257	ENSMUSG00000005089	protein_coding	0.897713	8
Tex29	-3.53814	2.14353e-05	Down-regulated in KO	3.63739	1.19782	4.7953	1.60976	18.2315	41.4274	62.0356	8.20144	ENSMUSG00000031512	protein_coding	NA	8
Ftmt	-1.97269	2.22872e-05	Down-regulated in KO	9.14443	4.16487	10.2082	6.97833	22.0241	37.5795	43.9037	16.0366	ENSMUSG00000024510	protein_coding	2.76731	8
Ppef1	-2.81023	2.22872e-05	Down-regulated in KO	1.54821	0.644378	1.26999	1.16272	5.89072	8.90742	15.2529	2.5858	ENSMUSG00000062168	protein_coding	NA	7
4933424G06Rik	-2.00919	2.22917e-05	Down-regulated in KO	11.0104	6.84876	9.35436	9.05644	20.7993	45.6787	56.4508	23.8187	ENSMUSG00000102416	protein_coding	NA	8
Spata48	-2.30277	2.22917e-05	Down-regulated in KO	4.77911	2.32382	5.51292	2.52363	15.175	22.586	28.3764	8.30631	ENSMUSG00000020191	protein_coding	NA	8
Izumo1	-2.49426	2.28956e-05	Down-regulated in KO	5.57877	2.39063	5.67631	3.22286	16.0604	27.2764	42.0368	9.60431	ENSMUSG00000064158	protein_coding	NA	8
Tuba8	-5.95285	2.28956e-05	Down-regulated in KO	0.14156	0.271931	0.261273	0.0531565	3.92042	12.876	28.8094	0.378292	ENSMUSG00000030137	protein_coding	NA	3
Zfp72	-1.98735	2.30693e-05	Down-regulated in KO	1.95414	1.89667	0.949129	1.27448	3.60855	6.55131	9.70567	4.50918	ENSMUSG00000069184	protein_coding	NA	7
4933411K16Rik	-2.83819	2.36079e-05	Down-regulated in KO	6.03558	3.92417	7.28364	3.48676	22.2406	49.4799	66.4541	9.92549	ENSMUSG00000090369	protein_coding	NA	8
Kcnu1	-1.98222	2.36469e-05	Down-regulated in KO	5.10361	2.81934	6.46552	4.11637	13.5623	22.3884	28.2685	8.77621	ENSMUSG00000031576	protein_coding	NA	8
Sox5	-1.88904	2.36469e-05	Down-regulated in KO	3.11077	1.86917	3.15644	1.57778	6.55483	11.4388	13.2403	4.72773	ENSMUSG00000041540	protein_coding	6.96794	8
3830417A13Rik	-1.91146	2.40484e-05	Down-regulated in KO	4.14441	2.08983	3.34653	2.77207	8.7246	12.6673	17.5535	7.72232	ENSMUSG00000031179	protein_coding	NA	8
Spem1	-5.43266	2.40484e-05	Down-regulated in KO	0.615466	0.472915	0.378649	0.115555	4.37641	20.7402	44.827	1.54192	ENSMUSG00000041165	protein_coding	NA	4
Fam205c	-2.65404	2.47633e-05	Down-regulated in KO	7.41999	3.04902	6.07337	3.3435	22.8915	39.1369	53.5321	9.76338	ENSMUSG00000050141	protein_coding	NA	8
Prr30	-2.29728	2.47633e-05	Down-regulated in KO	11.2977	4.56082	14.8186	8.78618	32.6447	63.5387	75.5484	21.9536	ENSMUSG00000042888	protein_coding	NA	8
Zfp474	-2.58716	2.47633e-05	Down-regulated in KO	5.75413	2.04064	6.4334	3.17873	19.5676	31.2867	43.802	9.75835	ENSMUSG00000046886	protein_coding	NA	8
Hmgb4	-2.91027	2.49621e-05	Down-regulated in KO	5.86879	2.6397	4.75544	3.22502	22.3389	43.0596	51.312	7.88942	ENSMUSG00000048686	protein_coding	NA	8
Akap3	-1.84794	2.49627e-05	Down-regulated in KO	17.8819	7.33851	18.0647	12.5902	39.4692	65.2472	69.8825	26.5062	ENSMUSG00000030344	protein_coding	1.59504	8
Ankrd53	-3.03415	2.49627e-05	Down-regulated in KO	2.02636	1.06161	2.49333	1.10678	7.79047	15.7465	26.9121	4.18437	ENSMUSG00000014747	protein_coding	NA	8
Ccdc33	-2.621	2.49627e-05	Down-regulated in KO	4.05712	1.87046	5.31655	2.51373	14.1208	23.4755	39.057	7.76549	ENSMUSG00000037716	protein_coding	7.38007	8
4930407I10Rik	-5.43523	2.51954e-05	Down-regulated in KO	0.411144	0.131632	0.505891	0.128656	3.74418	13.93	32.6651	0.663801	ENSMUSG00000075524	protein_coding	NA	3
Ace3	-2.95976	2.66372e-05	Down-regulated in KO	3.61732	1.27857	4.45092	1.90165	15.5414	26.7184	38.7943	6.23495	ENSMUSG00000101605	protein_coding	NA	8
4930572O03Rik	-3.51379	2.68318e-05	Down-regulated in KO	0.182692	0.105283	0.168594	0.102903	1.43582	2.10219	2.54554	0.915391	ENSMUSG00000069720	protein_coding	NA	3
2900092C05Rik	-2.60583	2.75726e-05	Down-regulated in KO	3.13006	1.11004	3.55512	2.71236	12.0296	19.9874	25.1612	6.75594	ENSMUSG00000030385	protein_coding	NA	8
Proca1	-2.00997	2.78899e-05	Down-regulated in KO	14.6827	8.58969	13.1391	11.1522	29.4731	60.1565	78.7611	23.5197	ENSMUSG00000044122	protein_coding	5.27415	8
Trim36	-2.10472	2.89595e-05	Down-regulated in KO	12.9244	6.36351	12.5061	6.59657	28.7869	53.9731	64.1071	18.2331	ENSMUSG00000033949	protein_coding	1.80068	8
Atp10a	-1.41127	2.93686e-05	Down-regulated in KO	8.8477	6.99529	7.41939	5.86038	15.1108	23.2251	28.0805	11.1373	ENSMUSG00000025324	protein_coding	2.51554	8
Tafa3	-3.17527	2.93686e-05	Down-regulated in KO	0.19793	0.114065	0.365314	0.167229	1.02779	2.11485	3.60402	0.768602	ENSMUSG00000055865	protein_coding	NA	3
4930415L06Rik	-2.32802	2.93823e-05	Down-regulated in KO	0.32643	0.235147	0.225931	0.22983	1.00787	1.47563	1.60225	1.2267	ENSMUSG00000035387	protein_coding	NA	4
4930524N10Rik	-2.77793	2.93823e-05	Down-regulated in KO	2.09151	0.66962	0.857831	1.83254	6.91425	13.1793	14.2767	4.42476	ENSMUSG00000059663	protein_coding	NA	6
Pmfbp1	-2.40745	2.97193e-05	Down-regulated in KO	9.65326	3.47918	12.7097	4.99451	31.7378	52.9286	61.1779	17.5198	ENSMUSG00000031727	protein_coding	NA	8
Izumo2	-2.77928	3.00072e-05	Down-regulated in KO	6.08259	2.33689	6.86061	2.47439	20.4876	42.2167	46.8704	11.8523	ENSMUSG00000066500	protein_coding	NA	8
Zp3r	-2.43756	3.01186e-05	Down-regulated in KO	8.21008	2.77253	8.783	3.29893	22.9565	39.7141	47.4936	14.5683	ENSMUSG00000042554	protein_coding	NA	8
4930513O06Rik	-4.80859	3.05561e-05	Down-regulated in KO	0.26563	0.15308	0.735398	0	4.47353	10.6979	14.9729	1.19786	ENSMUSG00000031270	protein_coding	NA	4
Ssxb6	-2.42457	3.18113e-05	Down-regulated in KO	3.91676	1.90079	3.04381	1.39336	9.25796	16.9433	19.5841	9.91591	ENSMUSG00000079702	protein_coding	NA	8
Ropn1	-2.40507	3.27075e-05	Down-regulated in KO	18.0139	6.20732	19.8801	8.15902	54.0029	81.8135	108.208	32.0097	ENSMUSG00000022832	protein_coding	NA	8
Tex13c1	-3.58617	3.27075e-05	Down-regulated in KO	1.28717	0.178027	1.52044	0.928009	6.70555	15.1496	21.7826	3.30212	ENSMUSG00000078320	protein_coding	NA	6
Spata31d1d	-4.19993	3.45023e-05	Down-regulated in KO	1.14401	0.35376	1.18448	0.408626	5.7956	16.1452	33.0464	1.84547	ENSMUSG00000043986	protein_coding	NA	6
Fam122c	-2.70632	3.46694e-05	Down-regulated in KO	3.87	1.48683	5.02637	2.42201	11.9086	28.5093	33.0435	9.62365	ENSMUSG00000036013	protein_coding	NA	8
Spaca5	-3.23524	3.5231e-05	Down-regulated in KO	1.33479	0.384613	1.84769	2.06754	7.49316	17.279	23.4593	5.18326	ENSMUSG00000037167	protein_coding	NA	7
BB014433	-2.50732	3.55378e-05	Down-regulated in KO	7.06609	2.31689	6.52084	2.8821	23.7319	32.5431	40.5859	9.88904	ENSMUSG00000049008	protein_coding	NA	8
Fam24b	-2.51673	3.57404e-05	Down-regulated in KO	10.3817	3.41878	12.5917	8.01955	35.9672	59.4861	78.1506	22.5908	ENSMUSG00000030858	protein_coding	NA	8
Lrrc74a	-3.07914	3.60447e-05	Down-regulated in KO	3.25592	0.890473	3.36117	1.98934	11.3385	23.7672	38.9355	6.19382	ENSMUSG00000059114	protein_coding	60.8167	7
Prm2	-4.82178	3.60447e-05	Down-regulated in KO	1.54758	0.792761	2.85633	1.54967	18.9199	75.4706	93.6587	2.58476	ENSMUSG00000038015	protein_coding	NA	7
4930447F04Rik	-3.83908	3.60849e-05	Down-regulated in KO	0.303793	0.175073	0.841053	0.171114	2.72866	7.74042	8.27341	1.97883	ENSMUSG00000031182	protein_coding	NA	4
Adgb	-1.42505	3.60849e-05	Down-regulated in KO	22.1125	14.1086	23.2173	18.6826	35.4668	62.3127	76.8835	35.1045	ENSMUSG00000050994	protein_coding	NA	8
Gm2888	-2.75512	3.61016e-05	Down-regulated in KO	0.364448	0.210028	0.336325	0.684262	1.56853	3.19514	4.30864	2.06958	ENSMUSG00000090487	protein_coding	NA	4
D7Ertd443e	-1.57257	3.69157e-05	Down-regulated in KO	10.245	4.82486	11.2505	8.35599	22.7165	28.9134	35.9548	15.4553	ENSMUSG00000030994	protein_coding	0.519764	8
Dnajb8	-4.56109	3.74658e-05	Down-regulated in KO	0.862895	0.248639	1.39354	0.607541	6.41838	22.5178	41.9445	2.37798	ENSMUSG00000048206	protein_coding	NA	5
Odf3	-3.06657	3.78357e-05	Down-regulated in KO	4.92263	2.1822	9.26028	2.66607	19.5566	52.2863	71.1077	15.3683	ENSMUSG00000025482	protein_coding	NA	8
Fam217a	-1.86147	3.82253e-05	Down-regulated in KO	10.7584	5.3801	13.8666	8.41351	25.6552	45.6005	49.6106	18.5328	ENSMUSG00000021414	protein_coding	NA	8
Ddi1	-2.21204	3.86651e-05	Down-regulated in KO	2.31159	0.743924	2.99204	1.57257	6.65684	10.9554	12.834	4.76833	ENSMUSG00000047619	protein_coding	NA	7
Hs3st4	-3.20929	3.93309e-05	Down-regulated in KO	0.468788	0.115782	0.30901	0.113164	1.39102	3.13746	3.94457	1.04023	ENSMUSG00000078591	protein_coding	NA	4
Muc16	-2.28787	3.93309e-05	Down-regulated in KO	8.25378	6.18354	12.187	5.69504	28.9591	44.604	68.6105	15.095	ENSMUSG00000109564	protein_coding	NA	8
BC048562	-4.00597	3.99407e-05	Down-regulated in KO	1.39283	0.178371	1.42816	1.04603	9.38274	18.5709	34.6973	3.10172	ENSMUSG00000050641	protein_coding	NA	7
Ccdc70	-2.70595	3.99407e-05	Down-regulated in KO	5.66696	1.66492	7.17798	3.0042	18.3391	38.5405	44.477	12.3601	ENSMUSG00000017049	protein_coding	NA	8
Spz1	-1.98555	3.99407e-05	Down-regulated in KO	16.2572	6.72635	20.6447	11.4267	41.2636	71.1496	76.5626	28.6843	ENSMUSG00000046957	protein_coding	NA	8
Tex43	-3.19254	3.99407e-05	Down-regulated in KO	4.72492	1.96051	3.48826	1.27745	19.3098	32.3105	47.1617	6.81829	ENSMUSG00000032900	protein_coding	NA	8
Ubqln5	-5.74947	4.02507e-05	Down-regulated in KO	0.334569	0.0642695	0.102917	0.251265	2.44164	9.8995	30.3718	0.670554	ENSMUSG00000055643	protein_coding	NA	3
Gm10037	-3.14595	4.03025e-05	Down-regulated in KO	4.74592	3.51646	3.12836	1.14565	12.1794	32.8776	54.1042	14.2679	ENSMUSG00000058246	protein_coding	NA	8
1700022I11Rik	-1.65578	4.10336e-05	Down-regulated in KO	3.26625	1.5851	3.22573	4.09907	9.55393	9.7492	13.0289	6.08692	ENSMUSG00000028451	protein_coding	NA	8
4930522H14Rik	-2.74757	4.10336e-05	Down-regulated in KO	5.1266	1.29706	3.23093	1.83116	14.0387	23.8429	31.677	8.27003	ENSMUSG00000060491	protein_coding	NA	8
Prr27	-2.43481	4.11541e-05	Down-regulated in KO	6.54916	2.30135	10.0239	4.94849	23.2249	42.9313	47.2451	14.8068	ENSMUSG00000002240	protein_coding	NA	8
Fbxl13	-1.98146	4.16247e-05	Down-regulated in KO	9.40841	4.32785	10.6681	5.65582	19.6581	35.4394	47.1355	16.3199	ENSMUSG00000048520	protein_coding	NA	8
Prkcq	-2.33807	4.16247e-05	Down-regulated in KO	3.33791	1.7862	2.53028	1.57795	9.87098	13.7663	19.3661	3.79296	ENSMUSG00000026778	protein_coding	NA	8
Ubqln3	-2.26473	4.20895e-05	Down-regulated in KO	11.0109	3.52238	13.8525	6.98673	34.0094	53.1179	62.9622	19.6364	ENSMUSG00000051618	protein_coding	NA	8
BC061237	-1.82156	4.26455e-05	Down-regulated in KO	6.41412	4.38091	8.76915	6.958	14.4029	29.8738	32.0473	17.1405	ENSMUSG00000072145	protein_coding	NA	8
AF366264	-3.24997	4.28091e-05	Down-regulated in KO	0.879432	0.272896	0.81157	0.495347	2.43047	6.39413	12.5535	2.10154	ENSMUSG00000057116	protein_coding	NA	4
H1fnt	-4.06573	4.30741e-05	Down-regulated in KO	2.85735	0.940949	2.7122	0.735738	12.0074	43.2122	61.7359	4.58143	ENSMUSG00000048077	protein_coding	NA	6
Adam21	-3.28137	4.31167e-05	Down-regulated in KO	0.95375	0.422797	0.473929	0.413237	3.3772	6.33148	11.4305	1.28661	ENSMUSG00000008438	protein_coding	NA	4
Gm4181	-2.7487	4.31167e-05	Down-regulated in KO	2.14042	0.685279	1.75578	2.67914	6.14139	16.0286	20.3343	7.03067	ENSMUSG00000091296	protein_coding	NA	7
Lrrc72	-3.08757	4.31167e-05	Down-regulated in KO	4.69199	0.745916	5.67371	2.9162	18.1652	33.2448	54.3092	12.9708	ENSMUSG00000020545	protein_coding	NA	7
Spata25	-4.5431	4.31167e-05	Down-regulated in KO	0.81514	0.626342	0.752239	0.30609	5.18611	17.6426	35.2779	1.76987	ENSMUSG00000017767	protein_coding	NA	4
Tmco5	-2.28137	4.31167e-05	Down-regulated in KO	19.9254	6.14572	20.2007	9.8005	51.9893	89.035	98.4683	32.7637	ENSMUSG00000027355	protein_coding	NA	8
Txndc8	-2.47132	4.31167e-05	Down-regulated in KO	7.57817	2.97765	7.94705	3.88043	21.4643	35.6728	52.5771	14.1528	ENSMUSG00000038709	protein_coding	NA	8
4930451I11Rik	-3.36144	4.45648e-05	Down-regulated in KO	3.55204	0.511751	2.04872	1.75063	11.7149	24.0856	39.6502	7.34159	ENSMUSG00000045989	protein_coding	NA	7
Lepr	-3.12317	4.52795e-05	Down-regulated in KO	0.501036	0.721854	0.34678	0.634979	0.738329	5.25054	6.3862	7.15487	ENSMUSG00000057722	protein_coding	0.953545	3
Lpcat2b	-2.75605	4.52911e-05	Down-regulated in KO	4.60604	1.06176	4.74652	2.37819	14.7385	27.1312	36.2705	8.19301	ENSMUSG00000033794	protein_coding	1.51942	8
Tmem95	-2.8393	4.54549e-05	Down-regulated in KO	3.58033	1.13482	3.13885	1.20999	9.44653	17.0677	30.9523	7.4449	ENSMUSG00000094845	protein_coding	NA	8
Allc	-2.29605	4.8742e-05	Down-regulated in KO	12.1733	4.26664	12.8763	5.45329	31.4113	54.2981	65.1956	19.6184	ENSMUSG00000020636	protein_coding	1.63758	8
Best1	-2.41014	4.8742e-05	Down-regulated in KO	8.2141	3.25442	10.4229	4.85799	24.324	47.1744	56.6404	13.7877	ENSMUSG00000037418	protein_coding	37.4175	8
Cpa5	-3.1294	4.8742e-05	Down-regulated in KO	2.39249	0.90042	3.87505	0.990067	11.5669	19.3431	34.2635	5.72477	ENSMUSG00000029788	protein_coding	NA	6
Mettl7b	-3.89597	4.8742e-05	Down-regulated in KO	0.0868157	0	0.160233	0.195599	1.07219	1.5698	3.40901	1.04399	ENSMUSG00000025347	protein_coding	NA	4
4921504E06Rik	-2.37313	4.92175e-05	Down-regulated in KO	4.7861	1.28715	3.92603	2.39628	14.8072	16.8714	25.6645	6.92789	ENSMUSG00000026734	protein_coding	NA	8
1700009N14Rik	-2.27583	4.99179e-05	Down-regulated in KO	11.2895	3.91339	11.1233	5.54611	29.8297	50.0924	57.6309	16.6723	ENSMUSG00000028287	protein_coding	NA	8
Armc12	-2.55916	5.00001e-05	Down-regulated in KO	8.05152	2.436	11.5168	5.78224	27.3454	54.2646	63.3596	18.1543	ENSMUSG00000024223	protein_coding	NA	8
Cfap97d1	-3.71186	5.00766e-05	Down-regulated in KO	2.81009	0.202428	2.9174	1.1871	14.1976	31.1802	41.3791	6.51207	ENSMUSG00000010841	protein_coding	NA	7
Chn2	-1.93339	5.00766e-05	Down-regulated in KO	6.05017	4.1738	4.31993	4.02967	12.6435	18.8745	31.4937	8.18722	ENSMUSG00000004633	protein_coding	0.71418	8
Heatr9	-3.60707	5.03842e-05	Down-regulated in KO	0.854266	0.459484	0.946016	0.513251	5.94657	9.45536	17.3855	1.14143	ENSMUSG00000018925	protein_coding	NA	4
Efcab12	-2.57449	5.16772e-05	Down-regulated in KO	2.8883	0.964925	2.70405	2.2163	8.55354	14.9316	24.0192	4.82401	ENSMUSG00000030321	protein_coding	NA	7
Izumo3	-2.41107	5.19233e-05	Down-regulated in KO	7.33495	2.7525	5.3522	3.26675	19.2476	31.1248	40.2973	9.14536	ENSMUSG00000028533	protein_coding	NA	8
Antxrl	-3.34748	5.28131e-05	Down-regulated in KO	2.99432	0.583299	3.0357	1.18773	11.5061	24.4027	38.1422	5.28284	ENSMUSG00000047441	protein_coding	NA	7
Pp2d1	-2.68579	5.28131e-05	Down-regulated in KO	2.93266	1.2924	3.10435	1.16601	11.4274	16.4473	22.7255	3.97611	ENSMUSG00000044957	protein_coding	0.467898	8
Tssk1	-1.77366	5.28131e-05	Down-regulated in KO	6.37814	3.69228	9.21514	5.42945	14.9701	27.089	30.4154	11.8578	ENSMUSG00000041566	protein_coding	20.69	8
Trhde	-1.51282	5.34885e-05	Down-regulated in KO	1.13997	0.796958	0.758822	1.3263	3.02139	3.19486	3.21936	2.19112	ENSMUSG00000050663	protein_coding	NA	6
Nt5c1b	-2.08889	5.35437e-05	Down-regulated in KO	15.9395	5.45822	18.6534	10.1491	41.2387	69.3017	76.4453	26.3327	ENSMUSG00000020622	protein_coding	0.859269	8
Catsper1	-2.55649	5.3673e-05	Down-regulated in KO	5.46606	2.36252	8.64732	3.57361	19.5069	35.0584	51.6809	11.2976	ENSMUSG00000038498	protein_coding	NA	8
Kcne3	-2.54819	5.3673e-05	Down-regulated in KO	9.39102	3.16204	9.93224	3.44714	29.6172	45.9646	60.4128	15.3323	ENSMUSG00000035165	protein_coding	NA	8
Tppp2	-5.02962	5.3673e-05	Down-regulated in KO	0.719564	0	0.531231	0.32424	6.30153	16.3231	30.0782	1.29796	ENSMUSG00000008813	protein_coding	NA	4
Akap4	-2.43096	5.42547e-05	Down-regulated in KO	11.0491	3.32405	11.1298	5.52733	29.2683	55.1657	66.4205	16.4023	ENSMUSG00000050089	protein_coding	3.60096	8
Atp1a4	-3.31396	5.42547e-05	Down-regulated in KO	4.40058	1.135	4.77098	1.59466	18.8301	39.204	54.0263	6.19852	ENSMUSG00000007107	protein_coding	4.47977	8
Tex26	-2.62024	5.43446e-05	Down-regulated in KO	2.91142	2.16493	3.64012	1.69278	9.59546	17.754	30.5734	5.92927	ENSMUSG00000029660	protein_coding	NA	8
Spata21	-1.93156	5.49556e-05	Down-regulated in KO	16.6981	8.13686	26.2158	13.0008	45.5166	81.4427	84.23	32.789	ENSMUSG00000045004	protein_coding	0.191026	8
Fscb	-2.92804	5.55488e-05	Down-regulated in KO	5.01986	1.57461	2.52149	2.32641	17.9782	27.2622	37.8698	4.2982	ENSMUSG00000043060	protein_coding	NA	8
Gm5622	-1.82789	5.62778e-05	Down-regulated in KO	2.36396	2.49111	2.24387	4.26086	6.1424	10.6585	14.2875	9.6112	ENSMUSG00000079244	protein_coding	NA	8
Sqor	-1.69857	5.62778e-05	Down-regulated in KO	15.8044	11.7345	14.858	8.73526	33.1626	53.3215	60.0575	19.5155	ENSMUSG00000005803	protein_coding	NA	8
Stpg3	-3.61317	5.62778e-05	Down-regulated in KO	2.61358	1.20494	1.92952	0.841211	9.13851	23.6908	44.6455	3.66675	ENSMUSG00000036770	protein_coding	NA	7
Dnajc5b	-2.60153	5.63725e-05	Down-regulated in KO	6.36303	2.00015	7.04644	3.12788	20.523	35.7531	45.1357	10.7821	ENSMUSG00000027606	protein_coding	NA	8
Hpcal4	-1.46598	5.7166e-05	Down-regulated in KO	2.57701	2.07165	3.87699	2.82985	6.46743	8.22309	11.4112	5.14321	ENSMUSG00000046093	protein_coding	7.22974	8
Samd4	-2.42718	5.7166e-05	Down-regulated in KO	3.15858	3.39781	3.23872	2.05584	7.72301	20.6532	29.8735	5.55679	ENSMUSG00000021838	protein_coding	NA	8
Gm28729	-2.92783	5.71669e-05	Down-regulated in KO	0.543703	0.31333	0.702448	0.734989	1.46506	5.54126	7.85118	2.72427	ENSMUSG00000099564	protein_coding	NA	4
Slc1a7	-2.91944	5.72033e-05	Down-regulated in KO	0.0710231	0.245579	0.393256	0.360039	0.996762	2.10149	3.46361	1.42347	ENSMUSG00000008932	protein_coding	NA	3
Amdhd2	-1.14052	5.78031e-05	Down-regulated in KO	18.1303	26.7378	23.4502	37.3102	43.1157	70.2835	64.4658	55.3644	ENSMUSG00000036820	protein_coding	NA	8
Catsper3	-2.86858	5.85242e-05	Down-regulated in KO	4.57643	1.57315	4.74194	2.26115	13.9722	31.8071	42.8156	7.40214	ENSMUSG00000021499	protein_coding	NA	8
Cntnap5b	-5.22632	5.85242e-05	Down-regulated in KO	0.132584	0.0611255	0.244707	0.089615	1.3695	5.66656	12.4949	0.265729	ENSMUSG00000067028	protein_coding	NA	3
Efcab9	-1.82079	5.88474e-05	Down-regulated in KO	12.1795	6.03955	12.5466	8.45562	31.6422	41.9044	47.1798	17.7403	ENSMUSG00000044056	protein_coding	NA	8
Fam186a	-2.02456	5.96134e-05	Down-regulated in KO	29.4041	18.4857	34.5356	23.6149	69.5018	129.51	187.119	45.1159	ENSMUSG00000045350	protein_coding	NA	8
Erich6	-1.76542	6.00334e-05	Down-regulated in KO	6.95672	3.7007	8.17079	7.28884	15.8944	27.2696	33.3992	12.1878	ENSMUSG00000070471	protein_coding	NA	8
Adam24	-2.84814	6.1265e-05	Down-regulated in KO	4.03165	0.895254	4.77869	2.04169	13.455	25.9621	36.9191	8.08036	ENSMUSG00000046723	protein_coding	4.07862	7
Dnah3	-2.85405	6.2387e-05	Down-regulated in KO	2.19633	0.592678	2.429	1.22728	7.20204	14.4988	21.4615	3.415	ENSMUSG00000052273	protein_coding	NA	7
Iqcf4	-3.17687	6.27698e-05	Down-regulated in KO	4.37868	1.30239	4.69254	1.43206	15.2242	35.9889	47.2339	8.06816	ENSMUSG00000041009	protein_coding	NA	8
Prss55	-5.6068	6.30015e-05	Down-regulated in KO	0.894832	0.343788	0	0.112005	6.25128	20.5932	44.0793	1.29527	ENSMUSG00000034623	protein_coding	NA	4
Clip4	-1.14082	6.37014e-05	Down-regulated in KO	23.5526	21.4887	26.1458	21.9244	40.2697	63.0644	70.0301	32.0165	ENSMUSG00000024059	protein_coding	6.6893	8
Gm6760	-5.01753	6.37659e-05	Down-regulated in KO	0.353587	0.203768	0.652605	0.199161	6.15332	13.9496	25.9772	0.70867	ENSMUSG00000079579	protein_coding	NA	3
Cypt2	-2.93895	6.40287e-05	Down-regulated in KO	3.5237	0.882899	5.08976	2.58881	14.6208	29.7172	39.2003	8.44406	ENSMUSG00000090132	protein_coding	NA	7
Tnp2	-5.30471	6.47963e-05	Down-regulated in KO	1.542	0	2.49027	0.434271	15.7979	70.023	84.721	4.63578	ENSMUSG00000043050	protein_coding	2.80122	6
ccdc198	-2.39007	6.54332e-05	Down-regulated in KO	4.90776	1.551	4.38295	3.38854	12.8867	24.2024	29.8797	7.77384	ENSMUSG00000021850	protein_coding	NA	8
Atp6v1e2	-2.46567	6.72571e-05	Down-regulated in KO	8.71267	2.6942	10.3936	4.18932	24.4553	47.8567	54.3734	16.3974	ENSMUSG00000053375	protein_coding	NA	8
Slfnl1	-3.28071	6.72607e-05	Down-regulated in KO	1.27267	2.30506	2.6845	1.6385	8.77746	23.2118	41.0695	3.6439	ENSMUSG00000047518	protein_coding	NA	8
Zbbx	-1.05239	6.72607e-05	Down-regulated in KO	24.3478	17.1865	23.4138	22.9655	34.6328	55.2427	59.4831	33.1421	ENSMUSG00000034151	protein_coding	3.97527	8
Gm28510	-3.16824	6.92103e-05	Down-regulated in KO	0.345205	0	0.212378	0.129626	1.55031	1.70236	2.33208	1.26843	ENSMUSG00000101396	protein_coding	NA	4
Fhl5	-2.95521	6.97158e-05	Down-regulated in KO	4.44126	2.33689	4.27675	1.74023	15.5012	32.6942	45.2499	5.90196	ENSMUSG00000028259	protein_coding	NA	8
Adam26b	-3.03421	7.04738e-05	Down-regulated in KO	0.948801	0.149123	0.955186	0.437253	3.58316	6.80579	8.13967	1.8584	ENSMUSG00000063900	protein_coding	NA	4
Fam166a	-3.33691	7.04942e-05	Down-regulated in KO	3.89166	1.75042	4.37971	1.39005	16.3051	37.447	55.9077	5.51692	ENSMUSG00000026969	protein_coding	NA	8
Ppm1j	-2.54689	7.04942e-05	Down-regulated in KO	3.2885	2.0024	5.4969	3.00558	10.7978	26.7226	35.2888	7.46142	ENSMUSG00000002228	protein_coding	NA	8
Tmem225	-1.93505	7.08542e-05	Down-regulated in KO	8.4388	3.86561	10.7829	7.31266	22.5934	34.5019	43.1683	15.6123	ENSMUSG00000040541	protein_coding	2.42416	8
Samt4	-3.74732	7.18345e-05	Down-regulated in KO	0.443544	0.127805	0.204659	0.124915	1.74296	4.37465	6.03967	1.22233	ENSMUSG00000025051	protein_coding	NA	4
Asb17	-4.67939	7.22434e-05	Down-regulated in KO	0.292786	0.241042	0.463189	0.0471184	2.6298	9.28199	14.2519	0.586811	ENSMUSG00000038997	protein_coding	NA	3
Pln	-3.0025	7.33556e-05	Down-regulated in KO	0.933965	0.358823	1.26411	0.631276	3.42544	7.67636	12.067	2.24626	ENSMUSG00000038583	protein_coding	4.44187	5
Cst13	-6.22898	7.401e-05	Down-regulated in KO	0.272754	0.157185	0	0	2.44987	10.7606	27.6395	0.683328	ENSMUSG00000036924	protein_coding	NA	3
Smim23	-4.88281	7.56544e-05	Down-regulated in KO	0.645216	0.371831	1.19086	0.363424	6.88194	19.0912	49.4457	2.26303	ENSMUSG00000020270	protein_coding	NA	5
Fndc8	-6.42277	7.57836e-05	Down-regulated in KO	0.0492998	0.0568219	0.181982	0	1.71589	5.75384	17.2979	0.197616	ENSMUSG00000018844	protein_coding	NA	3
Gm12695	-2.57133	7.65593e-05	Down-regulated in KO	1.34601	0.517127	1.24214	1.13723	4.21884	6.45341	11.9348	2.75391	ENSMUSG00000078639	protein_coding	NA	7
Hypm	-3.97358	7.73391e-05	Down-regulated in KO	1.10275	0.84734	0.67844	0.41409	5.98421	13.8976	28.1696	2.02599	ENSMUSG00000040456	protein_coding	NA	5
Fam135b	-2.96841	7.77185e-05	Down-regulated in KO	0.559852	0.158026	0.590459	0.23168	2.27056	3.22104	5.77455	0.772857	ENSMUSG00000036800	protein_coding	NA	3
Sel1l2	-1.02248	7.93374e-05	Down-regulated in KO	15.0345	10.9413	14.408	16.2852	24.7788	33.6649	35.8905	21.0059	ENSMUSG00000074764	protein_coding	0.846899	8
Gstt4	-2.2021	7.95967e-05	Down-regulated in KO	12.7387	4.97922	14.5157	7.61191	30.9676	59.7248	71.6993	20.647	ENSMUSG00000009093	protein_coding	NA	8
Mageb5	-3.57518	8.34054e-05	Down-regulated in KO	0.0786907	0.0906972	1.01666	0.177293	3.00389	4.26867	5.8809	1.57714	ENSMUSG00000061392	protein_coding	NA	5
Pfn5	-4.35818	8.65491e-05	Down-regulated in KO	0.305095	0	0.563105	0.515542	3.25417	7.77359	16.6177	1.5287	ENSMUSG00000109858	protein_coding	NA	4
Actl11	-3.30059	8.66659e-05	Down-regulated in KO	3.02192	0.523991	2.91213	1.26529	12.1902	20.7492	38.583	4.55586	ENSMUSG00000066368	protein_coding	NA	7
Lrrc18	-2.32205	8.67575e-05	Down-regulated in KO	8.46176	2.52147	10.5133	4.27792	25.7206	40.9147	47.736	14.2707	ENSMUSG00000041673	protein_coding	0.410745	8
Defa29	-6.79668	8.68486e-05	Down-regulated in KO	0	0	0	0	4.01209	1.38215	8.25409	0.421296	ENSMUSG00000074437	protein_coding	NA	3
Slc35g3	-2.68171	8.72287e-05	Down-regulated in KO	4.09182	1.44527	7.55215	2.82518	14.6714	32.3293	42.8019	11.6401	ENSMUSG00000018776	protein_coding	NA	8
Tbata	-1.83868	8.8015e-05	Down-regulated in KO	13.472	8.49928	17.1437	10.7833	32.7191	56.4129	69.247	19.8955	ENSMUSG00000020096	protein_coding	NA	8
Tssk3	-2.47814	8.8015e-05	Down-regulated in KO	3.92095	2.59614	7.54473	4.41702	14.1433	33.0495	45.1221	10.1157	ENSMUSG00000000411	protein_coding	NA	8
Aldoart1	-2.45651	8.81562e-05	Down-regulated in KO	4.83959	1.49947	6.05091	3.28286	16.7683	23.7808	36.9132	8.3438	ENSMUSG00000059343	protein_coding	0.97121	8
Cct8l1	-4.70704	8.87417e-05	Down-regulated in KO	0.925709	0.188286	0.502516	0.184028	4.70758	12.8897	29.4525	0.982237	ENSMUSG00000038044	protein_coding	NA	3
Akap14	-2.68048	8.90786e-05	Down-regulated in KO	1.84726	0.549447	2.52957	0.939791	6.48961	12.0483	14.8696	3.88147	ENSMUSG00000036551	protein_coding	NA	6
Dusp21	-6.04779	9.01509e-05	Down-regulated in KO	0	0	0	0.284718	2.412	6.43966	15.687	0.506553	ENSMUSG00000025043	protein_coding	NA	3
BC049762	-1.49418	9.21183e-05	Down-regulated in KO	18.3817	13.6596	17.4097	12.9421	33.8083	54.27	63.1114	24.8436	ENSMUSG00000045942	protein_coding	NA	8
Tex48	-2.56919	9.21183e-05	Down-regulated in KO	6.62467	1.81796	9.898	4.26446	26.9178	42.522	49.7487	13.9096	ENSMUSG00000058935	protein_coding	NA	8
Pdzk1ip1	-2.25175	9.45257e-05	Down-regulated in KO	5.05626	7.21529	9.33218	3.25483	20.2746	35.0274	49.56	12.9087	ENSMUSG00000028716	protein_coding	0.852237	8
Gm5591	-2.77808	9.66272e-05	Down-regulated in KO	0.341359	0.14307	0.400932	0.489423	0.731677	2.60162	3.93085	2.23908	ENSMUSG00000060565	protein_coding	1.52731	3
1700012A03Rik	-7.29659	9.94426e-05	Down-regulated in KO	0	0.13407	0	0	1.959	7.07485	23.8695	0.233136	ENSMUSG00000029766	protein_coding	NA	3
4930596D02Rik	-3.34666	9.94426e-05	Down-regulated in KO	2.20931	0.530501	2.37863	0.622206	10.232	16.6453	27.7517	3.59772	ENSMUSG00000041068	protein_coding	NA	6
Chrne	-1.85006	9.94426e-05	Down-regulated in KO	3.69144	1.62451	3.46853	3.70482	8.89195	13.7911	15.643	6.86043	ENSMUSG00000014609	protein_coding	NA	8
Plac8l1	-2.56824	9.94426e-05	Down-regulated in KO	7.43982	2.69019	10.7698	3.7797	23.0937	46.2812	60.239	15.7882	ENSMUSG00000059455	protein_coding	NA	8
Creb3l4	-1.49694	0.000100426	Down-regulated in KO	17.3274	9.74782	18.4015	14.2524	31.3429	52.7842	60.1836	24.2545	ENSMUSG00000027938	protein_coding	NA	8
Glipr1l3	-2.01199	0.000100426	Down-regulated in KO	4.78849	2.34562	6.84943	4.45031	13.8439	22.8271	26.5366	10.6769	ENSMUSG00000112611	protein_coding	NA	8
Sox17	-1.07128	0.000101297	Down-regulated in KO	4.37105	3.34553	4.03375	4.19314	7.97481	8.19564	10.0353	7.35753	ENSMUSG00000025902	protein_coding	NA	8
Acp4	-2.93627	0.000101593	Down-regulated in KO	1.90361	0.94031	3.17882	1.8381	7.93842	18.9242	28.5907	4.36031	ENSMUSG00000012777	protein_coding	NA	7
Trim17	-1.49888	0.000101625	Down-regulated in KO	7.31512	5.64323	9.68221	9.2912	13.8738	27.7863	33.9259	14.632	ENSMUSG00000036964	protein_coding	0.0451201	8
Cypt1	-2.85171	0.000102252	Down-regulated in KO	4.1315	1.46519	7.62538	2.86412	17.8409	36.3081	50.1189	10.5098	ENSMUSG00000023257	protein_coding	NA	8
4930562C15Rik	-1.84839	0.000102912	Down-regulated in KO	7.1766	2.92885	7.93707	5.75671	18.1529	23.7777	33.4968	10.214	ENSMUSG00000022518	protein_coding	4.3408	8
Iqca1l	-2.63999	0.000103121	Down-regulated in KO	4.82221	2.16667	5.80776	2.62408	13.0306	30.028	45.4492	7.49433	ENSMUSG00000038199	protein_coding	25.0664	8
Lipf	-4.32696	0.000103121	Down-regulated in KO	0.302717	0	0	0.170508	1.27453	3.60769	5.75169	0.758393	ENSMUSG00000024768	protein_coding	NA	3
Cldn34a	-2.6651	0.00010519	Down-regulated in KO	0.813587	0.351646	1.12621	0.91652	3.53963	6.51979	7.98682	2.34401	ENSMUSG00000091863	protein_coding	NA	5
Prss54	-2.40982	0.00010519	Down-regulated in KO	8.31692	2.48206	10.8274	5.43745	24.1782	45.8973	57.7538	15.6272	ENSMUSG00000048400	protein_coding	NA	8
Spata3	-4.48434	0.00010519	Down-regulated in KO	1.44693	0.5559	1.60233	0.325998	8.33927	26.6391	51.4406	1.83665	ENSMUSG00000026226	protein_coding	NA	6
Pex5l	-3.55136	0.000106396	Down-regulated in KO	0.64124	0.661282	0.747484	0.456232	3.86499	7.93337	16.8435	0.879343	ENSMUSG00000027674	protein_coding	NA	3
Ube2dnl2	-2.86389	0.00010814	Down-regulated in KO	1.58091	0.496943	2.38732	0.971412	6.13168	10.3949	18.0226	4.46472	ENSMUSG00000047079	protein_coding	NA	6
1700093K21Rik	-2.44131	0.000109533	Down-regulated in KO	7.77548	3.82373	11.4808	4.32121	26.7717	47.8881	60.539	12.9866	ENSMUSG00000020286	protein_coding	NA	8
Adam39	-3.03772	0.000109533	Down-regulated in KO	1.86344	0.513595	1.79442	0.365078	6.45844	10.7211	16.6767	3.32881	ENSMUSG00000054033	protein_coding	NA	6
Csnka2ip	-3.09374	0.000109533	Down-regulated in KO	9.11175	2.11883	11.2115	2.88127	38.8567	74.3649	88.0814	14.4174	ENSMUSG00000068167	protein_coding	NA	8
Muc20	-2.09731	0.000109533	Down-regulated in KO	0.464477	0.856554	0.514363	0.575566	1.51232	2.36691	3.58891	2.97894	ENSMUSG00000035638	protein_coding	NA	4
Aqp7	-2.92429	0.000110065	Down-regulated in KO	3.25378	0.87668	3.58765	1.71371	9.9632	21.464	34.792	5.29329	ENSMUSG00000028427	protein_coding	NA	7
Gm6812	-3.72251	0.000110065	Down-regulated in KO	1.01698	0.703292	0	0.45826	5.70907	9.36175	15.716	1.83444	ENSMUSG00000056815	protein_coding	4.44799	5
Sirt4	-1.14107	0.000110388	Down-regulated in KO	14.2161	12.0458	13.0592	15.7222	19.3137	38.5212	37.4125	26.5409	ENSMUSG00000029524	protein_coding	0.197829	8
Actrt1	-3.43201	0.000110542	Down-regulated in KO	1.11648	0.275749	1.61908	0.359352	4.29779	11.405	17.3748	2.87702	ENSMUSG00000046615	protein_coding	NA	6
1700013G24Rik	-2.28095	0.000110787	Down-regulated in KO	12.2271	4.46269	18.4299	6.08353	36.1502	62.8099	74.4708	25.9354	ENSMUSG00000041399	protein_coding	NA	8
Lrrc52	-4.04962	0.000111451	Down-regulated in KO	1.12108	0.215356	1.55186	0.210487	5.34945	14.1286	28.2828	3.08951	ENSMUSG00000040485	protein_coding	NA	6
Prox2	-1.90465	0.000111451	Down-regulated in KO	3.41316	3.01067	4.37113	3.2957	8.3681	15.1716	23.2934	5.89842	ENSMUSG00000042320	protein_coding	NA	8
Ttc39a	-1.84202	0.000111451	Down-regulated in KO	9.92595	5.79858	12.8826	6.94392	23.4591	39.1894	49.9477	14.6706	ENSMUSG00000028555	protein_coding	NA	8
Prm1	-4.88077	0.000111728	Down-regulated in KO	0.683049	0.262423	1.68091	1.28244	8.94706	50.9008	54.2196	1.82532	ENSMUSG00000022501	protein_coding	NA	6
Hipk4	-1.9498	0.000111807	Down-regulated in KO	7.04796	4.90465	14.7263	5.89232	20.9025	40.4403	46.0414	17.9459	ENSMUSG00000040424	protein_coding	NA	8
Il31	-2.39036	0.000111807	Down-regulated in KO	9.40647	2.4432	6.60216	5.0744	21.7171	41.1609	48.1635	12.8783	ENSMUSG00000029437	protein_coding	0.162802	8
4933400A11Rik	-4.14063	0.000112832	Down-regulated in KO	0.434078	0.200124	0.801166	0.293398	2.63174	8.56257	17.9248	1.21799	ENSMUSG00000055357	protein_coding	NA	4
Trim80	-4.51011	0.000113721	Down-regulated in KO	0.607351	0.254553	1.32478	0.497593	5.14525	18.4246	36.0881	1.10661	ENSMUSG00000070332	protein_coding	NA	5
Tmem210	-2.69446	0.000115538	Down-regulated in KO	7.03611	1.66964	8.40292	5.82816	21.3758	41.5019	68.6788	16.5906	ENSMUSG00000026963	protein_coding	NA	8
Usp50	-2.79103	0.000115746	Down-regulated in KO	4.31527	1.71818	5.21317	2.03288	14.8872	26.4395	43.7286	6.60454	ENSMUSG00000027364	protein_coding	NA	8
4932438H23Rik	-1.66251	0.000115833	Down-regulated in KO	2.62582	2.15521	3.8918	3.00285	5.98559	10.3331	14.2114	6.29935	ENSMUSG00000039851	protein_coding	NA	8
Cypt3	-3.39908	0.000115833	Down-regulated in KO	3.83079	0.367941	2.65139	2.51735	12.007	33.5847	46.7043	7.67779	ENSMUSG00000048573	protein_coding	NA	7
Deup1	-1.39244	0.000115833	Down-regulated in KO	18.438	9.8156	21.2118	16.9053	34.5794	53.5501	59.2256	26.8041	ENSMUSG00000039977	protein_coding	NA	8
Dock2	-1.13297	0.000115833	Down-regulated in KO	2.16599	2.82294	1.75284	2.92803	4.90113	5.17642	6.77464	4.49142	ENSMUSG00000020143	protein_coding	NA	8
Gm595	-1.24771	0.000115833	Down-regulated in KO	8.25281	7.59801	7.70886	7.31283	17.6841	21.7555	23.6483	10.4387	ENSMUSG00000079606	protein_coding	NA	8
Hils1	-2.28386	0.000115833	Down-regulated in KO	14.0895	3.98858	16.8801	8.35369	36.4945	69.888	78.2758	25.7615	ENSMUSG00000038994	protein_coding	NA	8
Mas1	-2.89244	0.000115833	Down-regulated in KO	2.89084	0.717645	3.03716	1.25253	8.18911	16.3762	28.7309	5.2591	ENSMUSG00000068037	protein_coding	NA	7
Nutm1	-1.24169	0.000115833	Down-regulated in KO	9.90271	7.12529	8.29338	7.70573	15.0707	22.2062	28.8575	12.1034	ENSMUSG00000041358	protein_coding	NA	8
Oaz3	-2.16505	0.000115833	Down-regulated in KO	20.5689	6.89361	25.0397	11.5034	55.0317	91.8429	105.88	33.6231	ENSMUSG00000028141	protein_coding	NA	8
Pdilt	-2.51919	0.000115951	Down-regulated in KO	7.8122	1.77789	8.08184	3.64355	22.7937	38.4438	48.6585	12.1669	ENSMUSG00000030968	protein_coding	3.23652	8
Cldn34b4	-3.12073	0.000116578	Down-regulated in KO	2.32348	0.334749	2.14419	0.65436	6.73909	14.4818	21.0923	5.14188	ENSMUSG00000073085	protein_coding	NA	6
Gm382	-3.56151	0.000118788	Down-regulated in KO	0.31484	0.120959	0.67794	0.295561	2.2682	5.56357	7.90959	0.709889	ENSMUSG00000062791	protein_coding	NA	3
Gm50092	-5.77952	0.000119634	Down-regulated in KO	0.378856	0.0623802	0.699243	0	5.04355	16.1031	39.7624	1.13897	ENSMUSG00000117477	protein_coding	NA	4
Gm3486	-1.82315	0.000120121	Down-regulated in KO	3.86984	1.67261	4.01762	3.67827	9.36857	13.5178	15.1651	8.84674	ENSMUSG00000090505	protein_coding	NA	8
Fam71f1	-2.6587	0.000120506	Down-regulated in KO	7.07844	2.48639	7.21656	3.18959	18.2409	40.6695	57.1271	9.99834	ENSMUSG00000039742	protein_coding	NA	8
Atp6v1fnb	-7.69554	0.000120866	Down-regulated in KO	0	0	0	0	1.23055	5.40497	12.8914	0.156905	ENSMUSG00000090685	protein_coding	NA	3
Cnbd1	-2.55291	0.000120866	Down-regulated in KO	2.48706	0.554814	2.36919	1.35567	8.19688	10.6823	16.5646	4.26107	ENSMUSG00000073991	protein_coding	NA	7
Gm5114	-3.30077	0.00012161	Down-regulated in KO	0.350454	0.121178	0.711504	0.631668	0.826289	5.18475	7.81289	3.96851	ENSMUSG00000053742	protein_coding	1.44601	3
Spag6	-1.78695	0.000121847	Down-regulated in KO	8.64519	4.25609	12.0273	6.55789	20.3394	33.7069	39.7307	14.6278	ENSMUSG00000037708	protein_coding	0.076998	8
Ankrd61	-2.13835	0.000122238	Down-regulated in KO	9.43666	4.72269	14.7815	5.45516	26.7663	47.8633	58.8226	17.4823	ENSMUSG00000029607	protein_coding	NA	8
Mgat4c	-2.77971	0.000122723	Down-regulated in KO	0.514618	0.0988564	0.63321	0.483105	2.21485	3.00779	5.39594	1.23197	ENSMUSG00000019888	protein_coding	NA	4
Gm5901	-7.41894	0.000125398	Down-regulated in KO	0.0936696	0	0	0	1.89301	6.62097	19.5772	0.0938677	ENSMUSG00000078611	protein_coding	NA	3
Apoh	-2.95726	0.00012632	Down-regulated in KO	8.14695	2.3475	8.05532	4.58884	32.6677	42.0896	92.8765	12.2463	ENSMUSG00000000049	protein_coding	NA	8
Tssk2	-2.40944	0.000129409	Down-regulated in KO	6.69319	3.01483	13.4894	5.11333	24.2718	50.4593	57.9828	16.884	ENSMUSG00000045521	protein_coding	1.01271	8
Rgsl1	-2.438	0.000129527	Down-regulated in KO	2.199	1.11519	1.73168	1.02391	6.02415	8.04887	16.2298	2.67376	ENSMUSG00000042641	protein_coding	NA	8
Spata46	-1.99398	0.000129764	Down-regulated in KO	13.1575	4.78896	16.6156	11.5456	32.4995	60.7876	65.2619	24.7051	ENSMUSG00000042800	protein_coding	NA	8
Vwa3b	-1.26965	0.000131412	Down-regulated in KO	32.536	25.2553	41.7793	34.5443	53.3374	97.5402	116.757	55.5916	ENSMUSG00000050122	protein_coding	NA	8
1700034J05Rik	-1.12446	0.000133278	Down-regulated in KO	17.7913	10.9283	20.8426	16.8819	30.8598	44.4232	44.802	24.6972	ENSMUSG00000040163	protein_coding	0.708938	8
BC048507	-4.50546	0.000137761	Down-regulated in KO	0.711889	0.410254	0.656956	0.200489	3.19708	16.3831	25.9249	1.42679	ENSMUSG00000064063	protein_coding	NA	4
Actrt2	-3.46582	0.000137931	Down-regulated in KO	4.09274	1.20074	4.80699	0.83828	17.0437	37.6753	59.1942	6.63681	ENSMUSG00000051276	protein_coding	NA	7
Ccdc27	-3.2867	0.000137931	Down-regulated in KO	3.3226	0.706996	3.49077	1.26685	13.7739	27.813	39.8854	4.20046	ENSMUSG00000039492	protein_coding	NA	7
Dcst2	-2.31023	0.000137945	Down-regulated in KO	5.42095	2.20837	6.38268	3.10604	14.4813	23.8909	38.1808	8.19545	ENSMUSG00000109293	protein_coding	NA	8
Gm9758	-3.30598	0.000139134	Down-regulated in KO	0.36601	0.210927	1.35107	0.103079	1.95195	6.6182	6.95427	3.30106	ENSMUSG00000033219	protein_coding	NA	5
4931429L15Rik	-3.12809	0.000139399	Down-regulated in KO	2.56867	0.906305	3.09611	1.18108	9.47589	19.3026	35.1266	3.72983	ENSMUSG00000056617	protein_coding	NA	7
Gm732	-2.9354	0.000139491	Down-regulated in KO	1.60721	0.518683	1.66118	0.579377	4.18643	12.7872	13.5179	2.89911	ENSMUSG00000073006	protein_coding	NA	6
Iqca	-2.09343	0.000139491	Down-regulated in KO	3.62597	1.18859	3.99085	2.58574	9.00113	12.7958	20.6051	6.13386	ENSMUSG00000026301	protein_coding	NA	8
Lyzl6	-2.45717	0.000143432	Down-regulated in KO	8.78765	3.37615	12.7787	4.04977	30.9443	50.7776	61.2214	15.3442	ENSMUSG00000020945	protein_coding	NA	8
Fam187b	-1.8527	0.000144807	Down-regulated in KO	8.91658	7.45916	7.69766	6.48044	17.8423	30.142	50.0965	12.5385	ENSMUSG00000046826	protein_coding	NA	8
1700011L22Rik	-2.24455	0.000145983	Down-regulated in KO	8.75091	4.59621	12.8801	4.86663	26.2416	46.0682	59.4922	14.8747	ENSMUSG00000031682	protein_coding	NA	8
Pacsin1	-1.07333	0.000146147	Down-regulated in KO	4.21917	4.21453	7.12646	6.8846	12.6609	10.9708	13.6038	9.78868	ENSMUSG00000040276	protein_coding	0.690413	8
Ccdc183	-2.94552	0.000148009	Down-regulated in KO	5.21803	2.29112	8.02564	1.60951	18.273	42.7855	60.1158	10.3959	ENSMUSG00000026940	protein_coding	NA	8
Olfr112	-2.93743	0.000148014	Down-regulated in KO	0.206478	0.158654	0.12703	0.2326	1.08184	2.54559	1.7872	0.448314	ENSMUSG00000051611	protein_coding	NA	3
Spem2	-4.99877	0.000148014	Down-regulated in KO	0.651118	0.150093	1.08157	0.146699	4.82486	17.6603	40.9081	1.10924	ENSMUSG00000044084	protein_coding	NA	5
Tmem190	-2.30452	0.00015279	Down-regulated in KO	8.7022	2.08958	10.7076	6.73969	25.0366	42.6166	52.5886	18.713	ENSMUSG00000013091	protein_coding	NA	8
Ubqlnl	-7.25387	0.00015347	Down-regulated in KO	0	0.107116	0.0857645	0	1.46081	7.79127	22.5434	0.0931325	ENSMUSG00000051437	protein_coding	NA	3
Morn3	-2.99682	0.000155774	Down-regulated in KO	6.37865	2.85907	9.81073	2.26215	25.1982	53.3977	79.301	11.3638	ENSMUSG00000029477	protein_coding	NA	8
Cdrt4	-3.43442	0.000156078	Down-regulated in KO	3.39698	1.02138	1.36298	1.33104	9.61778	20.8794	44.1515	4.1442	ENSMUSG00000042200	protein_coding	NA	8
1700020N15Rik	-4.15841	0.000156542	Down-regulated in KO	0.406793	0	0.750807	0.45826	4.11053	7.69001	16.2313	1.42679	ENSMUSG00000059690	protein_coding	NA	4
Mroh7	-2.5079	0.000157532	Down-regulated in KO	4.37354	1.55757	5.85002	2.96166	11.7794	23.1432	40.989	7.82994	ENSMUSG00000047502	protein_coding	NA	8
Gm6657	-2.91568	0.000160988	Down-regulated in KO	2.74054	0.902483	2.34842	1.32311	9.12091	16.2501	26.6554	3.43293	ENSMUSG00000099418	protein_coding	NA	7
Lrriq4	-1.61345	0.000161613	Down-regulated in KO	6.53136	3.81552	7.59614	7.05532	13.1091	24.6349	27.9928	10.7592	ENSMUSG00000027703	protein_coding	NA	8
Zdhhc11	-2.37973	0.000163108	Down-regulated in KO	5.4123	1.60168	5.26465	2.38939	14.2883	23.6849	30.6652	7.62257	ENSMUSG00000069189	protein_coding	NA	8
Rab3il1	-1.29425	0.000163615	Down-regulated in KO	9.8981	8.49049	11.2599	7.92448	17.3103	27.152	34.5117	13.163	ENSMUSG00000024663	protein_coding	2.27745	8
4921511C20Rik	-3.69501	0.000163679	Down-regulated in KO	0.465432	0.15327	1.22719	0.224707	2.98607	8.41595	12.9702	1.66577	ENSMUSG00000049815	protein_coding	NA	5
Fthl17a	-2.56962	0.000165314	Down-regulated in KO	2.17403	1.32657	4.72064	1.72876	8.04056	18.289	24.7843	6.92036	ENSMUSG00000035491	protein_coding	NA	8
Gm9999	-2.38769	0.000165314	Down-regulated in KO	9.22819	3.5454	12.1658	5.69289	29.1092	48.7591	65.9604	15.633	ENSMUSG00000056509	protein_coding	NA	8
Adam6a	-4.12061	0.000165404	Down-regulated in KO	0.751407	0.288685	0.924566	0.141079	3.93698	10.2932	21.2567	1.08766	ENSMUSG00000043945	protein_coding	NA	4
Tex37	-4.69423	0.000166098	Down-regulated in KO	0.524734	0.151199	0.242121	0.591121	2.79843	11.429	26.753	1.05169	ENSMUSG00000051896	protein_coding	NA	4
Ubl4b	-3.79777	0.000166098	Down-regulated in KO	1.46278	0.443678	1.98934	0.260187	8.0388	15.5663	31.109	2.7003	ENSMUSG00000055891	protein_coding	4.37339	6
Jph4	-1.69339	0.000168568	Down-regulated in KO	1.47484	1.31603	1.36104	1.23268	2.72418	5.04427	6.96039	2.76522	ENSMUSG00000022208	protein_coding	12.785	8
Ly6m	-2.4665	0.00016955	Down-regulated in KO	2.09712	0.587943	2.19683	1.4047	6.04544	8.10581	16.5127	4.03273	ENSMUSG00000063522	protein_coding	NA	7
Nol4	-1.95582	0.000169763	Down-regulated in KO	5.67041	2.84719	5.90638	6.19807	10.9049	23.995	34.2774	10.9147	ENSMUSG00000041923	protein_coding	NA	8
Fam209	-2.13262	0.000172103	Down-regulated in KO	9.17908	4.05552	13.5532	6.37657	25.9362	45.2663	56.1971	17.1705	ENSMUSG00000027505	protein_coding	NA	8
1700019D03Rik	-2.55023	0.00017292	Down-regulated in KO	2.02363	0.70986	2.0028	0.759886	6.19045	9.88306	13.5595	2.52755	ENSMUSG00000043629	protein_coding	NA	6
Prame	-1.7714	0.000173796	Down-regulated in KO	3.62536	1.95359	1.47728	3.44756	6.9249	10.2936	13.1802	5.99214	ENSMUSG00000031411	protein_coding	1.7433	8
Adam20	-2.73531	0.000175333	Down-regulated in KO	2.59843	0.855686	3.73011	1.06865	7.77969	18.1024	23.51	5.29053	ENSMUSG00000046282	protein_coding	NA	7
Tssk4	-2.12025	0.000178623	Down-regulated in KO	9.24954	4.59369	12.4914	3.89682	25.0757	39.0622	51.5324	15.2978	ENSMUSG00000007591	protein_coding	1.08943	8
Spaca4	-2.85681	0.000184612	Down-regulated in KO	3.32282	1.39266	10.5931	4.0835	17.2968	46.6763	56.6296	17.8601	ENSMUSG00000070563	protein_coding	NA	8
4930415O20Rik	-2.10258	0.000186189	Down-regulated in KO	7.84608	3.3085	7.41724	4.52716	17.4035	33.6595	35.8756	12.4652	ENSMUSG00000022993	protein_coding	NA	8
Ttll10	-2.15828	0.000186548	Down-regulated in KO	8.34244	5.39527	12.8312	5.22106	23.208	42.7404	62.3467	13.3297	ENSMUSG00000029074	protein_coding	8.68683	8
Spata9	-1.98968	0.000186593	Down-regulated in KO	11.1127	6.75347	7.45834	4.32464	23.9327	36.2026	46.0679	12.0474	ENSMUSG00000021590	protein_coding	NA	8
Aldh3b2	-1.65705	0.000189976	Down-regulated in KO	3.58935	2.58563	5.24461	3.87499	8.0039	12.0464	19.6387	8.34292	ENSMUSG00000075296	protein_coding	NA	8
1700017N19Rik	-1.367	0.000191679	Down-regulated in KO	14.3977	7.715	14.6854	12.8047	27.438	38.0961	43.8337	18.6048	ENSMUSG00000056912	protein_coding	3.49533	8
4930444G20Rik	-2.84399	0.000191679	Down-regulated in KO	1.02387	0.277668	1.1116	0.949862	3.38101	7.52425	11.2908	2.05207	ENSMUSG00000069712	protein_coding	NA	6
Spaca1	-1.51556	0.000191679	Down-regulated in KO	14.5909	11.0329	18.8682	12.4586	30.5726	55.6083	55.3285	21.1411	ENSMUSG00000028264	protein_coding	NA	8
Adam6b	-5.0164	0.000191855	Down-regulated in KO	0.377326	0	0.23214	0.236147	2.35356	8.27009	17.1532	0.504166	ENSMUSG00000051804	protein_coding	103.45	3
Cap2	-1.69641	0.000196014	Down-regulated in KO	3.68119	4.20972	4.67106	4.73009	5.36004	17.4445	21.7481	11.5281	ENSMUSG00000021373	protein_coding	NA	8
Cfap47	-1.30133	0.000201595	Down-regulated in KO	2.05352	1.55646	1.29771	2.11217	3.52103	4.86164	6.22018	2.8072	ENSMUSG00000073077	protein_coding	NA	8
4933417A18Rik	-3.21577	0.000209588	Down-regulated in KO	4.18958	0.94221	4.90359	0.690679	16.0619	32.419	42.1961	8.4993	ENSMUSG00000021415	protein_coding	NA	6
Tmem270	-4.12174	0.000217934	Down-regulated in KO	1.14574	0.264112	1.2688	0.38721	6.17462	11.4887	34.2505	1.72225	ENSMUSG00000040576	protein_coding	NA	6
Acsbg2	-2.7165	0.000220373	Down-regulated in KO	4.5431	1.36804	7.78073	2.81253	16.0834	35.0527	47.6445	9.35152	ENSMUSG00000024207	protein_coding	1.43957	8
Gm5797	-3.02479	0.000221103	Down-regulated in KO	0.107105	0.370339	1.58144	0.482621	2.52528	7.39456	6.10504	3.32727	ENSMUSG00000072726	protein_coding	NA	5
A630095N17Rik	-2.5927	0.000222494	Down-regulated in KO	2.24413	1.07772	3.79677	1.26403	7.13884	15.0632	21.0827	6.37183	ENSMUSG00000096094	protein_coding	NA	8
4933402J07Rik	-2.31671	0.00022637	Down-regulated in KO	11.2188	3.96411	12.9981	4.33572	30.984	53.7098	61.3029	15.6739	ENSMUSG00000069971	protein_coding	NA	8
Gm35060	-3.16414	0.00022637	Down-regulated in KO	2.07095	0.44755	2.86672	0.58324	8.86464	13.1916	26.2324	4.53979	ENSMUSG00000109238	protein_coding	NA	6
Gm5415	-2.70522	0.00022637	Down-regulated in KO	0.976406	0.170513	0.819147	0.299983	2.29217	4.52329	6.14651	1.83834	ENSMUSG00000091318	protein_coding	NA	4
Gm19935	-2.30598	0.000227116	Down-regulated in KO	4.25388	1.50859	6.24074	2.45747	12.1238	22.4122	27.4942	8.85367	ENSMUSG00000110332	protein_coding	NA	8
Gm45521	-2.37556	0.000227116	Down-regulated in KO	2.68538	0.910327	2.33239	1.60154	7.80353	9.86722	16.8075	4.90723	ENSMUSG00000109649	protein_coding	NA	7
Scp2d1	-2.86004	0.000227116	Down-regulated in KO	7.30623	0.971654	6.22379	3.00733	21.1386	44.807	49.6549	11.6865	ENSMUSG00000027431	protein_coding	NA	7
Eya4	-2.28484	0.000229802	Down-regulated in KO	0.986497	0.742541	0.928953	0.77111	1.44664	5.36129	7.72699	2.23945	ENSMUSG00000010461	protein_coding	NA	4
Amer2	-2.82108	0.00023029	Down-regulated in KO	0.52853	0.140578	1.05053	0.492348	2.09974	5.07919	6.84929	1.51764	ENSMUSG00000021986	protein_coding	NA	5
Dsg1a	-3.03923	0.00023029	Down-regulated in KO	0.807542	0.2381	0.970529	0.359653	4.04836	5.37156	9.13473	0.922169	ENSMUSG00000069441	protein_coding	8.04723	3
Tgif2lx2	-3.39956	0.000231558	Down-regulated in KO	0.207346	0.238983	0	0	0.698392	1.7042	2.23246	1.24671	ENSMUSG00000100194	protein_coding	NA	3
Bcl11a	-1.26723	0.000232667	Down-regulated in KO	3.76759	3.29704	3.92757	4.12636	5.44423	9.63394	12.196	9.15923	ENSMUSG00000000861	protein_coding	8.53694	8
Prss40	-1.40293	0.00023412	Down-regulated in KO	12.814	6.85365	13.912	10.2839	28.4916	27.8099	41.6921	17.7929	ENSMUSG00000037529	protein_coding	NA	8
Txndc2	-2.69334	0.000235123	Down-regulated in KO	5.39368	3.90193	5.8247	2.77948	17.5874	37.823	54.9474	5.46259	ENSMUSG00000050612	protein_coding	7.93973	8
Ccdc169	-2.53993	0.000235755	Down-regulated in KO	5.65819	3.46889	5.33267	3.25483	15.2735	34.4337	46.9676	6.6353	ENSMUSG00000048655	protein_coding	NA	8
Cldn34b2	-2.76973	0.000236723	Down-regulated in KO	1.58638	0.228554	1.28097	1.22862	3.45089	9.45302	12.8102	4.17306	ENSMUSG00000057402	protein_coding	NA	7
Vwa5b1	-3.23871	0.000236723	Down-regulated in KO	0.955715	0.295935	1.89557	0.35352	4.7085	10.0592	15.9183	2.18707	ENSMUSG00000028753	protein_coding	4.15822	5
Fam221b	-1.30462	0.000237137	Down-regulated in KO	20.0512	11.9164	20.4315	19.8234	35.6447	52.9602	64.0256	25.8497	ENSMUSG00000043633	protein_coding	NA	8
Adam34	-3.78637	0.00023841	Down-regulated in KO	0.495898	0.0476301	0.610176	0.279319	2.22707	5.50238	11.0449	0.993894	ENSMUSG00000079058	protein_coding	NA	3
Gpx6	-2.47444	0.00023841	Down-regulated in KO	2.1516	1.10217	1.91204	0.987481	6.71029	8.90763	15.8477	2.87487	ENSMUSG00000004341	protein_coding	NA	7
Lyzl1	-2.48249	0.000242504	Down-regulated in KO	7.32084	1.60028	8.38667	3.98133	23.0995	38.7998	45.0869	11.6369	ENSMUSG00000024233	protein_coding	NA	8
Tbx19	-2.44887	0.000246785	Down-regulated in KO	0.562017	0.416423	0.666835	0.361784	1.12679	2.90355	5.08499	1.85054	ENSMUSG00000026572	protein_coding	NA	4
Theg	-2.30752	0.000249408	Down-regulated in KO	9.04517	3.08897	12.5208	5.00042	26.517	45.432	59.5147	14.8554	ENSMUSG00000020317	protein_coding	NA	8
Spaca3	-2.26015	0.000250339	Down-regulated in KO	8.45697	2.72925	13.1114	6.60533	23.4211	50.0463	55.7039	18.1927	ENSMUSG00000053184	protein_coding	NA	8
Ccdc185	-5.51766	0.000252237	Down-regulated in KO	0.571589	0.179673	0.383624	0	4.55059	15.1189	33.1076	0.468654	ENSMUSG00000043429	protein_coding	NA	3
Celf3	-2.67289	0.000253454	Down-regulated in KO	2.33491	0.807351	3.30393	1.49051	5.19934	15.4167	24.4001	5.42066	ENSMUSG00000028137	protein_coding	NA	7
Gm3543	-2.67383	0.000254163	Down-regulated in KO	0.35634	0.41071	1.5346	0.802847	2.6672	4.88133	8.12466	3.33288	ENSMUSG00000093945	protein_coding	NA	5
Rnf133	-4.00547	0.000255051	Down-regulated in KO	2.1226	0.470475	0.904068	0.275902	7.97437	17.7143	34.2288	1.88166	ENSMUSG00000051956	protein_coding	28.9887	5
Tbc1d21	-3.1354	0.000258725	Down-regulated in KO	5.24345	0.863356	5.37649	1.21887	18.3153	33.9299	50.3933	8.75757	ENSMUSG00000036244	protein_coding	0.554747	7
Myom2	-2.23153	0.00026083	Down-regulated in KO	0.21041	0.315269	0.466018	0.189625	1.27568	2.04068	1.54584	0.611481	ENSMUSG00000031461	protein_coding	NA	3
Sh3rf2	-3.36988	0.000262823	Down-regulated in KO	0.545241	0.459239	0.348347	0.23624	2.28385	4.48139	9.3503	0.504364	ENSMUSG00000057719	protein_coding	11.7646	3
Ribc1	-1.46445	0.000277076	Down-regulated in KO	10.1968	6.61085	12.9387	9.17355	18.1267	33.2907	38.9278	16.8887	ENSMUSG00000025257	protein_coding	NA	8
Aldoart2	-2.04281	0.000277975	Down-regulated in KO	12.1081	4.15698	16.9984	8.48872	29.4303	54.3114	66.2434	21.6858	ENSMUSG00000063129	protein_coding	NA	8
H2al1n	-6.10929	0.000283656	Down-regulated in KO	0	0.239448	0	0	1.866	5.80556	17.8944	0.416378	ENSMUSG00000078346	protein_coding	NA	3
Cypt12	-2.67673	0.000284367	Down-regulated in KO	7.1836	2.23775	10.0335	3.49944	21.1443	48.5109	62.9577	13.2302	ENSMUSG00000027564	protein_coding	12.3663	8
Grm1	-2.42798	0.000286898	Down-regulated in KO	0.323586	0.319678	0.540353	0.260375	1.47052	1.57042	3.9817	0.694865	ENSMUSG00000019828	protein_coding	NA	3
Gm3045	-2.43161	0.000299004	Down-regulated in KO	2.63301	0.876707	3.67175	1.71377	7.0292	13.2732	22.0864	5.3358	ENSMUSG00000110477	protein_coding	NA	7
Aif1	-1.9408	0.000299011	Down-regulated in KO	18.1544	10.0263	17.6843	10.5097	36.3777	65.2808	93.1015	21.7303	ENSMUSG00000024397	protein_coding	NA	8
1700015F17Rik	-2.0673	0.000299077	Down-regulated in KO	15.0451	8.45884	23.0273	11.988	43.2595	69.3686	102.259	28.6829	ENSMUSG00000079666	protein_coding	NA	8
Krt88	-2.25269	0.000304782	Down-regulated in KO	6.86633	3.00186	14.421	5.46787	23.2604	45.5373	53.6844	18.1512	ENSMUSG00000063971	protein_coding	NA	8
A630023A22Rik	-3.24747	0.000306334	Down-regulated in KO	0.919825	0.192758	0.154336	0.2826	2.34711	3.29897	8.57957	1.67595	ENSMUSG00000095493	protein_coding	NA	4
Cfap100	-3.14828	0.000314643	Down-regulated in KO	2.48746	1.02393	5.02828	0.667184	11.2377	23.6575	39.4604	6.58792	ENSMUSG00000048794	protein_coding	NA	7
Ssxb1	-2.5759	0.000319553	Down-regulated in KO	2.80688	0.421975	3.37863	0.824868	7.53598	12.0365	16.2313	7.94926	ENSMUSG00000079705	protein_coding	NA	6
Spert	-2.78042	0.000319987	Down-regulated in KO	6.36593	2.60353	9.728	3.08444	25.2078	46.3586	69.3644	8.30007	ENSMUSG00000034913	protein_coding	NA	8
AY358078	-3.39369	0.000323489	Down-regulated in KO	0.365446	0	0.134899	0.247009	1.06679	3.00364	3.70323	0.878926	ENSMUSG00000050961	protein_coding	NA	3
Gm11444	-3.09545	0.000323489	Down-regulated in KO	0.92855	0.428091	0.685519	0.627617	2.29356	5.80021	12.4675	3.34985	ENSMUSG00000069785	protein_coding	NA	4
Bcl2l14	-2.07327	0.000323892	Down-regulated in KO	7.52196	3.6215	12.7408	4.07592	25.7099	36.8595	42.2727	12.4041	ENSMUSG00000030200	protein_coding	10.1082	8
Zan	-2.46979	0.00032701	Down-regulated in KO	1.19865	0.485404	2.04489	0.707993	3.46265	6.37972	12.1957	2.48677	ENSMUSG00000079173	protein_coding	7.31875	6
Cpn1	-2.8278	0.000327749	Down-regulated in KO	0.817815	2.35649	1.50942	1.51354	1.50847	14.1156	14.7988	13.7567	ENSMUSG00000025196	protein_coding	NA	7
Fscn3	-5.50196	0.000328736	Down-regulated in KO	0.112285	0.194126	0.103621	0.0632456	1.07158	3.41467	18.3477	0.225046	ENSMUSG00000029707	protein_coding	NA	3
Slc22a18	-1.33488	0.000333282	Down-regulated in KO	6.44201	4.03528	9.0466	8.04584	14.7013	16.69	23.2382	14.5954	ENSMUSG00000000154	protein_coding	NA	8
Trp53tg5	-5.8961	0.000334192	Down-regulated in KO	0.114329	0	0.422027	0.128794	1.28362	11.6521	26.7914	0.458284	ENSMUSG00000017720	protein_coding	NA	3
Dlx6	-3.36969	0.000334439	Down-regulated in KO	0.337312	0.222159	0.0889381	0.108568	1.08204	3.16846	3.72333	0.482894	ENSMUSG00000029754	protein_coding	NA	3
Tmsb15a	-3.3	0.000334439	Down-regulated in KO	0.785171	0.452486	0.362292	0.663382	2.64464	8.7121	10.9402	1.96708	ENSMUSG00000060726	protein_coding	NA	4
1700007K13Rik	-1.68357	0.000337588	Down-regulated in KO	7.75888	4.69872	11.165	7.11093	20.2278	31.129	33.3154	13.5738	ENSMUSG00000026831	protein_coding	NA	8
Cyp4f39	-2.12658	0.000337588	Down-regulated in KO	2.40413	1.92427	3.82094	2.33214	7.57282	15.3687	18.4408	4.21612	ENSMUSG00000061126	protein_coding	NA	8
Glipr1l1	-1.17903	0.00033938	Down-regulated in KO	15.9698	11.1263	16.2773	15.7079	29.1698	39.7691	42.118	22.9305	ENSMUSG00000020213	protein_coding	NA	8
Gm11492	-3.26657	0.000342525	Down-regulated in KO	2.16599	0.249647	2.49856	0.97601	8.69389	16.3783	27.8478	3.63571	ENSMUSG00000090107	protein_coding	NA	6
Ccer1	-1.79912	0.000347934	Down-regulated in KO	14.1423	6.79724	22.5091	12.1261	33.1065	66.6366	67.8841	25.4183	ENSMUSG00000047025	protein_coding	NA	8
1700084M14Rik	-2.67614	0.000350232	Down-regulated in KO	3.62949	1.98155	5.28855	1.50635	15.0131	26.063	32.1819	5.36003	ENSMUSG00000057805	protein_coding	NA	8
Fbxo39	-6.54377	0.000350232	Down-regulated in KO	0.187558	0.0720586	0	0	1.1231	8.73553	19.7189	0.125304	ENSMUSG00000070388	protein_coding	NA	3
Gabra5	-2.33773	0.000350232	Down-regulated in KO	0.599682	0.230393	0.368938	0.405331	1.6159	2.36585	3.39291	0.961521	ENSMUSG00000055078	protein_coding	NA	3
Tex24	-2.3843	0.000356185	Down-regulated in KO	2.71944	0.975137	3.5692	1.97425	8.07412	13.5102	22.0459	4.42087	ENSMUSG00000071138	protein_coding	NA	7
Tmem247	-2.50785	0.000357865	Down-regulated in KO	7.09995	2.12765	10.4833	3.67918	21.0446	45.0503	52.8811	13.2339	ENSMUSG00000037689	protein_coding	NA	8
Gsg1	-1.75551	0.000358538	Down-regulated in KO	21.4057	10.0759	32.2697	15.8305	50.4513	85.6847	97.073	34.9602	ENSMUSG00000030206	protein_coding	1.19378	8
Klhl10	-2.06106	0.000364495	Down-regulated in KO	10.1119	4.3934	19.054	6.9182	30.0172	54.4787	62.5673	21.3276	ENSMUSG00000001558	protein_coding	NA	8
Kif17	-1.82421	0.000365648	Down-regulated in KO	10.3289	5.73856	16.2669	8.11709	23.9226	45.3447	56.956	16.8277	ENSMUSG00000028758	protein_coding	1.50687	8
1700013F07Rik	-2.15657	0.000369833	Down-regulated in KO	11.1468	3.35154	14.0137	7.46145	30.6528	48.3313	63.0261	17.8079	ENSMUSG00000027886	protein_coding	NA	8
1700056E22Rik	-3.05011	0.000369833	Down-regulated in KO	1.10427	1.01821	1.22288	0.870788	3.59548	11.4359	18.3238	1.9919	ENSMUSG00000044854	protein_coding	NA	7
4930480E11Rik	-3.14543	0.000370629	Down-regulated in KO	1.00603	0.165648	0.795774	0.404755	3.06584	6.73309	10.1036	1.36822	ENSMUSG00000035651	protein_coding	NA	5
Shisa3	-1.08712	0.000370629	Down-regulated in KO	7.15675	4.45169	8.38667	9.14996	12.1485	17.8334	19.03	12.8923	ENSMUSG00000050010	protein_coding	NA	8
4930578I06Rik	-2.23332	0.000373431	Down-regulated in KO	9.20011	2.74032	16.0264	7.91862	31.5685	51.8272	64.1604	20.4074	ENSMUSG00000021961	protein_coding	NA	8
Gm7247	-3.33215	0.000376827	Down-regulated in KO	0.27688	0	0	0.41588	0.932597	2.57913	3.39028	1.29484	ENSMUSG00000068399	protein_coding	NA	3
Cldn34c4	-3.30961	0.000378968	Down-regulated in KO	1.5742	0.151199	0.968485	1.62558	6.186	13.5855	21.6018	2.62922	ENSMUSG00000043569	protein_coding	NA	6
Gm11213	-2.95374	0.000387937	Down-regulated in KO	2.44542	0.704634	3.38508	1.60697	8.46555	17.0843	32.2664	4.90119	ENSMUSG00000084782	protein_coding	NA	7
Sncaip	-2.34111	0.000394688	Down-regulated in KO	1.41123	1.45712	1.62792	1.19233	3.49901	8.26434	14.7848	2.32757	ENSMUSG00000024534	protein_coding	13.0301	8
Actl7a	-2.27257	0.000397296	Down-regulated in KO	10.8689	3.41652	16.8038	6.83755	33.0432	58.3562	72.7707	18.6011	ENSMUSG00000070979	protein_coding	NA	8
Tssk5	-2.64799	0.000397383	Down-regulated in KO	2.11034	1.13509	3.37566	1.66414	5.76549	14.8012	26.7313	4.3706	ENSMUSG00000060794	protein_coding	NA	8
4930579F01Rik	-2.11379	0.000400686	Down-regulated in KO	9.98781	3.19771	10.924	5.13955	17.3052	43.5791	49.1999	16.3727	ENSMUSG00000012042	protein_coding	NA	8
Gzmn	-2.92943	0.00040514	Down-regulated in KO	1.89887	0.257482	3.50468	1.76162	9.53105	18.3612	23.2037	4.81318	ENSMUSG00000015443	protein_coding	NA	7
Cep295nl	-1.63821	0.000405797	Down-regulated in KO	14.1169	7.72392	20.9861	15.0985	30.7744	57.6983	67.2824	24.3303	ENSMUSG00000076433	protein_coding	NA	8
Il16	-1.38902	0.000407564	Down-regulated in KO	1.90829	1.5443	1.49876	1.71521	2.30208	5.40614	5.60586	4.25189	ENSMUSG00000001741	protein_coding	NA	8
Tmem262	-2.58196	0.000407564	Down-regulated in KO	3.38228	1.94917	5.79667	2.72157	13.291	23.4308	38.5585	6.77886	ENSMUSG00000047733	protein_coding	NA	8
Rnf151	-2.3292	0.000409564	Down-regulated in KO	6.61252	2.98679	12.5344	5.03319	21.4699	47.8859	53.3119	13.1635	ENSMUSG00000008482	protein_coding	NA	8
Dusp13	-2.0786	0.00041979	Down-regulated in KO	14.5514	5.54852	21.8088	8.25783	38.4485	64.0263	83.5678	25.1077	ENSMUSG00000021768	protein_coding	1.40486	8
Gm1527	-1.90472	0.000421382	Down-regulated in KO	2.36737	1.27721	1.95227	2.32642	4.92004	10.1014	11.293	3.5838	ENSMUSG00000074655	protein_coding	NA	8
Naa80	-1.42995	0.000421382	Down-regulated in KO	10.3059	11.4791	11.3489	12.0001	19.1553	37.4413	47.5003	17.7915	ENSMUSG00000079334	protein_coding	NA	8
Zdhhc19	-2.66938	0.000421382	Down-regulated in KO	4.68135	1.20937	6.55466	2.54589	13.7743	26.9336	45.5981	8.65456	ENSMUSG00000052363	protein_coding	NA	8
Spin2e	-2.58637	0.000429372	Down-regulated in KO	0.409524	0.118002	0.377923	0.807337	1.37937	3.02933	3.89053	2.46234	ENSMUSG00000096645	protein_coding	NA	4
1700025B11Rik	-2.61836	0.000431884	Down-regulated in KO	2.51028	0.890243	3.20756	2.39281	6.72081	18.0929	24.704	5.8052	ENSMUSG00000101113	protein_coding	NA	7
4930503B20Rik	-3.40826	0.00043624	Down-regulated in KO	1.28345	0.591712	1.80031	0.1735	5.59105	12.6586	20.2241	2.16076	ENSMUSG00000090202	protein_coding	NA	6
4921539E11Rik	-1.95803	0.000437502	Down-regulated in KO	6.58671	3.21768	5.07209	3.88201	12.0478	23.3757	30.8867	6.73179	ENSMUSG00000028520	protein_coding	3.50264	8
Spatc1	-5.5627	0.000445631	Down-regulated in KO	0.133063	0.076683	0.368386	0.074949	1.34457	6.56197	22.9227	0.200017	ENSMUSG00000049653	protein_coding	NA	3
Gm3409	-3.27883	0.000445773	Down-regulated in KO	0.462666	0	0	0.416961	1.35059	2.89005	4.33678	1.29821	ENSMUSG00000096664	protein_coding	NA	4
Ssxb8	-2.51412	0.000445874	Down-regulated in KO	1.71923	0.220172	0.70514	0.430387	3.86052	4.08216	6.53316	4.21145	ENSMUSG00000079703	protein_coding	NA	5
Otub2	-1.56222	0.000448678	Down-regulated in KO	8.22587	4.80663	7.27336	7.24087	13.9607	23.4589	33.9242	10.122	ENSMUSG00000021203	protein_coding	3.64093	8
Gm17019	-3.4747	0.000455036	Down-regulated in KO	0.367584	0.105918	0.67844	0.621135	0.619056	6.9488	8.49744	3.77571	ENSMUSG00000091897	protein_coding	NA	3
4930402K13Rik	-3.49408	0.000459681	Down-regulated in KO	0.419699	0.0691051	0.885286	0.202627	2.28876	5.2236	8.80979	1.02142	ENSMUSG00000045797	protein_coding	NA	4
Asb12	-2.11762	0.000465056	Down-regulated in KO	1.69767	2.64154	1.41	1.24309	4.66982	6.69759	14.5152	4.84859	ENSMUSG00000031204	protein_coding	NA	8
Aknad1	-3.39826	0.000468693	Down-regulated in KO	0.574324	0.283695	0.454291	0.462133	2.6714	4.92274	10.9123	0.49332	ENSMUSG00000049565	protein_coding	NA	3
Spata20	-1.49297	0.000476988	Down-regulated in KO	23.2102	11.8532	30.3845	21.2929	47.007	78.2447	86.2949	32.4653	ENSMUSG00000020867	protein_coding	0.52555	8
1700016C15Rik	-8.24077	0.000477437	Down-regulated in KO	0	0	0	0	1.24886	4.34261	19.9016	0	ENSMUSG00000015962	protein_coding	NA	3
Lyzl4	-2.12666	0.00048253	Down-regulated in KO	6.64715	4.20139	8.50876	2.89863	16.7317	29.9604	40.6053	9.56207	ENSMUSG00000032530	protein_coding	0.912851	8
Spdye4c	-2.60011	0.000486766	Down-regulated in KO	2.86161	1.9095	7.50542	4.07198	10.1459	33.6706	43.8786	10.4142	ENSMUSG00000074812	protein_coding	NA	8
Gm136	-5.56791	0.000489519	Down-regulated in KO	0.0814518	0	0.150333	0.183514	1.2803	3.34731	16.611	0.244872	ENSMUSG00000071015	protein_coding	NA	3
1700092M07Rik	-3.03679	0.00049216	Down-regulated in KO	1.96706	1.29554	4.66784	1.89937	9.46504	23.5583	40.9341	5.35046	ENSMUSG00000090840	protein_coding	NA	8
Gm1993	-2.70749	0.000500078	Down-regulated in KO	1.13298	0.108821	0.174259	0.63816	2.6501	4.81124	5.02294	2.08152	ENSMUSG00000073267	protein_coding	NA	5
Ssxb2	-2.1164	0.000505433	Down-regulated in KO	2.27804	0.820508	2.89061	2.40586	5.75475	14.0426	10.6405	5.99252	ENSMUSG00000023165	protein_coding	NA	7
Cfap58	-1.25367	0.000506253	Down-regulated in KO	18.0573	9.17657	22.9239	16.1085	33.7539	46.8541	51.6354	25.6273	ENSMUSG00000046585	protein_coding	NA	8
Vwa3a	-2.99869	0.000507521	Down-regulated in KO	1.14369	0.807057	0.861581	0.341817	3.24949	5.98538	14.8713	1.21628	ENSMUSG00000030889	protein_coding	NA	5
Iqcf6	-6.5137	0.000509404	Down-regulated in KO	0	0	0	0.253783	1.77054	9.9987	25.1117	0.225758	ENSMUSG00000091129	protein_coding	NA	3
Lhfpl3	-2.63979	0.000510154	Down-regulated in KO	0.239962	0.276576	0.316351	0.347557	0.461858	2.08498	3.43037	1.47717	ENSMUSG00000106379	protein_coding	NA	3
4921509C19Rik	-4.72712	0.000518439	Down-regulated in KO	0.119355	0.091711	0.220291	0.134456	1.07205	4.05478	10.0286	0.119608	ENSMUSG00000061525	protein_coding	NA	3
Zdhhc25	-3.48503	0.000521731	Down-regulated in KO	1.24893	0.269904	2.44918	1.14314	5.78419	18.2205	30.1568	2.65959	ENSMUSG00000054117	protein_coding	NA	7
Ccdc150	-1.16719	0.000529027	Down-regulated in KO	13.1551	7.8236	12.0623	11.312	17.4781	30.1085	35.6005	16.4997	ENSMUSG00000025983	protein_coding	NA	8
1700001P01Rik	-2.86151	0.000534129	Down-regulated in KO	3.42254	2.76132	5.68519	0.77111	14.9863	27.005	42.7025	6.3451	ENSMUSG00000018543	protein_coding	NA	7
Spata19	-2.08585	0.000534129	Down-regulated in KO	15.6268	4.94424	16.6831	6.7309	38.5301	58.9306	69.0858	19.8052	ENSMUSG00000031991	protein_coding	NA	8
Spata31d1b	-4.72206	0.000541891	Down-regulated in KO	0.323812	0.229673	0.137919	0.4209	1.4822	7.41111	20.9185	0.199691	ENSMUSG00000091311	protein_coding	NA	3
Fabp12	-1.94516	0.000543061	Down-regulated in KO	1.57284	0.93091	1.25533	1.05352	4.29544	3.98303	8.2384	2.12996	ENSMUSG00000027530	protein_coding	NA	7
Rassf9	-2.6041	0.000545345	Down-regulated in KO	1.32954	0.645222	0.904068	0.394145	5.73526	4.60112	8.50919	1.33236	ENSMUSG00000044921	protein_coding	NA	5
Tnp1	-3.2545	0.000549651	Down-regulated in KO	6.10888	1.68983	7.66699	1.65162	24.9658	51.4146	78.9278	7.34617	ENSMUSG00000026182	protein_coding	NA	8
Frat1	-1.89955	0.000550821	Down-regulated in KO	2.08338	2.49542	5.27776	2.57705	7.01731	15.1761	18.1624	5.73117	ENSMUSG00000067199	protein_coding	NA	8
Ccl27	-3.22989	0.000553142	Down-regulated in KO	0	0.339053	0	2.65109	5.28443	9.67123	6.70714	9.43332	ENSMUSG00000095247	protein_coding	NA	5
Gm3005	-5.17173	0.00055692	Down-regulated in KO	0	0	0	0	1.0801	1.58138	2.13249	0.482024	ENSMUSG00000095195	protein_coding	NA	3
Stambpl1	-2.17698	0.000561312	Down-regulated in KO	4.00965	2.1891	4.57662	2.02074	11.0768	17.2584	25.0606	4.38822	ENSMUSG00000024776	protein_coding	NA	8
Gm10376	-2.37675	0.00057155	Down-regulated in KO	1.54243	0.273503	1.31391	0.534636	3.86314	5.26598	7.06361	2.97248	ENSMUSG00000072605	protein_coding	NA	6
Tmc1	-1.2187	0.000575765	Down-regulated in KO	2.75282	1.81305	2.70976	2.95343	5.47499	5.1716	8.46832	4.70284	ENSMUSG00000024749	protein_coding	3.24162	8
Speer4b	-1.8485	0.000576973	Down-regulated in KO	2.09379	0.954079	3.05561	2.19413	6.01366	8.00423	11.5955	4.09885	ENSMUSG00000048703	protein_coding	NA	7
1700023F06Rik	-3.22628	0.000604954	Down-regulated in KO	2.22651	0.615894	4.27377	1.30426	11.1991	25.9127	37.5661	3.4807	ENSMUSG00000020940	protein_coding	NA	7
Golga7b	-2.25176	0.000612593	Down-regulated in KO	0.866014	0.520774	0.625452	0.72108	1.69098	3.89935	6.15255	1.47157	ENSMUSG00000042532	protein_coding	NA	4
Fam71f2	-1.79519	0.000628898	Down-regulated in KO	12.7084	8.36994	16.1447	12.0851	24.6452	45.5788	78.1877	22.4934	ENSMUSG00000079652	protein_coding	NA	8
Zfp759	-1.31973	0.000633961	Down-regulated in KO	4.35475	4.02949	2.66027	3.45472	6.8863	10.6368	13.2852	5.65471	ENSMUSG00000057396	protein_coding	3.93457	8
4921530L21Rik	-4.83712	0.000634402	Down-regulated in KO	0.551852	0	0.339512	0.207223	3.51101	8.16431	20.9706	0.368679	ENSMUSG00000034689	protein_coding	NA	3
Speer4f2	-2.82018	0.000639091	Down-regulated in KO	0.83555	0.385215	2.00479	0.470631	2.72052	8.24097	11.5363	2.93061	ENSMUSG00000091827	protein_coding	NA	5
Zswim2	-1.03016	0.000643487	Down-regulated in KO	17.9181	14.4444	22.0791	22.4602	28.1993	51.3318	49.132	28.4389	ENSMUSG00000034552	protein_coding	0.470798	8
4933402D24Rik	-2.68522	0.000652787	Down-regulated in KO	0.850379	0.140018	1.23319	0.684262	3.06887	4.59301	8.92505	1.94784	ENSMUSG00000025961	protein_coding	NA	5
Gm7361	-1.79355	0.000658902	Down-regulated in KO	2.53142	1.06844	2.36899	1.00412	4.32327	6.85721	9.03243	3.93022	ENSMUSG00000059645	protein_coding	NA	8
Heatr4	-2.46745	0.00066381	Down-regulated in KO	4.74514	0.891269	6.74688	2.53416	14.4437	24.0361	34.8614	8.94679	ENSMUSG00000090843	protein_coding	NA	7
Cypt4	-2.31069	0.000664293	Down-regulated in KO	7.97904	2.93504	12.8467	4.39864	23.4444	44.0925	56.9858	14.1205	ENSMUSG00000047995	protein_coding	NA	8
Me3	-1.23005	0.000673102	Down-regulated in KO	2.07138	1.86604	1.80168	2.1457	3.02065	5.28359	6.2428	4.05609	ENSMUSG00000030621	protein_coding	1.5755	8
2019-09-03	-1.74042	0.0006805	Down-regulated in KO	2.45995	2.04634	2.88208	2.16875	4.77929	9.14233	14.5232	3.49409	ENSMUSG00000022456	protein_coding	NA	8
Banf2	-3.96088	0.000684961	Down-regulated in KO	1.30908	0.215545	1.38064	0.421342	4.40929	15.3706	31.0318	1.68666	ENSMUSG00000037307	protein_coding	NA	6
Gm30083	-5.45856	0.000695388	Down-regulated in KO	0.106517	0.0613846	0.196595	0	1.31551	2.80152	12.278	0.106742	ENSMUSG00000115726	protein_coding	NA	3
Tex38	-1.99532	0.000695388	Down-regulated in KO	7.85563	3.52962	11.55	6.44963	22.8719	36.1133	46.0426	11.6082	ENSMUSG00000044556	protein_coding	NA	8
2610318N02Rik	-1.64372	0.00069789	Down-regulated in KO	12.652	9.04114	18.5255	9.50183	27.2737	48.6667	60.8993	18.173	ENSMUSG00000049916	protein_coding	NA	8
Spag4	-1.75179	0.000704556	Down-regulated in KO	12.3964	7.10215	16.8587	10.0448	23.9293	51.3609	62.5339	18.2344	ENSMUSG00000038180	protein_coding	1.43791	8
Samt3	-3.65578	0.000711385	Down-regulated in KO	0.305677	0	0.752239	0.114784	2.63119	4.01983	6.84047	0.714756	ENSMUSG00000035454	protein_coding	NA	3
Slc14a2	-1.55481	0.000751537	Down-regulated in KO	2.21748	2.15923	3.45766	3.31635	5.10812	8.42155	13.6084	5.55544	ENSMUSG00000024552	protein_coding	NA	8
Odf3l1	-2.19501	0.000777326	Down-regulated in KO	8.40424	3.0769	12.9566	4.56669	24.7552	39.1698	54.9809	13.2771	ENSMUSG00000045620	protein_coding	2.89201	8
Dcdc2c	-3.79507	0.00077908	Down-regulated in KO	0.820621	0	1.5146	0.346666	3.91573	9.44268	20.7893	2.46707	ENSMUSG00000020633	protein_coding	NA	5
Acrv1	-2.11306	0.000790756	Down-regulated in KO	13.6752	4.58322	22.0179	8.0851	36.3701	68.0767	79.977	24.1038	ENSMUSG00000032110	protein_coding	3.3065	8
H2al2a	-5.20866	0.000796606	Down-regulated in KO	0.394034	0.227078	0.363629	0.443886	3.5392	13.6022	39.9293	0.197434	ENSMUSG00000062651	protein_coding	NA	3
Ccdc63	-1.71974	0.00080184	Down-regulated in KO	10.2649	6.10295	17.2312	8.00559	25.2923	42.0698	53.5394	15.8256	ENSMUSG00000043036	protein_coding	14.3113	8
Ctag2	-2.75684	0.00080184	Down-regulated in KO	4.00125	0.864704	6.46186	1.83116	12.3541	27.1315	40.3881	8.27003	ENSMUSG00000031181	protein_coding	NA	7
Tex35	-3.92035	0.00080184	Down-regulated in KO	2.70189	0.541589	1.08409	0.529343	10.6833	21.8209	41.5156	1.17722	ENSMUSG00000026592	protein_coding	NA	6
Prss46	-1.30872	0.000802492	Down-regulated in KO	17.8397	8.32257	18.6582	15.0247	31.3795	43.7086	50.4672	22.6448	ENSMUSG00000049719	protein_coding	0.602587	8
Fam124b	-2.20344	0.000807047	Down-regulated in KO	1.04726	0.948398	1.31161	0.674147	2.43561	5.10305	8.9542	1.83659	ENSMUSG00000043230	protein_coding	NA	6
Chd5	-1.67873	0.00081189	Down-regulated in KO	6.78793	4.60595	8.76772	5.33876	12.032	25.9247	34.7919	8.86667	ENSMUSG00000005045	protein_coding	NA	8
Gm4985	-2.86298	0.0008157	Down-regulated in KO	1.81869	0.399274	3.83624	1.17074	6.80644	16.3717	23.805	4.86011	ENSMUSG00000090102	protein_coding	NA	7
Paqr9	-1.26912	0.00084554	Down-regulated in KO	2.65459	2.30942	2.37908	2.2572	3.99778	7.1539	8.79428	3.24852	ENSMUSG00000064225	protein_coding	36.254	8
Wdr95	-2.35701	0.000846159	Down-regulated in KO	0.516277	0.446287	0.476439	0.678527	1.49742	2.40456	5.83114	1.29342	ENSMUSG00000029658	protein_coding	NA	4
Klf17	-3.50645	0.000878796	Down-regulated in KO	1.02334	0.256409	0.903314	0.150366	2.94731	7.02131	15.4423	1.20385	ENSMUSG00000048626	protein_coding	NA	5
Iqcf5	-2.46353	0.000888345	Down-regulated in KO	4.45738	1.78695	8.58454	2.18318	15.8839	30.2643	37.3133	8.93362	ENSMUSG00000066382	protein_coding	NA	8
Adam26a	-2.55561	0.000898484	Down-regulated in KO	2.87444	0.741721	4.27589	1.25658	7.99592	17.9129	22.7699	4.85819	ENSMUSG00000048516	protein_coding	NA	7
Pfn3	-3.82974	0.000913255	Down-regulated in KO	0.587798	0.451656	2.53139	0.220721	2.41981	25.4442	19.8548	4.12329	ENSMUSG00000044444	protein_coding	NA	5
Foxj1	-1.47154	0.000919821	Down-regulated in KO	9.11912	6.80368	16.8309	11.3276	19.4257	43.4984	40.3771	18.7256	ENSMUSG00000034227	protein_coding	0.988425	8
Tmigd3	-3.15985	0.000922321	Down-regulated in KO	3.08485	1.09401	2.62782	1.06927	9.32482	21.649	37.4221	2.37798	ENSMUSG00000074344	protein_coding	NA	8
Wdr64	-3.82238	0.00092374	Down-regulated in KO	0.867247	0.161221	0.722875	0.378181	2.88969	7.86379	18.9939	0.532663	ENSMUSG00000026523	protein_coding	NA	3
Efhc2	-1.35379	0.00094235	Down-regulated in KO	5.60257	4.81896	4.93874	4.56869	8.59044	14.7079	20.3368	7.45796	ENSMUSG00000025038	protein_coding	1.21489	8
Meltf	-1.42726	0.000954693	Down-regulated in KO	2.48033	1.57828	4.57787	2.93966	5.88865	8.70656	10.7017	5.64433	ENSMUSG00000022780	protein_coding	NA	8
Chit1	-1.82411	0.000979671	Down-regulated in KO	2.64752	1.49183	2.06317	1.59065	5.02021	7.05999	12.1474	3.53749	ENSMUSG00000026450	protein_coding	NA	8
Gm3404	-2.22731	0.000984472	Down-regulated in KO	1.41748	0.326751	1.04648	0.638725	2.75854	4.66016	6.34408	2.55686	ENSMUSG00000079091	protein_coding	1.07517	6
Gpr15	-3.67474	0.000988579	Down-regulated in KO	0.195574	0	0.240643	0.146878	0.365966	1.82177	4.45914	1.04527	ENSMUSG00000047293	protein_coding	NA	3
Mfap3l	-1.11261	0.000996557	Down-regulated in KO	5.14111	6.78036	5.22661	4.61425	8.91373	13.7711	17.3159	7.12832	ENSMUSG00000031647	protein_coding	NA	8
Akna	-1.45599	0.00102782	Down-regulated in KO	4.99525	4.06675	4.17076	4.10877	7.41109	12.4473	21.5182	6.27713	ENSMUSG00000039158	protein_coding	2.25587	8
Scrt1	-1.81928	0.0010397	Down-regulated in KO	0.633873	0.618191	0.854942	0.933783	1.58759	2.84539	4.75574	1.56361	ENSMUSG00000048385	protein_coding	15.9223	4
Pla2g10	-2.83182	0.00104207	Down-regulated in KO	3.87699	0.893707	4.29338	1.24785	10.4469	21.3043	36.4811	4.99524	ENSMUSG00000022683	protein_coding	NA	7
1700024G13Rik	-1.77327	0.00104658	Down-regulated in KO	7.28639	3.3303	10.2021	7.64216	15.3742	28.0852	39.146	14.3518	ENSMUSG00000072473	protein_coding	NA	8
Fam183b	-2.02439	0.00105174	Down-regulated in KO	11.4881	3.90718	15.6418	5.51609	31.0827	47.6756	52.2435	16.7969	ENSMUSG00000049154	protein_coding	22.1574	8
AC150683.1	-1.07619	0.00109011	Down-regulated in KO	14.2268	7.34405	15.7142	10.3338	24.1755	27.6302	30.4058	18	ENSMUSG00000118454	protein_coding	NA	8
Trim66	-2.23095	0.00109275	Down-regulated in KO	1.74064	1.36535	1.91866	1.44341	3.52859	7.55065	16.8425	2.47112	ENSMUSG00000031026	protein_coding	NA	8
Fam167a	-1.76864	0.00109413	Down-regulated in KO	3.05384	2.85074	3.63336	1.87647	4.84549	11.7824	17.4231	4.83072	ENSMUSG00000035095	protein_coding	5.6214	8
Prr22	-1.79298	0.00109942	Down-regulated in KO	7.75168	5.37888	16.7889	8.99971	18.5608	47.4589	49.1948	19.1031	ENSMUSG00000090273	protein_coding	0.40707	8
Iqcf3	-3.04543	0.00112819	Down-regulated in KO	4.81516	1.63231	8.19016	0.74452	19.1867	44.2324	53.9368	8.89378	ENSMUSG00000023577	protein_coding	NA	7
1700020L24Rik	-2.13651	0.00113643	Down-regulated in KO	5.40105	2.85319	14.3298	4.56328	20.7187	41.0625	41.6186	14.7716	ENSMUSG00000035085	protein_coding	0.611319	8
Kctd16	-2.95005	0.00115137	Down-regulated in KO	1.02905	0.912351	0.584394	0.624205	3.11058	6.89639	13.9372	1.03122	ENSMUSG00000051401	protein_coding	NA	5
Slc44a5	-2.94992	0.00115722	Down-regulated in KO	0.416919	0.0600665	0.240467	0.234833	1.11172	1.88469	4.0598	0.470026	ENSMUSG00000028360	protein_coding	8.30189	3
Smcp	-1.74477	0.0011638	Down-regulated in KO	19.5955	9.7203	35.0224	12.2948	51.1032	83.3831	86.8747	34.4269	ENSMUSG00000074435	protein_coding	NA	8
1700001F09Rik	-1.92644	0.00116813	Down-regulated in KO	0.966365	1.11381	1.11474	1.49686	3.25495	5.75843	6.42641	2.78418	ENSMUSG00000095384	protein_coding	NA	7
Sh2d7	-1.43407	0.00119503	Down-regulated in KO	2.39962	1.73975	3.00023	3.61882	6.64852	5.85321	11.4229	5.11969	ENSMUSG00000046460	protein_coding	NA	8
Spatc1l	-1.92028	0.00119985	Down-regulated in KO	11.7045	3.60358	17.9035	7.49575	29.4326	47.7048	56.257	20.1647	ENSMUSG00000009115	protein_coding	NA	8
Zfp458	-1.77801	0.00120803	Down-regulated in KO	2.23486	1.83485	0.904068	1.72439	3.12788	6.84417	9.88861	3.4054	ENSMUSG00000055480	protein_coding	12.5502	7
Cntn6	-1.65414	0.00121146	Down-regulated in KO	1.06726	1.2301	1.06476	1.13729	2.59083	3.74584	6.06517	1.84997	ENSMUSG00000030092	protein_coding	3.28153	8
Ccdc116	-1.25326	0.00121236	Down-regulated in KO	10.5008	7.89325	17.2275	12.8008	20.3615	34.9815	41.7348	18.2246	ENSMUSG00000022768	protein_coding	NA	8
Arrdc5	-2.32244	0.00123019	Down-regulated in KO	8.19076	1.98134	12.5046	5.12613	22.8201	44.7143	56.999	13.9842	ENSMUSG00000073380	protein_coding	NA	8
Fam24a	-1.9823	0.00123325	Down-regulated in KO	14.1035	5.30787	18.0619	4.53937	33.285	50.6253	56.5105	24.2285	ENSMUSG00000030859	protein_coding	NA	8
Tmem249	-2.71711	0.00125658	Down-regulated in KO	4.85892	1.04191	7.09095	1.78212	13.7018	25.2619	48.3789	9.17222	ENSMUSG00000116376	protein_coding	NA	8
Dusp4	-1.82998	0.00126297	Down-regulated in KO	1.79271	1.52722	1.72631	1.40488	2.84412	7.68757	9.62621	2.89003	ENSMUSG00000031530	protein_coding	NA	8
Mfsd13b	-1.12782	0.00126297	Down-regulated in KO	15.0279	10.1964	14.444	14.1183	21.7751	35.3303	42.5248	18.0717	ENSMUSG00000030877	protein_coding	5.05437	8
Gm15319	-1.89631	0.00126644	Down-regulated in KO	1.01618	0.683214	0.78147	1.09704	2.61458	4.10644	5.36323	1.44263	ENSMUSG00000074449	protein_coding	3.64909	6
Gm8220	-2.59711	0.00126764	Down-regulated in KO	0.761107	0.0877236	0.561901	0.25722	1.19634	3.62826	3.75992	1.75425	ENSMUSG00000091725	protein_coding	NA	4
Tmem63c	-1.34612	0.00126917	Down-regulated in KO	4.63603	3.66913	4.10716	3.23799	7.42593	9.75464	16.9125	5.76084	ENSMUSG00000034145	protein_coding	2.38529	8
Gm3460	-2.23412	0.00127798	Down-regulated in KO	0.472231	0.272142	0.544739	0.0664971	0.994117	1.74659	2.16836	1.41969	ENSMUSG00000096839	protein_coding	NA	3
Iqcf1	-4.0567	0.00135458	Down-regulated in KO	1.39358	0.200777	2.89361	0.196237	9.58342	22.3353	42.5861	2.0948	ENSMUSG00000066383	protein_coding	NA	6
Ssxb5	-2.51015	0.00135458	Down-regulated in KO	2.66071	0.408891	0.654773	0.399645	5.57631	7.28957	8.31336	3.91064	ENSMUSG00000071816	protein_coding	NA	5
Klrb1	-4.98562	0.001358	Down-regulated in KO	0.294981	0	0	0.166151	1.98714	4.60652	12.1436	0.147803	ENSMUSG00000079299	protein_coding	NA	3
Actl10	-2.60353	0.00136491	Down-regulated in KO	0.924839	0.819961	3.01998	0.881562	4.15344	11.8113	14.9589	2.78039	ENSMUSG00000078129	protein_coding	NA	5
Gm4907	-3.04587	0.00137398	Down-regulated in KO	1.64502	0.164871	2.37613	0.644572	5.86203	13.1679	17.7569	2.79528	ENSMUSG00000068113	protein_coding	NA	6
Rnf148	-4.69245	0.00138418	Down-regulated in KO	1.12041	0	0.159069	0.194178	5.22525	10.9088	23.908	0.604572	ENSMUSG00000078179	protein_coding	NA	4
Tcp10a	-1.16788	0.00138783	Down-regulated in KO	8.78929	20.5631	12.1061	23.6941	30.0954	42.194	42.262	32.0765	ENSMUSG00000071322	protein_coding	NA	8
Fam170b	-2.17462	0.00139151	Down-regulated in KO	6.74487	2.47024	14.6593	5.60989	20.8782	45.4893	51.102	15.0975	ENSMUSG00000078127	protein_coding	NA	8
Tex55	-4.29175	0.00139968	Down-regulated in KO	0.937381	0.0900338	0.865048	0.175996	3.33273	11.9419	25.0336	0.626243	ENSMUSG00000022798	protein_coding	NA	3
Tctex1d1	-2.85019	0.00141256	Down-regulated in KO	1.85805	1.25974	3.22762	1.72375	6.99464	17.9665	30.7348	2.3001	ENSMUSG00000028523	protein_coding	6.36536	8
Atp6v1b1	-2.85206	0.00141837	Down-regulated in KO	1.01495	0.492551	1.67608	0.240707	2.81884	6.67358	12.9238	2.03419	ENSMUSG00000006269	protein_coding	NA	6
Fbxo24	-2.00797	0.0014255	Down-regulated in KO	6.0779	2.44899	4.74249	4.78723	10.3746	21.769	34.1751	6.48691	ENSMUSG00000089984	protein_coding	NA	8
1700125H20Rik	-1.04186	0.00143562	Down-regulated in KO	20.9836	16.1235	22.9504	22.7629	40.138	45.7356	55.9156	28.8162	ENSMUSG00000018479	protein_coding	NA	8
Bco1	-2.49299	0.00143615	Down-regulated in KO	1.23317	0.684341	0.927269	0.411611	2.92291	4.05422	10.1243	1.37309	ENSMUSG00000031845	protein_coding	NA	5
Map2	-1.0145	0.00143665	Down-regulated in KO	8.52183	6.86825	5.80685	6.19657	11.5095	14.9331	20.3749	8.68602	ENSMUSG00000015222	protein_coding	NA	8
1700019N19Rik	-1.1735	0.00146217	Down-regulated in KO	21.3567	13.7033	25.8041	22.5705	35.72	53.2027	68.467	30.6686	ENSMUSG00000026931	protein_coding	NA	8
Sema4a	-1.43974	0.0014716	Down-regulated in KO	5.66401	6.29781	6.27234	4.95435	9.83813	19.2785	26.2081	7.6459	ENSMUSG00000028064	protein_coding	16.6866	8
1700012P22Rik	-1.41255	0.00147278	Down-regulated in KO	13.9235	6.5708	16.7949	14.203	28.5571	40.3689	48.3272	19.666	ENSMUSG00000028589	protein_coding	4.38638	8
1700028P14Rik	-1.12012	0.00147353	Down-regulated in KO	23.6754	16.0351	31.5339	22.2714	41.1053	66.6021	61.8334	33.3869	ENSMUSG00000033053	protein_coding	NA	8
[truncated: 309 more rows]

## Sheet: GO_Term_UP
GO term	Description	GeneRatio	BgRatio	pvalue	p.adjust	qvalue	Count
[truncated: 396 more rows]

## Sheet: GO_TERM_DOWN
GO term	Description	GeneRatio	BgRatio	p value	adjusted p value	q value	Count
[truncated: 93 more rows]

[truncated: 2 more sheets: GO_UP_TISSUE, GO_DOWN_TISSUE]
