# Supplementary material for: The MOV10 RNA helicase is a dosage-dependent host restriction factor for LINE1 retrotransposition in mice
Source: PLoS Genet. 2023 May 1;19(5):e1010566. doi: 10.1371/journal.pgen.1010566 (PMC10174503; doi:10.1371/journal.pgen.1010566)
Supplement: S6 Table — (XLSX) [file pgen.1010566.s010.xlsx]

## Sheet: Fig 4C numerical data
		1 indicates new L1 insertion detected," 0" indicates no insertion detected
Genotype	Age	testis	ovary	lung	kidney	brain	spleen	heart	liver	tail
Mov10-/- Tg/Tg	E18.5-1		0	0	0	1	0	0	1	0
Mov10-/- Tg/Tg	E18.5-2		0	0	1	0	0	0	0	0
Mov10-/- Tg/Tg	E18.5-3	0		0	0	0	1	0	1	0
Mov10-/- Tg/Tg	E18.5-4	1		0	1	0	1	0	1	1
Mov10-/- Tg/Tg	E18.5-5		1	0	0	0	1	1	0	0
Mov10-/- Tg/Tg	E18.5-6		0	0	0	0	0	0	0	0
Mov10-/- Tg/Tg	E18.5-7		1	0	1	0	0	0	0	0
Mov10-/- Tg/Tg	E18.5-8	0		0	0	0	1	0	0	0
Mov10-/- Tg/Tg	E18.5-9	0		1	0	0	0	0	0	0
Mov10-/- Tg/Tg	E18.5-10	0		0	0	0	0	0	0	0
Mov10-/- Tg/Tg	8week-1	1		0	0	1	1	1	0	0
Mov10-/- Tg/Tg	8week-2	1		0	1	0	1	0	0	0
Mov10-/- Tg/Tg	8week-3	0		1	1	0	1	0	0	1
Mov10-/- Tg/Tg	8week-4		1	1	1	1	1	1	1	1
Mov10-/- Tg/Tg	8week-5		0	0	1	0	1	0	0	1
Mov10-/- Tg/Tg	8week-6		0	0	0	1	1	0	0	1
Mov10-/- Tg/Tg	8week-7	0		0	0	0	1	0	1	0
Mov10-/- Tg/Tg	8week-8	0		0	0	0	0	0	0	0
Mov10-/- Tg/Tg	8week-9	0		0	0	1	0	0	0	0
Mov10-/- Tg/Tg	8week-10	0		0	0	0	0	0	0	0
Mov10-/- Tg/Tg	8week-11		0	0	0	0	0	0	0	0
Mov10-/- Tg/Tg	8week-12	0		0	1	0	0	0	0	0
Mov10-/- Tg/Tg	8week-13	0		0	1	0	1	0	1	0
Mov10-/- Tg/Tg	8week-14	0		0	0	0	0	0	0	1
Mov10-/- Tg/Tg	8week-15		0	0	1	0	0	0	0	0
Mov10-/- Tg/Tg	8week-16	0		0	0	0	0	0	1	1
Mov10-/- Tg/Tg	8week-17		0	0	0	0	0	0	0	0
Mov10-/- Tg/Tg	8week-18	0		0	1	0	1	0	0	0
Mov10-/- Tg/Tg	8week-19		0	0	0	0	1	0	0	0
Mov10-/- Tg/Tg	8week-20		0	0	0	0	0	0	1	0
Mov10-/- Tg/Tg	8week-21		0	0	0	0	0	0	0	0
Mov10-/- Tg/Tg	8week-22	0		0	0	0	0	0	0	1
Mov10-/- Tg/Tg	8week-23		0	0	0	0	1	0	0	0
Mov10-/- Tg/Tg	8week-24	0		0	0	0	0	0	0	0
Mov10-/- Tg/Tg	8week-25		0	0	0	0	0	0	0	0
Mov10-/- Tg/Tg	8week-26		0	0	1	0	0	0	0	1
Mov10-/- Tg/Tg	8week-27		0	0	0	0	0	0	0	0
Mov10-/- Tg/Tg	8week-28		0	0	0	0	0	0	0	0
		L1 insertion percentage
Genotype	Age	testis	ovary	lung	kidney	brain	spleen	heart	liver	tail
Mov10-/- Tg/Tg	E18.5	20	40	10	30	10	40	10	30	10
Mov10-/- Tg/Tg	8week	14.2857	7.14286	7.14286	32.1429	14.2857	39.2857	7.14286	17.8571	28.5714

## Sheet: Fig 4D numerical data
	1 indicates new L1 insertion detected," 0" indicates no insertion detected
Genotype	liver	kidney	spleen	testis	sperm	lung	brain	heart
Mov10+/+ Tg/Tg	0	0	0	0	0	1	0	0
Mov10+/+ Tg/Tg	0	0	0	0	0	0	0	0
Mov10+/+ Tg/Tg	0	0	0	0	0	0	0	1
Mov10+/+ Tg/Tg	0	0	0	0	1	0	0	0
Mov10+/+ Tg/Tg	0	0	0	0	0	0	0	0
Mov10+/+ Tg/Tg	0	0	0	0	0	0	0	0
Mov10+/+ Tg/Tg	0	0	0	0	0	0	0	0
Mov10+/+ Tg/Tg	0	0	0	0	0	0	0	0
Mov10+/+ Tg/Tg	0	0	0	0	0	0	0	0
Mov10+/+ Tg/Tg	0	0	0	0	0	0	0	0
Mov10+/- Tg/Tg	1	0	0	0	0	0	0	0
Mov10+/- Tg/Tg	0	0	0	0	0	0	0	0
Mov10+/- Tg/Tg	0	1	1	0	0	0	0	0
Mov10+/- Tg/Tg	0	0	0	0	0	1	0	0
Mov10+/- Tg/Tg	0	1	0	0	1	0	0	0
Mov10+/- Tg/Tg	0	0	0	0	0	0	0	0
Mov10+/- Tg/Tg	0	0	0	0	0	0	0	0
Mov10+/- Tg/Tg	1	0	0	0	0	1	1	0
Mov10+/- Tg/Tg	0	0	0	0	1	0	0	0
Mov10+/- Tg/Tg	0	1	0	1	0	0	0	0
Mov10-/- Tg/Tg	1	0	0	0	0	0	0	0
Mov10-/- Tg/Tg	0	1	1	0	0	0	0	0
Mov10-/- Tg/Tg	0	1	1	0	0	1	1	0
Mov10-/- Tg/Tg	0	0	0	0	1	1	0	0
Mov10-/- Tg/Tg	0	1	1	0	1	0	0	0
Mov10-/- Tg/Tg	1	1	1	1	1	1	1	1
Mov10-/- Tg/Tg	0	0	0	0	0	0	0	0
Mov10-/- Tg/Tg	0	0	0	1	0	0	1	1
Mov10-/- Tg/Tg	1	0	0	0	0	0	0	0
Mov10-/- Tg/Tg	1	0	0	0	0	0	0	0
	L1 insertion percentage
Mov10+/+ Tg/Tg	0	0	0	0	10	10	0	10
Mov10+/- Tg/Tg	20	30	10	10	20	20	10	0
Mov10-/- Tg/Tg	40	40	40	20	30	30	30	20

## Sheet: Fig 5B numerical data
Generation	Genotype	Paired testis weight (mg)
G0	Mov10+/- Tg/Tg	230
G0	Mov10+/- Tg/Tg	212
G0	Mov10+/- Tg/Tg	216
G1	Mov10-/- Tg/Tg	235
G1	Mov10-/- Tg/Tg	181
G1	Mov10-/- Tg/Tg	221
G2	Mov10-/- Tg/Tg	168
G2	Mov10-/- Tg/Tg	190
G2	Mov10-/- Tg/Tg	190
G3	Mov10-/- Tg/Tg	135
G3	Mov10-/- Tg/Tg	150
G3	Mov10-/- Tg/Tg	165
G4	Mov10-/- Tg/Tg	168
G4	Mov10-/- Tg/Tg	205
G4	Mov10-/- Tg/Tg	180
G5	Mov10-/- Tg/Tg	182
G5	Mov10-/- Tg/Tg	171
G5	Mov10-/- Tg/Tg	174
G6	Mov10-/- Tg/Tg	188
G6	Mov10-/- Tg/Tg	152
G6	Mov10-/- Tg/Tg	162

## Sheet: Fig 5C numerical data
Generation	Genotype	Sperm count (x107)
G0	Mov10+/- Tg/Tg	1.7
G0	Mov10+/- Tg/Tg	1.8
G0	Mov10+/- Tg/Tg	1.8
G1	Mov10-/- Tg/Tg	1.78
G1	Mov10-/- Tg/Tg	1.6
G1	Mov10-/- Tg/Tg	1.8
G2	Mov10-/- Tg/Tg	1.34
G2	Mov10-/- Tg/Tg	1.22
G2	Mov10-/- Tg/Tg	1.05
G3	Mov10-/- Tg/Tg	1.02
G3	Mov10-/- Tg/Tg	0.54
G3	Mov10-/- Tg/Tg	0.345
G4	Mov10-/- Tg/Tg	1.67
G4	Mov10-/- Tg/Tg	1.88
G4	Mov10-/- Tg/Tg	1.07
G5	Mov10-/- Tg/Tg	1.27
G5	Mov10-/- Tg/Tg	1.36
G5	Mov10-/- Tg/Tg	1.37
G6	Mov10-/- Tg/Tg	1.5
G6	Mov10-/- Tg/Tg	1.1
G6	Mov10-/- Tg/Tg	1.3

## Sheet: Fig 5D numerical data
Generation	Genotype	Abnormal tubules (%)
G0	Mov10+/- Tg/Tg	0.67
G0	Mov10+/- Tg/Tg	1.07
G0	Mov10+/- Tg/Tg	0.99
G1	Mov10-/- Tg/Tg	0.7
G1	Mov10-/- Tg/Tg	2
G1	Mov10-/- Tg/Tg	0.6
G2	Mov10-/- Tg/Tg	11.7
G2	Mov10-/- Tg/Tg	8.9
G2	Mov10-/- Tg/Tg	13.1
G3	Mov10-/- Tg/Tg	24.4
G3	Mov10-/- Tg/Tg	21
G3	Mov10-/- Tg/Tg	22
G4	Mov10-/- Tg/Tg	2.2
G4	Mov10-/- Tg/Tg	25
G4	Mov10-/- Tg/Tg	17
G5	Mov10-/- Tg/Tg	17.2
G5	Mov10-/- Tg/Tg	19.9
G5	Mov10-/- Tg/Tg	8
G6	Mov10-/- Tg/Tg	3.75
G6	Mov10-/- Tg/Tg	7.5
G6	Mov10-/- Tg/Tg	19.6

## Sheet: Fig 5E numerical data
Generation	Genotype	Sertoli cell only tubules (%)
G0	Mov10+/- Tg/Tg	0
G0	Mov10+/- Tg/Tg	0
G0	Mov10+/- Tg/Tg	0
G1	Mov10-/- Tg/Tg	0
G1	Mov10-/- Tg/Tg	0
G1	Mov10-/- Tg/Tg	0
G2	Mov10-/- Tg/Tg	10.5
G2	Mov10-/- Tg/Tg	16.9
G2	Mov10-/- Tg/Tg	0.9
G3	Mov10-/- Tg/Tg	20.48
G3	Mov10-/- Tg/Tg	18.75
G3	Mov10-/- Tg/Tg	3.48
G4	Mov10-/- Tg/Tg	3.4
G4	Mov10-/- Tg/Tg	25
G4	Mov10-/- Tg/Tg	16.2
G5	Mov10-/- Tg/Tg	14.5
G5	Mov10-/- Tg/Tg	8.5
G5	Mov10-/- Tg/Tg	5.6
G6	Mov10-/- Tg/Tg	7.5
G6	Mov10-/- Tg/Tg	6.7
G6	Mov10-/- Tg/Tg	18.04

## Sheet: Fig 5F numerical data
Generation	Genotype	Litter size
G0	Mov10+/- Tg/Tg	5
G0	Mov10+/- Tg/Tg	6
G0	Mov10+/- Tg/Tg	6
G1	Mov10-/- Tg/Tg	5
G1	Mov10-/- Tg/Tg	5
G1	Mov10-/- Tg/Tg	6
G2	Mov10-/- Tg/Tg	4
G2	Mov10-/- Tg/Tg	5
G2	Mov10-/- Tg/Tg	5
G3	Mov10-/- Tg/Tg	4
G3	Mov10-/- Tg/Tg	5
G3	Mov10-/- Tg/Tg	2
G4	Mov10-/- Tg/Tg	3
G4	Mov10-/- Tg/Tg	4
G4	Mov10-/- Tg/Tg	5
G5	Mov10-/- Tg/Tg	6
G5	Mov10-/- Tg/Tg	2
G5	Mov10-/- Tg/Tg	5
G6	Mov10-/- Tg/Tg	5
G6	Mov10-/- Tg/Tg	4
G6	Mov10-/- Tg/Tg	4
